# Supplementary material for: Differential Response to Single and Combined Salt and Heat Stresses: Impact on Accumulation of Proteins and Metabolites in Dead Pericarps of Brassica juncea
Source: Int J Mol Sci. 2021 Jun 30;22(13):7076. doi: 10.3390/ijms22137076 (PMC8267682; doi:10.3390/ijms22137076)
Supplement: Supplementary file 1 [file ijms-22-07076-s001.zip]

Archive with 2 entries (2 files):
- Supplementary Figs S1 & S2.pdf
- Supplementary Tables 1-8.xlsx
