# Supplementary material for: Differential Response to Single and Combined Salt and Heat Stresses: Impact on Accumulation of Proteins and Metabolites in Dead Pericarps of Brassica juncea
Source: Int J Mol Sci. 2021 Jun 30;22(13):7076. doi: 10.3390/ijms22137076 (PMC8267682; doi:10.3390/ijms22137076)
Supplement: Supplementary file 1 [file ijms-22-07076-s001.zip › Supplementary Tables 1-8.xlsx]

## Sheet: Table S1
Table S1 : List of All proteins (Raw data) identified in the pericarp extracts of Brassica juncea control (C), salt (S), Heat shock (HS) and S+HS (SHS)
Internal.ID	Protein	Protein.name	Protein.IDs	Majority.protein.IDs	Fasta.headers	Sequence.coverage....	Mol..weight..kDa.	Sequence.length	Q.value	Score	Razor...unique.peptides	Razor...unique.peptides.CP.1	Razor...unique.peptides.CP.2	Razor...unique.peptides.CP.3	Razor...unique.peptides.HP.1	Razor...unique.peptides.HP.2	Razor...unique.peptides.HP.3	Razor...unique.peptides.SHP.1	Razor...unique.peptides.SHP.2	Razor...unique.peptides.SHP.3	Razor...unique.peptides.SP.1	Razor...unique.peptides.SP.2	Razor...unique.peptides.SP.3	LOG2.Cont1	LOG2.Cont2	LOG2.Cont3	LOG2.HS1	LOG2.HS2	LOG2.HS3	LOG2.SHS1	LOG2.SHS2	LOG2.SHS3	LOG2.Salt1	LOG2.Salt2	LOG2.Salt3	linearFC.imputs.HS-C	pvalue.imputs.HS-C	padj.imputs.HS-C	upDown.imputs.HS-C	manual_cutoffs.HS-C	linearFC.imputs.SHS-C	pvalue.imputs.SHS-C	padj.imputs.SHS-C	upDown.imputs.SHS-C	manual_cutoffs.SHS-C	linearFC.imputs.S-C	pvalue.imputs.S-C	padj.imputs.S-C	upDown.imputs.S-C
323	M4EJ82	FAS1 domain-containing protein	M4EJ82	M4EJ82;M4CNF2	>tr|M4EJ82|M4EJ82_BRARP FAS1 domain-containing protein OS=Brassica rapa subsp. pekinensis OX=51351 PE=3 SV=1	19.3	25.585	243	0	174.42	3	0	0	1	0	1	0	3	3	3	3	3	3					22.306		25.873	25.815	26.13	28.15	29.034	29.835	-1.067	0.7982	0.855			21.44	2.596e-06	4.524e-05	up		179.7	8.052e-09	2.99e-06	up
1367	M4EL96	Uncharacterized protein	M4EL96	M4EL96	>tr|M4EL96|M4EL96_BRARP Uncharacterized protein OS=Brassica rapa subsp. pekinensis OX=51351 PE=3 SV=1	52.2	24.34	226	0	197.29	12	1	0	0	0	0	0	8	9	10	8	10	8	22.562						27.719	27.621	27.737	28.062	28.165	27.676	-1.937	0.21896	0.3016			56.85	3.9e-09	1.116e-06	up		68.82	2.284e-09	1.076e-06	up
354	M4CPR1	Uncharacterized protein	M4CPR1	M4CPR1	>tr|M4CPR1|M4CPR1_BRARP Uncharacterized protein OS=Brassica rapa subsp. pekinensis OX=51351 PE=3 SV=1	51.2	26.803	244	0	162.87	13	1	0	1	2	2	2	6	11	11	7	5	7	21.254		21.216	21.052	20.276	20.924	27.516	27.605	27.98	27.003	27.781	27.036	-1.446	0.1986	0.3244			85.49	4.024e-10	6.526e-07	up		63.58	8.97e-10	1.116e-06	up
290	M4CLC5	Delta-1-pyrroline-5-carboxylate synthase	M4CLC5	M4CLC5;M4C7H2;M4DKM0	>tr|M4CLC5|M4CLC5_BRARP Delta-1-pyrroline-5-carboxylate synthase OS=Brassica rapa subsp. pekinensis OX=51351 PE=3 SV=1	22.2	77.841	717	0	83.419	13	0	0	1	0	0	1	9	11	9	9	8	11			21.128			18.657	26.67	26.075	26.823	27.265	27.367	27.393	-2.343	0.1416	0.2556			33.39	3.404e-06	5.432e-05	up		58.9	7.686e-07	3.462e-05	up
500	M4CZ89	Adenosine kinase	M4CZ89	M4CZ89;M4CNE7	>tr|M4CZ89|M4CZ89_BRARP Adenosine kinase OS=Brassica rapa subsp. pekinensis OX=51351 PE=3 SV=1	39.2	37.623	344	0	169.66	10	0	1	1	1	1	1	5	2	5	9	8	9		22.249	21.18	22.786	23.992	23.795	25.567	24.568	25.766	26.713	26.897	27.249	3.779	0.001626	0.009772	up		12.94	4.324e-06	6.36e-05	up		40.68	9.14e-08	9.484e-06	up
801	M4DH76	NmrA domain-containing protein	M4DH76	M4DH76	>tr|M4DH76|M4DH76_BRARP NmrA domain-containing protein OS=Brassica rapa subsp. pekinensis OX=51351 PE=4 SV=1	41.9	34.11	310	0	267.8	12	2	2	0	1	0	2	1	2	3	10	10	12	21.997	22.943		20.892		22.76	23.557	23.388	20.536	27.004	26.975	28.239	-1.591	0.5596	0.6708			1.252	0.7914	0.8378			37.69	3.934e-05	0.0004852	up
137	M4CD35	5-methyltetrahydropteroyltriglutamate--homocysteine S-methyltransferase	M4CD35	M4CD35	>tr|M4CD35|M4CD35_BRARP 5-methyltetrahydropteroyltriglutamate--homocysteine S-methyltransferase OS=Brassica rapa subsp. pekinensis OX=51351 PE=3 SV=1	34	84.497	765	0	323.31	25	3	0	2	6	6	5	14	15	14	19	22	23	25.707		25.423	26.872	26.472	26.571	28.804	28.406	28.581	28.905	29.233	29.929	5.371	0.01598	0.05306			20.87	0.000318	0.001616	up		35.33	8.17e-05	0.0007974	up
380	M4CR15	FAS1 domain-containing protein	M4CR15	M4CR15	>tr|M4CR15|M4CR15_BRARP FAS1 domain-containing protein OS=Brassica rapa subsp. pekinensis OX=51351 PE=3 SV=1	3.1	30.272	286	0	3.4559	1	1	1	0	0	0	0	1	1	1	1	1	1	20.518	20.235					24.557	23.893	23.597	25.639	25.297	26.065	1.234	0.5168	0.6316			9.829	1.178e-05	0.0001256	up		30.87	1.622e-07	1.416e-05	up
823	M4DIS8	Protein disulfide-isomerase	M4DIS8	M4DIS8	>tr|M4DIS8|M4DIS8_BRARP Protein disulfide-isomerase OS=Brassica rapa subsp. pekinensis OX=51351 PE=3 SV=1	38.3	55.776	501	0	135.71	15	3	1	1	0	1	1	14	9	10	9	6	8	21.503	21.319	22.115		21.071	21.318	26.89	25.166	27.066	26.25	26.44	26.8	-1.432	0.4364	0.564			26.51	4.368e-07	1.384e-05	up		28.86	3.326e-07	2.078e-05	up
289	M4CLA2	Chlorophyll a-b binding protein, chloroplastic	M4CLA2	M4CLA2	>tr|M4CLA2|M4CLA2_BRARP Chlorophyll a-b binding protein, chloroplastic OS=Brassica rapa subsp. pekinensis OX=51351 PE=3 SV=1	10.1	30.101	276	0	90.934	2	0	0	0	0	0	0	2	1	2	2	2	2							25.211	25.29	24.937	26.122	26.541	26.033	-1.383	0.3788	0.509			12.96	8.588e-07	2.128e-05	up		27.53	5.374e-08	6.306e-06	up
469	M4CXQ8	Uncharacterized protein	M4CXQ8	M4CXQ8	>tr|M4CXQ8|M4CXQ8_BRARP Uncharacterized protein OS=Brassica rapa subsp. pekinensis OX=51351 PE=3 SV=1	5.4	134.07	1178	0	47.645	8	2	0	1	1	0	1	5	4	8	8	7	8	23.028		23.036	19.724		21.416	27.08	27.302	27.605	27.013	27.069	27.274	-3.421	0.01658	0.05402			29.09	1.646e-06	3.498e-05	up		25.15	2.576e-06	7.576e-05	up
1451	M4EQZ6	Uncharacterized protein	M4EQZ6	M4EQZ6	>tr|M4EQZ6|M4EQZ6_BRARP Uncharacterized protein OS=Brassica rapa subsp. pekinensis OX=51351 PE=4 SV=1	57.9	27.789	242	0	132.08	23	0	0	2	4	3	2	17	16	20	11	12	11			23.551	25.291	24.062	21.089	28.132	27.908	28.19	26.601	27.068	26.408	2.597	0.1794	0.2996			62.82	2.418e-05	0.0002282	up		24.06	0.0002786	0.002	up
555	M4D2S1	PSI-K	M4D2S1	M4D2S1;M4EUA2	>tr|M4D2S1|M4D2S1_BRARP PSI-K OS=Brassica rapa subsp. pekinensis OX=51351 PE=3 SV=1	7.7	13.117	130	0	2.7765	2	0	0	0	0	1	0	2	2	2	2	2	2					22.891		25.459	26.255	26.377	25.872	25.667	26.507	1.053	0.8282	0.8734			23.61	5.704e-06	8.338e-05	up		23.37	5.896e-06	0.0001366	up
870	M4DM92	Uncharacterized protein	M4DM92	M4DM92	>tr|M4DM92|M4DM92_BRARP Uncharacterized protein OS=Brassica rapa subsp. pekinensis OX=51351 PE=3 SV=1	44.2	29.022	258	0	169.87	8	0	0	0	0	0	0	0	0	1	4	6	8									23.026	25.175	26.078	26.856	-1.696	0.4514	0.5734			1.101	0.796	0.8438			22.03	2.426e-05	0.0003418	up
1224	M4ECL1	Uncharacterized protein	M4ECL1	M4ECL1	>tr|M4ECL1|M4ECL1_BRARP Uncharacterized protein OS=Brassica rapa subsp. pekinensis OX=51351 PE=4 SV=1	4.1	29.383	268	0.0046756	1.6204	1	0	0	1	1	1	0	1	1	0	1	1	1			25.642	25.203	25.237		26.591	26.204		26.657	27.731	26.684	1.931	0.6548	0.7452			3.441	0.3496	0.4402			17.37	0.02836	0.07154
982	M4DUX9	Non-specific lipid-transfer protein	M4DUX9	M4DUX9	>tr|M4DUX9|M4DUX9_BRARP Non-specific lipid-transfer protein OS=Brassica rapa subsp. pekinensis OX=51351 PE=3 SV=1	50	11.375	112	0	272.57	7	4	3	4	2	4	4	6	7	7	5	5	5	27.278	27.626	27.936	27.959	27.952	27.756	32.744	32.918	32.487	31.393	31.706	31.944	1.21	0.3712	0.5024			34.36	9.836e-10	8.014e-07	up		16.76	1.272e-08	3.322e-06	up
613	M4D5N9	Serine hydroxymethyltransferase	M4D5N9	M4D5N9	>tr|M4D5N9|M4D5N9_BRARP Serine hydroxymethyltransferase OS=Brassica rapa subsp. pekinensis OX=51351 PE=3 SV=1	31.3	57.258	517	0	85.67	14	2	1	4	4	3	4	12	12	11	11	11	11	24.973	22.039	25.437	24.097	23.901	24.239	27.5	27.476	28.253	28.082	28.043	28.348	-1.05	0.92	0.9462			12.07	0.0002274	0.001242	up		16.09	8.79e-05	0.000845	up
1709	M4FBB1	Uncharacterized protein	M4FBB1	M4FBB1	>tr|M4FBB1|M4FBB1_BRARP Uncharacterized protein OS=Brassica rapa subsp. pekinensis OX=51351 PE=3 SV=1	50.4	25.657	234	0	217.89	4	0	0	2	0	0	0	2	3	3	3	3	2			24.545				25.862	25.543	25.576	26.238	26.356	26.314	-2.938	0.09436	0.1914			9.993	0.0008258	0.00331	up		15.6	0.0001866	0.001414	up
1117	M4E494	Uncharacterized protein	M4E494	M4E494;M4CWH8	>tr|M4E494|M4E494_BRARP Uncharacterized protein OS=Brassica rapa subsp. pekinensis OX=51351 PE=4 SV=1	22.1	28.487	271	0	265.63	4	0	0	0	2	0	0	4	4	4	4	3	3				23.119			25.431	25.947	25.653	25.851	25.195	25.279	1.114	0.8422	0.885			18.3	1.062e-05	0.0001264	up		15.54	1.978e-05	0.0003038	up
320	M4CN99	SOR_SNZ domain-containing protein	M4CN99	M4CN99;M4DKV2	>tr|M4CN99|M4CN99_BRARP SOR_SNZ domain-containing protein OS=Brassica rapa subsp. pekinensis OX=51351 PE=3 SV=1	24.6	33.184	309	0	46.281	6	0	0	0	0	0	0	4	4	4	4	4	6							24.555	24.586	24.924	25.072	25.118	25.732	-1.34	0.4924	0.6144			10.03	3.552e-06	5.404e-05	up		15.4	5.196e-07	2.51e-05	up
1573	M4F0U7	WD_REPEATS_REGION domain-containing protein	M4F0U7	M4F0U7	>tr|M4F0U7|M4F0U7_BRARP WD_REPEATS_REGION domain-containing protein OS=Brassica rapa subsp. pekinensis OX=51351 PE=3 SV=1	0.8	144.47	1330	0.0094444	1.311	1	0	0	0	0	0	0	0	0	0	1	1	1										26.026	24.483	26.315	-1.757	0.211	0.3352			-1.539	0.424	0.5116			15.11	5.146e-06	0.000114	up
153	M4CDZ1	Stress-response A/B barrel domain-containing protein	M4CDZ1	M4CDZ1	>tr|M4CDZ1|M4CDZ1_BRARP Stress-response A/B barrel domain-containing protein OS=Brassica rapa subsp. pekinensis OX=51351 PE=4 SV=1	22.5	12.321	111	0	36.43	2	0	0	0	0	0	0	2	1	2	2	2	2							23.535	23.497	23.273	25.014	25.515	25.261	-1.404	0.522	0.6362			4.168	0.0002556	0.001312	up		14.8	2.402e-07	1.788e-05	up
1578	M4F112	NAC-A/B domain-containing protein	M4F112	M4F112	>tr|M4F112|M4F112_BRARP NAC-A/B domain-containing protein OS=Brassica rapa subsp. pekinensis OX=51351 PE=4 SV=1	34.3	22.048	204	0	64.129	6	2	1	2	1	1	1	5	5	4	5	4	4	23.344	22.039	22.549	20.541	19.988	20.01	27.22	26.596	26.583	26.382	26.486	26.715	-5.518	2.622e-05	0.0005172	down		17.82	1.26e-07	7.75e-06	up		14.76	2.602e-07	1.842e-05	up
854	M4DL98	Tr-type G domain-containing protein	M4DL98	M4DL98	>tr|M4DL98|M4DL98_BRARP Tr-type G domain-containing protein OS=Brassica rapa subsp. pekinensis OX=51351 PE=3 SV=1	30.8	97.888	878	0	192.92	21	1	1	0	6	6	7	11	10	15	8	14	13	23.29	24.509		26.285	25.46	25.847	26.725	26.911	27.291	26.892	26.72	27.46	6.569	0.00093	0.006648	up		14.2	6.002e-05	0.0004372	up		14.68	5.374e-05	0.0005938	up
1688	M4F9G8	Uncharacterized protein	M4F9G8	M4F9G8;M4CKL4;M4C7W4;M4CT97	>tr|M4F9G8|M4F9G8_BRARP Uncharacterized protein OS=Brassica rapa subsp. pekinensis OX=51351 PE=4 SV=1	6.7	97.791	876	0	8.8718	7	2	0	0	0	2	0	4	6	6	3	4	3	23.722				22.865		26.972	27.607	27.182	25.542	27.04	25.464	-1.538	0.6894	0.7664			33.78	2.012e-05	0.0001956	up		14.32	0.0002838	0.00204	up
26	M4C7V7	Uncharacterized protein	M4C7V7	M4C7V7	>tr|M4C7V7|M4C7V7_BRARP Uncharacterized protein OS=Brassica rapa subsp. pekinensis OX=51351 PE=3 SV=1	31.2	28.76	266	0	106.65	7	0	0	0	0	1	0	5	6	7	3	4	5					22.429		25.756	25.371	26.238	25.414	25.293	25.069	-1.044	0.918	0.944			20.57	5.86e-06	7.876e-05	up		14.25	2.262e-05	0.0003116	up
1698	M4F9Z9	Chlorophyll a-b binding protein, chloroplastic	M4F9Z9	M4F9Z9;M4C930	>tr|M4F9Z9|M4F9Z9_BRARP Chlorophyll a-b binding protein, chloroplastic OS=Brassica rapa subsp. pekinensis OX=51351 PE=3 SV=1	14.6	30.262	281	0	4.2335	3	1	0	0	0	0	0	2	2	1	2	3	3	22.884						24.456	24.669	24.255	25.893	26.008	25.611	-2.378	0.05044	0.1214			5.431	0.000171	0.0009528	up		14.11	1.844e-06	6.012e-05	up
1749	M4FEN3	Uncharacterized protein	M4FEN3	M4FEN3	>tr|M4FEN3|M4FEN3_BRARP Uncharacterized protein OS=Brassica rapa subsp. pekinensis OX=51351 PE=3 SV=1	17.8	48.124	438	0	30.819	8	0	0	0	0	0	0	6	7	6	2	3	3							26.159	25.571	25.473	25.953	25.588	24.203	-1.376	0.7906	0.8498			19.68	2.818e-06	4.616e-05	up		14.05	9.888e-06	0.000176	up
1052	M4DZZ5	ATP-synt_DE_N domain-containing protein	M4DZZ5	M4DZZ5;M4E863;M4DLY1	>tr|M4DZZ5|M4DZZ5_BRARP ATP-synt_DE_N domain-containing protein OS=Brassica rapa subsp. pekinensis OX=51351 PE=3 SV=1	14	21.233	200	0	4.5991	3	0	1	1	0	0	0	2	0	3	3	3	3		22.354	23.457				24.672		24.587	26.177	26.117	26.081	-2.825	0.1834	0.303			2.098	0.3368	0.4314			13.54	0.001162	0.006004	up
586	M4F0L0	Uncharacterized protein	M4F0L0	M4F0L0;M4D4T4	>tr|M4F0L0|M4F0L0_BRARP Uncharacterized protein OS=Brassica rapa subsp. pekinensis OX=51351 PE=4 SV=1	19.3	25.311	233	0	9.2405	3	0	0	0	1	1	0	1	2	3	1	2	2				21.975	22.754		23.769	24.877	24.862	25.375	24.964	24.95	1.481	0.602	0.7044			8.915	8.164e-05	0.0005656	up		13.45	1.364e-05	0.0002306	up
1347	M4EJS5	Uncharacterized protein	M4EJS5	M4EJS5	>tr|M4EJS5|M4EJS5_BRARP Uncharacterized protein OS=Brassica rapa subsp. pekinensis OX=51351 PE=3 SV=1	19.5	39.764	364	0	27.35	6	0	0	0	0	0	1	1	1	2	3	5	5						22.274	23.139	23.651	23.632	23.674	25.239	26.352	-1.011	0.8654	0.9008			4.27	0.01408	0.03184	up		13.07	0.0001452	0.001204	up
15	M4C7F7	Ribosomal_L23eN domain-containing protein	M4C7F7	M4C7F7;M4DKN9;M4CLF1	>tr|M4C7F7|M4C7F7_BRARP Ribosomal_L23eN domain-containing protein OS=Brassica rapa subsp. pekinensis OX=51351 PE=3 SV=1	39.3	16.926	150	0	87.504	10	3	0	3	6	6	5	8	10	10	7	7	7	24.643		24.522	26.258	26.292	25.811	28.101	28.546	28.647	27.451	27.187	27.202	5.822	0.002866	0.0147	up		28.89	1.538e-05	0.0001624	up		13.01	0.0001736	0.001362	up
54	M4C909	Uncharacterized protein	M4C909	M4C909	>tr|M4C909|M4C909_BRARP Uncharacterized protein OS=Brassica rapa subsp. pekinensis OX=51351 PE=3 SV=1	54.7	25.491	234	0	323.31	17	5	2	4	0	0	0	16	15	17	13	13	14	25.863	23.355	25.882				28.507	27.902	28.987	28.524	28.983	28.7	-19.17	2.32e-05	0.0004708	down		10.79	0.0001564	0.0008996	up		13.01	8.014e-05	0.000774	up
563	M4D7P6	Uncharacterized protein	M4D7P6	M4D7P6;M4D3B1;M4EVG4	>tr|M4D7P6|M4D7P6_BRARP Uncharacterized protein OS=Brassica rapa subsp. pekinensis OX=51351 PE=3 SV=1	6.2	59.388	535	0	49.832	3	1	0	0	0	0	0	2	3	3	1	1	1	22.718						26.741	26.11	26.462	25.181	25.181	26.239	-1.926	0.1888	0.3078			23.6	5.404e-07	1.558e-05	up		12.61	5.138e-06	0.0001132	up
952	M4DT79	Gp_dh_N domain-containing protein	M4DT79	M4DT79	>tr|M4DT79|M4DT79_BRARP Gp_dh_N domain-containing protein OS=Brassica rapa subsp. pekinensis OX=51351 PE=3 SV=1	85.4	32.542	294	0	121.61	2	0	0	0	0	0	0	1	2	1	1	1	1								24.035	24.386	25.222	24.994	24.987	-1.435	0.7264	0.8068			3.561	0.05994	0.10452			12.44	0.0004664	0.002904	up
94	M4CAR8	Uncharacterized protein	M4CAR8	M4CAR8;M4EZ46;M4ELX5	>tr|M4CAR8|M4CAR8_BRARP Uncharacterized protein OS=Brassica rapa subsp. pekinensis OX=51351 PE=4 SV=1	26.6	89.55	809	0	71.316	16	0	0	1	3	3	5	8	6	8	5	11	8			23.378	25.082	24.668	23.148	25.537	25.186	26.034	25.855	25.402	25.813	4.655	0.003248	0.0161	up		11.35	8.502e-05	0.0005752	up		12.21	6.592e-05	0.0006796	up
1326	M4EIK9	Malate dehydrogenase	M4EIK9	M4EIK9	>tr|M4EIK9|M4EIK9_BRARP Malate dehydrogenase OS=Brassica rapa subsp. pekinensis OX=51351 PE=3 SV=1	37.4	37.654	358	0	251.44	9	4	0	6	1	2	1	8	8	9	7	7	8	24.129		24.775	20.104	20.188	19.926	27.075	25.172	26.172	27.618	25.401	28.299	-10.86	0.00233	0.01244	down		6.175	0.01024	0.02484	up		12.06	0.001384	0.006964	up
732	M4DCZ8	Uncharacterized protein	M4DCZ8	M4DCZ8;M4EQ22;M4CBF0;M4CV00;M4DHR0	>tr|M4DCZ8|M4DCZ8_BRARP Uncharacterized protein OS=Brassica rapa subsp. pekinensis OX=51351 PE=3 SV=1	41	46.703	412	0	118.41	15	5	0	2	2	2	1	10	8	10	9	11	12	24.09		24.612	20.723	22.863	22.922	26.92	25.561	26.865	26.291	26.757	27.839	-2.312	0.2012	0.3262			8.4	0.003462	0.01034	up		11.99	0.001182	0.006108	up
1474	M4ETH9	Aldedh domain-containing protein	M4ETH9	M4ETH9	>tr|M4ETH9|M4ETH9_BRARP Aldedh domain-containing protein OS=Brassica rapa subsp. pekinensis OX=51351 PE=3 SV=1	40.7	53.208	496	0	271.7	17	4	2	3	3	4	2	13	13	14	13	15	15	26.341	24.732	23.665	25.555	25.383	23.261	28.147	27.849	27.907	28.314	28.336	28.724	-1.133	0.795	0.857			8.311	0.0007514	0.003142	up		11.67	0.0002246	0.001694	up
189	M4CG66	Glutaredoxin domain-containing protein	M4CG66	M4CG66;M4CSB8	>tr|M4CG66|M4CG66_BRARP Glutaredoxin domain-containing protein OS=Brassica rapa subsp. pekinensis OX=51351 PE=3 SV=1	18.8	19.938	181	0	29.282	2	0	0	0	0	0	0	0	0	0	2	2	2										24.859	25.204	25.039	-1.559	0.2652	0.3954			-1.262	0.5226	0.6032			11.48	2.026e-06	6.498e-05	up
1119	M4E4E2	5-methyltetrahydropteroyltriglutamate--homocysteine S-methyltransferase	M4E4E2	M4E4E2	>tr|M4E4E2|M4E4E2_BRARP 5-methyltetrahydropteroyltriglutamate--homocysteine S-methyltransferase OS=Brassica rapa subsp. pekinensis OX=51351 PE=3 SV=1	34.8	84.458	765	0	31.72	5	3	2	1	1	0	2	4	3	4	5	5	5	24.603	23.445		24.275		24.889	26.413	26.01	26.365	26.394	26.338	27.249	1.122	0.9336	0.9552			8.689	0.01304	0.03	up		11.45	0.006512	0.0229	up
1520	M4EX76	Uncharacterized protein	M4EX76	M4EX76	>tr|M4EX76|M4EX76_BRARP Uncharacterized protein OS=Brassica rapa subsp. pekinensis OX=51351 PE=3 SV=1	17.1	18.905	175	0	7.9658	3	3	1	2	0	1	0	3	1	2	3	3	2	23.359	22.228	23.705		22.138		24.959	24.198	24.865	26.601	26.985	26.186	-3.361	0.005172	0.02314	down		2.983	0.01016	0.02414	up		11.26	2.204e-05	0.0002958	up
1758	M4FFF1	Sinigrinase	M4FFF1	M4FFF1	>tr|M4FFF1|M4FFF1_BRARP Sinigrinase OS=Brassica rapa subsp. pekinensis OX=51351 PE=3 SV=1	5.6	63.045	552	0	12.997	3	1	0	0	1	0	0	1	0	0	3	3	3	22.738			21.673			22.017			25.656	25.205	25.49	-1.783	0.2406	0.3744			-1.467	0.5386	0.6224			11.26	1.852e-05	0.0002626	up
1619	M4F447	ATP:AMP phosphotransferase	M4F447	M4F447;M4FC12	>tr|M4F447|M4F447_BRARP ATP:AMP phosphotransferase OS=Brassica rapa subsp. pekinensis OX=51351 PE=3 SV=1	30.8	26.4	240	0	87.801	5	2	0	2	1	1	0	4	4	4	4	5	4	21.636		22.775	22.095	20.784		25.855	25.671	26.314	25.385	25.905	25.124	-1.683	0.2466	0.3786			15.51	3.28e-06	5.088e-05	up		11.15	1.21e-05	0.0002088	up
1004	M4DW90	Uncharacterized protein	M4DW90	M4DW90	>tr|M4DW90|M4DW90_BRARP Uncharacterized protein OS=Brassica rapa subsp. pekinensis OX=51351 PE=4 SV=1	13.6	21.959	199	0	44.211	3	1	2	2	1	2	0	2	1	1	2	3	3	24.076	23.98	24.822	20.995	23.925		25.365	25.018	24.322	27.718	27.988	27.61	-5.125	0.00507	0.0224	down		1.525	0.4128	0.5026			11.15	0.0004244	0.002802	up
557	M4D2T4	EF1_GNE domain-containing protein	M4D2T4	M4D2T4	>tr|M4D2T4|M4D2T4_BRARP EF1_GNE domain-containing protein OS=Brassica rapa subsp. pekinensis OX=51351 PE=3 SV=1	27.4	25.597	234	0	26.935	7	4	0	2	1	2	1	6	7	6	6	5	6	23.412		24.513	24.891	25.086	24.464	27.293	27.826	27.139	26.582	26.753	26.794	2.993	0.01546	0.05092			18.22	1.116e-05	0.0001294	up		11.14	6.218e-05	0.0006554	up
149	M4CDQ1	Sucrose synthase	M4CDQ1	M4CDQ1	>tr|M4CDQ1|M4CDQ1_BRARP Sucrose synthase OS=Brassica rapa subsp. pekinensis OX=51351 PE=3 SV=1	15.3	90.167	786	0	44.221	11	1	1	0	0	0	1	8	5	7	4	4	7	22.457	22.643				21.89	26.284	25.882	26.207	25.588	25.675	25.642	-1.787	0.1826	0.3072			15.64	1.848e-06	3.534e-05	up		11.14	6.696e-06	0.0001354	up
65	M4C9H4	Elongation factor Tu	M4C9H4	M4C9H4;M4F578	>tr|M4C9H4|M4C9H4_BRARP Elongation factor Tu OS=Brassica rapa subsp. pekinensis OX=51351 PE=3 SV=1	19.6	49.145	453	0	27.213	5	0	0	0	0	1	1	5	5	3	2	3	2					23.512	23.13	24.782	24.924	25.091	25.585	24.708	24.493	2.068	0.225	0.359			11	0.0002734	0.001416	up		10.97	0.0002754	0.001958	up
303	M4CM24	Phosphopyruvate hydratase	M4CM24	M4CM24	>tr|M4CM24|M4CM24_BRARP Phosphopyruvate hydratase OS=Brassica rapa subsp. pekinensis OX=51351 PE=3 SV=1	52.7	46.107	429	0	3.9465	2	0	0	1	0	1	1	1	1	1	1	2	2					26.124	24.795	25.534		25.426		26.911	26.929	5.003	0.213	0.337			5.061	0.2548	0.3454			10.9	0.0798	0.1584
1410	M4ENN5	Uncharacterized protein	M4ENN5	M4ENN5	>tr|M4ENN5|M4ENN5_BRARP Uncharacterized protein OS=Brassica rapa subsp. pekinensis OX=51351 PE=3 SV=1	23	54.451	504	0	69.236	9	2	1	2	2	3	3	5	6	4	6	7	7	24.955			24.499	24.994	24.812	25.745	25.851	24.521	26.009	26.046	25.938	4.645	0.01958	0.06084			7.059	0.00474	0.01312	up		10.89	0.001124	0.005856	up
1115	M4E470	Glutamine synthetase	M4E470	M4E470	>tr|M4E470|M4E470_BRARP Glutamine synthetase OS=Brassica rapa subsp. pekinensis OX=51351 PE=3 SV=1	23.6	39.014	356	0	80.044	2	0	0	0	1	1	2	1	1	1	1	1	1				24.255	24.313	24.829	23.92	23.222	23.007	24.768	24.256	25.845	7.729	4.12e-05	0.000702	up		3.65	0.002226	0.007156	up		10.86	9.008e-06	0.0001694	up
187	M4CG30	Usp domain-containing protein	M4CG30	M4CG30	>tr|M4CG30|M4CG30_BRARP Usp domain-containing protein OS=Brassica rapa subsp. pekinensis OX=51351 PE=4 SV=1	83.6	17.657	159	0	73.424	10	0	0	1	1	1	1	8	10	9	4	6	5			22.94	22.028	20.219	22.963	26.952	27.849	25.841	25.015	25.918	25.476	-1.242	0.8366	0.8802			28.48	2.132e-05	0.0002	up		10.71	0.0004926	0.003118	up
1351	M4EK55	Non-specific lipid-transfer protein	M4EK55	M4EK55	>tr|M4EK55|M4EK55_BRARP Non-specific lipid-transfer protein OS=Brassica rapa subsp. pekinensis OX=51351 PE=3 SV=1	45.5	11.084	110	0	106.46	8	3	3	4	3	4	2	8	6	8	4	5	5	29.933	29.995	30.806	30.144	29.92	29.605	34.424	33.944	33.499	33.716	33.513	33.75	-1.279	0.329	0.4614			13.1	2.058e-07	1.0008e-05	up		10.67	4.994e-07	2.782e-05	up
628	M4D694	Uncharacterized protein	M4D694	M4D694	>tr|M4D694|M4D694_BRARP Uncharacterized protein OS=Brassica rapa subsp. pekinensis OX=51351 PE=4 SV=1	46.5	11.981	114	0	105.08	5	2	1	1	0	1	1	3	1	1	4	4	4	23.302	22.678	24.05		23.781	24.359	23.761	24.897	24.938	26.953	26.778	26.398	-1.299	0.7228	0.8058			2.28	0.1772	0.26			10.31	0.001664	0.008016	up
1249	M4EE72	Chlorophyll a-b binding protein, chloroplastic	M4EE72	M4EE72;M4ERK1	>tr|M4EE72|M4EE72_BRARP Chlorophyll a-b binding protein, chloroplastic OS=Brassica rapa subsp. pekinensis OX=51351 PE=3 SV=1	6.3	29.113	271	0	14.346	1	1	1	0	0	0	0	0	0	0	1	1	1	20.518	20.755								24.01	24.632	24.389	-1.062	0.7978	0.8576			1.035	0.8976	0.9274			10.28	1.078e-05	0.0001966	up
453	M4F272	3-isopropylmalate dehydrogenase	M4F272	M4F272;M4CW66	>tr|M4F272|M4F272_BRARP 3-isopropylmalate dehydrogenase OS=Brassica rapa subsp. pekinensis OX=51351 PE=3 SV=1	16.3	43.47	406	0	50.592	3	1	0	0	0	1	0	2	2	2	3	3	3					24.844		24.958	24.728	24.736	24.62	24.589	25.293	1.681	0.5956	0.6958			9.888	0.003166	0.009536	up		10.07	0.002998	0.01278	up
936	M4DRM9	FK506-binding protein	M4DRM9	M4DRM9	>tr|M4DRM9|M4DRM9_BRARP FK506-binding protein OS=Brassica rapa subsp. pekinensis OX=51351 PE=3 SV=1	2.4	50.441	459	0	2.6527	1	0	0	0	0	0	0	0	1	1	1	1	1								21.217	20.887	23.882	25.595	24.975	-1.578	0.2358	0.3608			-1.286	0.548	0.6312			10	2.46e-05	0.0003366	up
735	M4DD68	Cysteine synthase	M4DD68	M4DD68	>tr|M4DD68|M4DD68_BRARP Cysteine synthase OS=Brassica rapa subsp. pekinensis OX=51351 PE=3 SV=1	33.4	39.869	368	0	99.588	10	2	0	1	4	3	3	8	8	10	5	7	6	24.421		24.269	24.867	25.166	25.28	27.254	27.021	26.866	26.839	26.775	26.545	3.262	0.01882	0.05946			12.54	0.0001118	0.000717	up		9.997	0.0002466	0.001794	up
259	M4CJ91	Uncharacterized protein	M4CJ91	M4CJ91	>tr|M4CJ91|M4CJ91_BRARP Uncharacterized protein OS=Brassica rapa subsp. pekinensis OX=51351 PE=3 SV=1	24.4	42.25	386	0	14.712	8	0	0	0	0	0	0	5	4	3	2	3	5							25.248	24.991	24.047	25.602	24.262	24.316	-1.657	0.2958	0.4172			10.23	3.664e-05	0.0002988	up		9.981	4.086e-05	0.0004808	up
264	M4CJR6	Fumarate hydratase	M4CJR6	M4CJR6;M4DY04	>tr|M4CJR6|M4CJR6_BRARP Fumarate hydratase OS=Brassica rapa subsp. pekinensis OX=51351 PE=3 SV=1	16	50.564	468	0	31.579	7	0	0	0	0	0	1	4	3	4	3	4	5						22.712	24.478	24.047	24.215	25.124	24.481	24.717	1.013	0.8856	0.9242			6.925	0.0003028	0.001522	up		9.981	7.122e-05	0.0006954	up
74	M4EWU5	Uncharacterized protein	M4EWU5	M4EWU5;M4F8J4;M4C9Q4	>tr|M4EWU5|M4EWU5_BRARP Uncharacterized protein OS=Brassica rapa subsp. pekinensis OX=51351 PE=4 SV=1	23.6	6.0027	55	0	12.479	1	0	0	1	0	0	0	1	1	1	1	1	1			21.605				26.378	25.999	26.256	25.19	24.815	24.727	-1.536	0.5326	0.6442			24.45	1.1532e-07	6.582e-06	up		9.929	3.504e-06	9.22e-05	up
875	M4DMA7	PKS_ER domain-containing protein	M4DMA7	M4DMA7;M4D4V3	>tr|M4DMA7|M4DMA7_BRARP PKS_ER domain-containing protein OS=Brassica rapa subsp. pekinensis OX=51351 PE=3 SV=1	18.2	38.903	357	0	39.854	5	0	0	0	2	2	2	3	1	2	3	2	5				22.962	22.327	22.351	22.558	23.059	23.453	23.665	24.379	25.961	2.271	0.1152	0.2228			3.161	0.02244	0.04692	up		9.884	8.94e-05	0.0008032	up
762	M4DF01	Uncharacterized protein	M4DF01	M4DF01	>tr|M4DF01|M4DF01_BRARP Uncharacterized protein OS=Brassica rapa subsp. pekinensis OX=51351 PE=4 SV=1	35.6	30.733	289	0	134.97	6	1	0	1	0	1	1	3	5	3	4	4	5	22.88		23.028		22.247	22.832	24.618	25.706	24.541	26.19	24.531	26.299	-1.323	0.674	0.7654			5.894	0.002962	0.009146	up		9.697	0.0004898	0.00309	up
1110	M4E3R0	Uncharacterized protein	M4E3R0	M4E3R0	>tr|M4E3R0|M4E3R0_BRARP Uncharacterized protein OS=Brassica rapa subsp. pekinensis OX=51351 PE=3 SV=1	45.4	26.528	240	0	8.3219	2	0	0	1	0	0	0	2	2	2	1	1	1			22.806				25.295	25.181	25.291	25.023	25.391	24.767	-1.764	0.2704	0.3908			11.01	1.088e-05	0.0001242	up		9.619	1.828e-05	0.0002964	up
983	M4DUY0	Non-specific lipid-transfer protein	M4DUY0	M4DUY0	>tr|M4DUY0|M4DUY0_BRARP Non-specific lipid-transfer protein OS=Brassica rapa subsp. pekinensis OX=51351 PE=3 SV=1	45.9	11.266	111	0	149.19	9	7	8	7	6	7	7	9	9	9	9	9	8	28.944	29.618	30.283	27.488	28.607	27.776	33.487	33.67	33.254	32.583	32.41	33.574	-3.156	0.00298	0.0152	down		14.47	1.902e-06	3.822e-05	up		9.453	1.09e-05	0.000208	up
1459	M4ES98	Uncharacterized protein	M4ES98	M4ES98	>tr|M4ES98|M4ES98_BRARP Uncharacterized protein OS=Brassica rapa subsp. pekinensis OX=51351 PE=4 SV=1	22.5	46.466	413	0	130.05	8	1	0	1	0	0	1	5	5	6	4	6	5	22.718		23.331			22.224	26.045	26.373	26.316	25.613	25.944	25.91	-2.246	0.05504	0.11776			12.66	1.852e-05	0.0001796	up		9.444	5.632e-05	0.0006058	up
661	M4D8J9	ATP synthase subunit d, mitochondrial	M4D8J9	M4D8J9;M4EXA6	>tr|M4D8J9|M4D8J9_BRARP ATP synthase subunit d, mitochondrial OS=Brassica rapa subsp. pekinensis OX=51351 PE=3 SV=1	78.6	19.652	168	0	121.55	16	1	2	2	6	5	3	11	12	13	12	13	12	24.368	24.594	25.368	26.087	26.069	25.305	27.866	27.935	28.442	27.83	28.174	27.968	2.062	0.01312	0.04592	up		9.881	9.5e-07	2.332e-05	up		9.282	1.264e-06	4.738e-05	up
155	M4CE33	Protein disulfide-isomerase	M4CE33	M4CE33	>tr|M4CE33|M4CE33_BRARP Protein disulfide-isomerase OS=Brassica rapa subsp. pekinensis OX=51351 PE=3 SV=1	23.2	66.168	596	0	44.53	11	0	0	0	2	3	1	9	8	10	7	5	2				23.923	23.222	23.122	25.474	26.28	26.259	24.545	25.026	24.537	3.79	0.0003658	0.003488	up		22.7	8.652e-08	5.75e-06	up		9.206	3.438e-06	8.76e-05	up
235	M4CI58	Uncharacterized protein	M4CI58	M4CI58;M4CUW8	>tr|M4CI58|M4CI58_BRARP Uncharacterized protein OS=Brassica rapa subsp. pekinensis OX=51351 PE=3 SV=1	11.1	57.252	504	0	28.008	3	1	0	0	2	2	2	2	2	3	1	1	1				25.072	25.16	24.79	25.035	24.751	24.787	24.878	24.647	24.854	10.49	4.488e-07	3.028e-05	up		9.452	7.172e-07	1.734e-05	up		9.04	8.836e-07	3.502e-05	up
1026	M4DY81	Uncharacterized protein	M4DY81	M4DY81	>tr|M4DY81|M4DY81_BRARP Uncharacterized protein OS=Brassica rapa subsp. pekinensis OX=51351 PE=3 SV=1	24.3	58.657	527	0	30.371	10	2	2	3	3	4	3	8	5	8	5	7	6	23.704	23.744	23.584	23.862	22.961	23.59	25.103	24.395	25.015	26.536	27.274	26.732	-1.154	0.56	0.6704			2.235	0.00567	0.01514	up		9.002	9.652e-07	3.934e-05	up
718	M4DC56	Uncharacterized protein	M4DC56	M4DC56	>tr|M4DC56|M4DC56_BRARP Uncharacterized protein OS=Brassica rapa subsp. pekinensis OX=51351 PE=4 SV=1	34.5	25.847	238	0	38.527	6	1	1	1	0	1	0	6	5	6	2	2	1		21.554			21.798		25.298	25.607	25.576	24.867	25.023	24.199	-1.262	0.808	0.8618			15.3	1.598e-06	3.11e-05	up		8.801	1.808e-05	0.0002854	up
346	M4CPG5	Aspartate aminotransferase	M4CPG5	M4CPG5	>tr|M4CPG5|M4CPG5_BRARP Aspartate aminotransferase OS=Brassica rapa subsp. pekinensis OX=51351 PE=3 SV=1	21.5	49.288	452	0	11.02	6	0	0	0	0	0	0	2	2	3	3	4	4							24.303	24.255	24.128	24.838	24.602	24.326	-1.39	0.4836	0.6012			6.83	5.908e-06	7.644e-05	up		8.765	1.5696e-06	4.912e-05	up
1741	M4FDK1	6-phosphogluconate dehydrogenase, decarboxylating	M4FDK1	M4FDK1;M4DY69	>tr|M4FDK1|M4FDK1_BRARP 6-phosphogluconate dehydrogenase, decarboxylating OS=Brassica rapa subsp. pekinensis OX=51351 PE=3 SV=1	28.1	53.815	488	0	96.663	12	3	2	2	1	2	3	7	8	8	4	7	9	25.702	22.287	24.216	22.12	23.664	25.126	27.351	26.798	27.123	27.223	26.91	27.438	-1.349	0.606	0.7102			8.125	0.003104	0.00937	up		8.708	0.002492	0.01114	up
1040	M4DZD2	S5 DRBM domain-containing protein	M4DZD2	M4DZD2	>tr|M4DZD2|M4DZD2_BRARP S5 DRBM domain-containing protein OS=Brassica rapa subsp. pekinensis OX=51351 PE=3 SV=1	17.5	32.349	302	0	33.822	4	0	0	0	0	0	0	4	4	4	3	1	3							24.818	24.559	25.007	24.497	24.761	24.475	-1.449	0.3672	0.4936			10.09	2.934e-06	4.34e-05	up		8.683	6.116e-06	0.00011888	up
768	M4DFK1	FAS1 domain-containing protein	M4DFK1	M4DFK1;M4EY32	>tr|M4DFK1|M4DFK1_BRARP FAS1 domain-containing protein OS=Brassica rapa subsp. pekinensis OX=51351 PE=3 SV=1	14.4	26.4	250	0	80.067	2	1	0	2	0	0	0	2	2	2	2	2	2	23.745		23.814				26.148	25.934	25.399	26.179	26.628	25.904	-4.802	0.005516	0.02382	down		6.533	0.0006244	0.002662	up		8.68	0.0002144	0.001576	up
1569	M4F0K8	Polyadenylate-binding protein	M4F0K8	M4F0K8	>tr|M4F0K8|M4F0K8_BRARP Polyadenylate-binding protein OS=Brassica rapa subsp. pekinensis OX=51351 PE=3 SV=1	22.6	67.604	619	0	101.36	10	1	0	2	1	3	2	7	5	8	8	7	8	24.169		24.189	23.922	24.429	24.152	25.666	25.598	25.854	26.44	26.718	26.087	1.828	0.185	0.3024			5.308	0.00218	0.007068	up		8.677	0.0003312	0.002216	up
1056	M4E093	Usp domain-containing protein	M4E093	M4E093;M4CBR9;M4DXG8	>tr|M4E093|M4E093_BRARP Usp domain-containing protein OS=Brassica rapa subsp. pekinensis OX=51351 PE=4 SV=1	31.3	17.748	163	0	57.693	3	0	0	0	1	1	1	3	1	3	2	2	1				24.369	23.989	24.025	25.591	25.317	25.857	24.433	24.398	24.605	6.706	1.944e-06	8.58e-05	up		18.46	1.658e-08	2.172e-06	up		8.555	5.296e-07	2.646e-05	up
1293	M4F054	Uncharacterized protein	M4F054	M4F054;M4EGW3;M4F9X0	>tr|M4F054|M4F054_BRARP Uncharacterized protein OS=Brassica rapa subsp. pekinensis OX=51351 PE=3 SV=1	43.4	17.533	152	0	118.34	6	3	0	1	1	0	2	5	3	5	4	6	6	24.026		22.927	24.547		25.086	26.021	26.345	25.859	26.028	26.215	25.652	1.558	0.6154	0.7162			9.186	0.005922	0.01574	up		8.508	0.007376	0.02508	up
1210	M4EB60	ACT domain-containing protein	M4EB60	M4EB60;M4DJE9	>tr|M4EB60|M4EB60_BRARP ACT domain-containing protein OS=Brassica rapa subsp. pekinensis OX=51351 PE=4 SV=1	31.1	30.6	283	0	75.014	8	1	2	3	1	1	0	7	6	7	6	6	7	23.126	23.261	23.443	22.819	21.067		27.193	27.169	26.996	25.747	26.698	26.639	-3.144	0.005162	0.02246	down		14.35	7.114e-06	9.586e-05	up		8.485	5.826e-05	0.0006394	up
617	M4EQX9	40S ribosomal protein S25	M4EQX9	M4EQX9;M4ENC2;M4D5W4;M4D9B9	>tr|M4EQX9|M4EQX9_BRARP 40S ribosomal protein S25 OS=Brassica rapa subsp. pekinensis OX=51351 PE=3 SV=1	51.9	12.019	108	0	48.545	6	1	1	1	0	0	1	5	5	5	3	3	4	22.646	21.947	22.396			21.505	26.096	25.82	26.407	24.946	25.749	25.533	-2.393	0.01052	0.03924	down		13.72	4.14e-07	1.416e-05	up		8.453	3.464e-06	9.664e-05	up
1647	M4F6K0	Ribosomal_L28e domain-containing protein	M4F6K0	M4F6K0;M4FD44;M4E5U1;M4D1H9	>tr|M4F6K0|M4F6K0_BRARP Ribosomal_L28e domain-containing protein OS=Brassica rapa subsp. pekinensis OX=51351 PE=3 SV=1	34.3	16.033	143	0	18.714	4	1	0	0	0	0	0	4	4	4	1	1	1	23.387						26.223	26.408	26.712	25.279	24.813	25.489	-2.476	0.09004	0.1824			19.83	2.574e-06	4.51e-05	up		8.312	6.518e-05	0.0006724	up
1656	M4F7V3	Uncharacterized protein	M4F7V3	M4F7V3	>tr|M4F7V3|M4F7V3_BRARP Uncharacterized protein OS=Brassica rapa subsp. pekinensis OX=51351 PE=3 SV=1	49.4	35.146	332	0	26.095	1	0	0	1	1	1	1	1	1	1	1	1	1			22.592	22.508	22.663	22.106	24.216	24.482	25.094	25.032	24.833	24.992	1.44	0.4224	0.545			6.487	1.588e-05	0.0001614	up		8.297	4.334e-06	0.000102	up
832	M4DJJ5	UCR_hinge domain-containing protein	M4DJJ5	M4DJJ5	>tr|M4DJJ5|M4DJJ5_BRARP UCR_hinge domain-containing protein OS=Brassica rapa subsp. pekinensis OX=51351 PE=3 SV=1	26.4	10.657	91	0	4.136	2	0	0	0	0	0	1	2	2	2	2	2	2						20.905	23.51	23.824	24.031	25.344	24.097	24.12	-1.632	0.2346	0.36			4.971	0.000185	0.001052	up		8.257	1.48e-05	0.0002542	up
1280	M4EFX2	6-phosphogluconate dehydrogenase, decarboxylating	M4EFX2	M4EFX2;M4E9M4	>tr|M4EFX2|M4EFX2_BRARP 6-phosphogluconate dehydrogenase, decarboxylating OS=Brassica rapa subsp. pekinensis OX=51351 PE=3 SV=1	19.7	53.27	487	0	35.593	6	0	0	0	0	0	0	3	1	3	3	4	3							24.251	23.816	23.589	24.273	24.118	24.801	-1.362	0.5166	0.6246			5.77	4.708e-05	0.0003692	up		8.23	6.054e-06	0.0001238	up
725	M4FEX6	Tubulin alpha chain	M4FEX6	M4FEX6;M4DQN2;M4DCL6	>tr|M4FEX6|M4FEX6_BRARP Tubulin alpha chain OS=Brassica rapa subsp. pekinensis OX=51351 PE=3 SV=1	11.6	49.632	450	0	58.355	3	1	0	0	1	1	1	1	1	1	1	2	3	23.2			23.336	23.501	23.251	24.52	23.72	23.802	24.947	25	25.047	2.616	0.01632	0.05366			4.111	0.00115	0.004226	up		8.131	4.622e-05	0.0005344	up
1792	M4FIJ8	Uncharacterized protein	M4FIJ8	M4FIJ8	>tr|M4FIJ8|M4FIJ8_BRARP Uncharacterized protein OS=Brassica rapa subsp. pekinensis OX=51351 PE=4 SV=1	14.9	15.639	148	0	20.002	2	0	0	0	0	0	0	1	2	1	2	2	2							25.799	25.405	25.632	24.256	24.144	24.605	-1.285	0.5832	0.6856			19.54	1.298e-07	6.764e-06	up		8.064	6.708e-06	0.0001396	up
677	M4D9J9	Uncharacterized protein	M4D9J9	M4D9J9;M4D9K0	>tr|M4D9J9|M4D9J9_BRARP Uncharacterized protein OS=Brassica rapa subsp. pekinensis OX=51351 PE=4 SV=1	7.8	40.541	384	0	8.3719	3	0	0	3	1	0	0	3	3	3	3	3	3			23.669	25.065			25.397	25.32	25.478	25.154	24.842	25.438	1.142	0.8498	0.895			9.611	0.0075	0.01912	up		8.061	0.01198	0.03632	up
582	M4D4K1	Glycine cleavage system P protein	M4D4K1	M4D4K1	>tr|M4D4K1|M4D4K1_BRARP Glycine cleavage system P protein OS=Brassica rapa subsp. pekinensis OX=51351 PE=3 SV=1	20.8	114.36	1045	0	253.83	18	8	2	6	0	1	1	13	12	13	10	13	15	26.322	24.439	26.125		23.915	21.098	27.568	26.824	27.473	28.528	28.59	28.794	-12.13	0.0003314	0.003206	down		3.158	0.04664	0.08638			8.045	0.001744	0.00823	up
1006	M4DWJ1	Uncharacterized protein	M4DWJ1	M4DWJ1	>tr|M4DWJ1|M4DWJ1_BRARP Uncharacterized protein OS=Brassica rapa subsp. pekinensis OX=51351 PE=4 SV=1	25	7.654	68	0	3.8894	3	0	0	0	0	0	0	3	2	3	1	1	1							25.613	25.204	25.954	24.597	24.365	24.484	-1.655	0.3276	0.4562			17.29	5.786e-07	1.596e-05	up		8.017	1.618e-05	0.0002554	up
489	M4CYM0	Uncharacterized protein	M4CYM0	M4CYM0;M4CP27	>tr|M4CYM0|M4CYM0_BRARP Uncharacterized protein OS=Brassica rapa subsp. pekinensis OX=51351 PE=4 SV=1	37.7	15.036	130	0	19.475	5	1	1	1	1	1	0	3	3	3	4	3	2	23.027	22.615	22.907	20.76	19.862		22.248	23.285	25.692	24.22	26.804	26.495	-5.156	0.01924	0.05998			1.856	0.306	0.4006			7.945	0.003826	0.01562	up
1331	M4EIQ1	Hydroxymethylbilane synthase	M4EIQ1	M4EIQ1;M4CP42;M4CYN7	>tr|M4EIQ1|M4EIQ1_BRARP Hydroxymethylbilane synthase OS=Brassica rapa subsp. pekinensis OX=51351 PE=3 SV=1	11.3	40.685	380	0	8.4129	4	0	0	0	0	0	0	2	2	1	2	2	3							22.689	23.513	22.821	24.358	24.223	24.326	-1.252	0.4872	0.5996			3.187	0.00235	0.007494	up		7.819	1.458e-05	0.0002556	up
1764	M4FG54	Cytochrome b-c1 complex subunit 7	M4FG54	M4FG54	>tr|M4FG54|M4FG54_BRARP Cytochrome b-c1 complex subunit 7 OS=Brassica rapa subsp. pekinensis OX=51351 PE=3 SV=1	46.7	14.712	122	0	31.126	6	1	1	1	0	0	1	4	6	6	3	3	3	22.316	23.154	22.615			22.604	27.016	26.909	27.085	25.677	25.792	25.509	-2.405	0.02614	0.07652			19.8	2.004e-06	3.684e-05	up		7.804	7.502e-05	0.000736	up
1158	M4E7D1	Expansin	M4E7D1	M4E7D1;M4CLD8;M4CZF5;M4EJB2;M4CNC5;M4CLT9;M4DKM8	>tr|M4E7D1|M4E7D1_BRARP Expansin OS=Brassica rapa subsp. pekinensis OX=51351 PE=3 SV=1	13.7	26.459	249	0	61.856	3	0	0	0	1	0	0	3	3	3	2	1	1				21.668			26.547	26.169	25.821	24.405	24.356	24.455	-1.37	0.8548	0.8978			26.61	2.342e-07	1.0028e-05	up		7.782	4.382e-05	0.000513	up
49	M4C8U5	ATP:AMP phosphotransferase	M4C8U5	M4C8U5	>tr|M4C8U5|M4C8U5_BRARP ATP:AMP phosphotransferase OS=Brassica rapa subsp. pekinensis OX=51351 PE=3 SV=1	37.6	27.003	245	0	82.969	10	3	0	2	0	3	1	10	10	10	8	8	5	24.793		24.382		24.435	21.868	27.96	27.57	27.718	26.304	26.887	26.441	-2.135	0.3008	0.4274			17.87	0.000685	0.002894	up		7.748	0.007162	0.02474	up
373	M4CQT7	Sucrose synthase	M4CQT7	M4CQT7	>tr|M4CQT7|M4CQT7_BRARP Sucrose synthase OS=Brassica rapa subsp. pekinensis OX=51351 PE=3 SV=1	13	92.448	806	0	3.0794	1	1	0	0	1	1	0	1	0	1	1	1	1	22.566			22.012	22.101		25.002		25.136	24.898	24.606	24.815	-1.09	0.881	0.9114			3.951	0.08892	0.145			7.686	0.009884	0.0312	up
1025	M4DY72	Uncharacterized protein	M4DY72	M4DY72	>tr|M4DY72|M4DY72_BRARP Uncharacterized protein OS=Brassica rapa subsp. pekinensis OX=51351 PE=4 SV=1	1	99.315	889	0.003012	1.7962	1	1	0	0	0	0	0	0	0	0	1	1	1	24.02									24.938	25.128	25.626	-2.34	0.1844	0.3026			-2.248	0.198	0.2808			7.638	0.0006008	0.00364	up
1682	M4F994	Citrate synthase	M4F994	M4F994;M4C823	>tr|M4F994|M4F994_BRARP Citrate synthase OS=Brassica rapa subsp. pekinensis OX=51351 PE=3 SV=1	18.5	52.761	475	0	124.26	7	1	0	2	2	2	1	7	5	5	4	5	5	22.444		23.175	23.363	23.598	23.636	25.876	24.805	25.586	25.6	24.957	25.292	2.268	0.02306	0.06798			8.403	2.606e-05	0.0002276	up		7.63	3.962e-05	0.0004646	up
657	M4D8A6	NADH-u_ox-rdase domain-containing protein	M4D8A6	M4D8A6;M4FBK0	>tr|M4D8A6|M4D8A6_BRARP NADH-u_ox-rdase domain-containing protein OS=Brassica rapa subsp. pekinensis OX=51351 PE=4 SV=1	33.6	11.426	107	0	14.567	2	0	0	0	0	0	0	1	1	2	1	1	1							23.75	23.486	23.384	24.165	24.097	24.59	-1.464	0.3084	0.4312			4.506	0.000137	0.000832	up		7.546	9.204e-06	0.0001826	up
1341	M4EJG8	Pyruvate kinase	M4EJG8	M4EJG8	>tr|M4EJG8|M4EJG8_BRARP Pyruvate kinase OS=Brassica rapa subsp. pekinensis OX=51351 PE=3 SV=1	10	51.577	470	0	5.2044	4	0	0	0	2	1	1	2	2	3	2	3	3				22.136	23.127	22.208	23.067	24.264	24.102	23.639	24.394	24.598	2.274	0.04574	0.11192			5.681	0.0002356	0.0012344	up		7.494	5.48e-05	0.0005972	up
769	M4DFM6	Uncharacterized protein	M4DFM6	M4DFM6	>tr|M4DFM6|M4DFM6_BRARP Uncharacterized protein OS=Brassica rapa subsp. pekinensis OX=51351 PE=3 SV=1	42.8	17.139	152	0	24.05	6	1	1	1	3	0	2	5	4	5	1	4	5	24.283	22.512	21.444	22.863		21.976	26.507	27.254	26.978	25.356	25.696	25.893	-1.936	0.2598	0.3874			17.95	0.0001182	0.0007438	up		7.475	0.002094	0.009664	up
221	M4CHG6	14_3_3 domain-containing protein	M4CHG6	M4CHG6	>tr|M4CHG6|M4CHG6_BRARP 14_3_3 domain-containing protein OS=Brassica rapa subsp. pekinensis OX=51351 PE=3 SV=1	38.1	29.167	260	0	23.958	5	1	0	1	3	5	4	5	3	4	4	3	5	23.764		23.471	26.076	25.736	26.088	24.706	24.882	24.648	25.906	26.087	25.349	8.429	0.000137	0.001702	up		3.615	0.005032	0.01372	up		7.411	0.0002272	0.001628	up
1545	M4EYV7	Uncharacterized protein	M4EYV7	M4EYV7;M4CJ41;M4EVJ5;M4D389;M4EMM5	>tr|M4EYV7|M4EYV7_BRARP Uncharacterized protein OS=Brassica rapa subsp. pekinensis OX=51351 PE=3 SV=1	22.9	19.844	175	0	10.896	4	0	0	0	2	0	1	3	4	3	2	1	4				21.292		22.316	25.858	25.275	25.561	24.354	24.557	23.964	1.09	0.7802	0.841			17.84	1.642e-06	3.358e-05	up		7.383	5.842e-05	0.0006232	up
1138	M4F9J8	Uncharacterized protein	M4F9J8	M4F9J8;M4E657;M4ET07	>tr|M4F9J8|M4F9J8_BRARP Uncharacterized protein OS=Brassica rapa subsp. pekinensis OX=51351 PE=3 SV=1	29.2	17.985	168	0	17.892	5	1	0	1	1	1	0	4	4	4	3	5	3	22.806		23.823	21.038	21.564		24.888	25.172	25.769	25.786	25.57	25.385	-2.967	0.02438	0.06988			5.97	0.0009412	0.003648	up		7.369	0.000406	0.00265	up
411	M4CSQ7	HIT domain-containing protein	M4CSQ7	M4CSQ7	>tr|M4CSQ7|M4CSQ7_BRARP HIT domain-containing protein OS=Brassica rapa subsp. pekinensis OX=51351 PE=4 SV=1	34.9	14.165	129	0	19.928	3	0	1	0	0	1	0	3	3	3	1	2	2		23.153			22.593		25.095	24.538	25.146	24.521	25.457	24.668	-1.523	0.6084	0.7152			7.586	0.0008756	0.00344	up		7.355	0.0009896	0.005268	up
1608	M4F2U3	Glutamine synthetase	M4F2U3	M4F2U3;M4F379	>tr|M4F2U3|M4F2U3_BRARP Glutamine synthetase OS=Brassica rapa subsp. pekinensis OX=51351 PE=3 SV=1	16.1	47.344	428	0	18.924	5	0	0	1	1	1	0	1	1	2	3	4	5			23.102	23.765	23.486		24.19	24.258	24.523	24.589	24.957	24.979	1.607	0.519	0.6368			5.101	0.01076	0.02554	up		7.305	0.00293	0.01262	up
66	M4C9J2	V-type proton ATPase subunit F	M4C9J2	M4C9J2	>tr|M4C9J2|M4C9J2_BRARP V-type proton ATPase subunit F OS=Brassica rapa subsp. pekinensis OX=51351 PE=3 SV=1	67.2	14.247	128	0	176.43	8	2	2	2	4	3	2	8	7	8	5	6	6	22.808	22.588	24.864	25.736	25.569	23.543	28.398	28.186	28.275	26.429	26.313	26.114	2.887	0.03482	0.09346			29.18	7.26e-06	9.432e-05	up		7.288	0.0008054	0.0046	up
631	M4D6H4	Uncharacterized protein	M4D6H4	M4D6H4	>tr|M4D6H4|M4D6H4_BRARP Uncharacterized protein OS=Brassica rapa subsp. pekinensis OX=51351 PE=3 SV=1	49.4	35.123	332	0	4.9165	2	0	0	0	0	1	0	2	2	2	2	2	2					21.76		22.832	23.406	24.19	24.479	24.58	24.098	-1.234	0.6722	0.754			3.833	0.001192	0.0043	up		7.2	3.648e-05	0.0004508	up
861	M4DLP5	NADH dehydrogenase [ubiquinone] 1 beta subcomplex subunit 7	M4DLP5	M4DLP5	>tr|M4DLP5|M4DLP5_BRARP NADH dehydrogenase [ubiquinone] 1 beta subcomplex subunit 7 OS=Brassica rapa subsp. pekinensis OX=51351 PE=3 SV=1	30.7	16.008	137	0	27.644	5	0	0	1	1	1	0	3	4	4	4	5	2			24.038	21.907	21.88		25.787	25.714	25.29	25.513	24.995	24.665	-1.539	0.4388	0.5686			10.45	0.0003102	0.001506	up		7.193	0.001162	0.005966	up
339	M4CYQ5	Pyruvate kinase	M4CYQ5	M4CYQ5;M4CP70;M4FC38;M4F9I7	>tr|M4CYQ5|M4CYQ5_BRARP Pyruvate kinase OS=Brassica rapa subsp. pekinensis OX=51351 PE=3 SV=1	13.5	54.937	510	0	66.168	6	0	0	0	1	1	0	2	2	4	3	4	1				23.334	23.102		24.68	24.521	25.695	24.303	24.595	24.255	1.755	0.3842	0.5206			10.74	0.000343	0.00168	up		7.179	0.001616	0.00786	up
419	M4CTA9	PfkB domain-containing protein	M4CTA9	M4CTA9;M4E239;M4DP08;M4CGP5;M4DYY6;M4EPB4;M4DG45	>tr|M4CTA9|M4CTA9_BRARP PfkB domain-containing protein OS=Brassica rapa subsp. pekinensis OX=51351 PE=3 SV=1	18.1	35.041	326	0	25.77	1	1	1	1	1	1	1	1	1	1	1	1	1			23.819	25.287	25.138	25.305	24.824	25.443	24.731	25.144	25.187	25.015	7.694	0.000175	0.002084	up		6.497	0.0003656	0.001748	up		7.042	0.000253	0.001844	up
522	M4D0U8	Aldedh domain-containing protein	M4D0U8	M4D0U8	>tr|M4D0U8|M4D0U8_BRARP Aldedh domain-containing protein OS=Brassica rapa subsp. pekinensis OX=51351 PE=3 SV=1	23.4	60.718	547	0	29.598	12	2	0	3	0	2	2	10	8	6	6	6	7	23.343		24.21		22.926	22.121	26.457	26.554	26.416	26.087	25.688	25.705	-1.962	0.2018	0.326			10.99	0.0002652	0.001334	up		7.005	0.00128	0.00647	up
1652	M4F7J5	RRM domain-containing protein	M4F7J5	M4F7J5	>tr|M4F7J5|M4F7J5_BRARP RRM domain-containing protein OS=Brassica rapa subsp. pekinensis OX=51351 PE=4 SV=1	33.3	15.264	150	0	8.8882	2	0	0	0	0	0	0	2	1	1	2	2	1							24.93	25.04	25.167	24.291	24.197	24.015	-1.335	0.505	0.6206			12.82	5.962e-07	1.676e-05	up		6.973	9.512e-06	0.000175	up
1222	M4ECB7	Fructose-bisphosphate aldolase	M4ECB7	M4ECB7	>tr|M4ECB7|M4ECB7_BRARP Fructose-bisphosphate aldolase OS=Brassica rapa subsp. pekinensis OX=51351 PE=3 SV=1	26.3	38.229	358	0	90.612	6	2	1	1	1	0	1	4	4	5	4	4	5	22.736	23.222	23.523	23.401		23.492	25.359	24.937	25.656	25.802	26.304	25.769	-1.48	0.4372	0.5588			4.46	0.009212	0.02274	up		6.955	0.001724	0.008012	up
1417	M4EPE0	PsbP domain-containing protein	M4EPE0	M4EPE0;M4ERV7;M4DP54	>tr|M4EPE0|M4EPE0_BRARP PsbP domain-containing protein OS=Brassica rapa subsp. pekinensis OX=51351 PE=4 SV=1	23	27.913	261	0	162.99	1	1	0	1	0	0	0	1	1	1	1	1	1	23.33		24.206				25.325	25.147	25.715	24.894	26.143	26.484	-4.737	0.008792	0.0349	down		5.105	0.003092	0.009476	up		6.949	0.0009416	0.00512	up
669	M4D953	Rhodanese domain-containing protein	M4D953	M4D953;M4F957	>tr|M4D953|M4D953_BRARP Rhodanese domain-containing protein OS=Brassica rapa subsp. pekinensis OX=51351 PE=4 SV=1	16	41.277	387	0	47.319	4	0	0	0	0	0	0	1	2	3	2	4	3							23.57	23.574	23.75	24.585	24.254	23.756	-1.404	0.2724	0.401			4.667	0.0002982	0.001474	up		6.913	3.472e-05	0.000417	up
975	M4DU91	Mitochondrial pyruvate carrier	M4DU91	M4DU91	>tr|M4DU91|M4DU91_BRARP Mitochondrial pyruvate carrier OS=Brassica rapa subsp. pekinensis OX=51351 PE=3 SV=1	14.4	12.367	111	0	30.228	1	1	0	0	0	0	0	0	1	1	1	1	1	21.782							23.111	23.319	24.955	24	24.193	-1.573	0.438	0.5584			1.87	0.2692	0.3596			6.815	0.00058	0.003528	up
876	M4DMF1	Uncharacterized protein	M4DMF1	M4DMF1	>tr|M4DMF1|M4DMF1_BRARP Uncharacterized protein OS=Brassica rapa subsp. pekinensis OX=51351 PE=3 SV=1	8.3	80.764	767	0	11.905	5	0	0	0	0	0	0	3	3	2	3	3	3							24.232	24.396	24.255	24.128	24.573	24.167	-1.475	0.2476	0.3748			6.825	1.1212e-05	0.0001258	up		6.802	1.1408e-05	0.0001934	up
1109	M4E3I4	Malic enzyme	M4E3I4	M4E3I4;M4D068	>tr|M4E3I4|M4E3I4_BRARP Malic enzyme OS=Brassica rapa subsp. pekinensis OX=51351 PE=3 SV=1	10.2	64.479	588	0	35.117	4	0	0	0	1	1	1	2	2	2	1	2	4				22.916	22.757	22.936	24.474	24.901	25.114	24.516	23.784	24.36	2.644	0.002444	0.01302	up		10.29	3.488e-07	1.262e-05	up		6.742	3.344e-06	8.902e-05	up
103	M4FC73	Ribosomal_S7 domain-containing protein	M4FC73	M4FC73;M4CLX2;M4CB49;M4DL18;M4E2W2	>tr|M4FC73|M4FC73_BRARP Ribosomal_S7 domain-containing protein OS=Brassica rapa subsp. pekinensis OX=51351 PE=3 SV=1	31.9	22.976	207	0	223.27	5	2	0	1	1	2	2	5	2	4	4	3	4	25.383		25.474	23.534	25.232	24.489	26.337	25.361	26.288	26.592	27.026	27.065	1.207	0.8514	0.8894			3.601	0.05416	0.09672			6.716	0.008642	0.02844	up
737	M4DDA5	Transketolase	M4DDA5	M4DDA5;M4CGU3	>tr|M4DDA5|M4DDA5_BRARP Transketolase OS=Brassica rapa subsp. pekinensis OX=51351 PE=3 SV=1	18.4	79.269	735	0	10.814	3	0	0	0	1	1	1	3	2	3	1	2	1				22.25	23.04	22.664	25.055	24.943	25.115	24.22	24.19	24.402	2.158	0.01976	0.06154			11.28	4.752e-07	1.482e-05	up		6.631	7.016e-06	0.0001396	up
21	M4C7Q2	S-formylglutathione hydrolase	M4C7Q2	M4C7Q2	>tr|M4C7Q2|M4C7Q2_BRARP S-formylglutathione hydrolase OS=Brassica rapa subsp. pekinensis OX=51351 PE=3 SV=1	15.8	31.818	284	0	74.291	4	1	0	1	0	0	0	3	3	4	2	3	4							24.972	24.504	24.368	24.169	23.235	24.784	-1.252	0.5336	0.6444			9.556	1.47e-05	0.0001574	up		6.518	8.192e-05	0.0008092	up
1120	M4E4J0	CHCH domain-containing protein	M4E4J0	M4E4J0;M4CQJ2	>tr|M4E4J0|M4E4J0_BRARP CHCH domain-containing protein OS=Brassica rapa subsp. pekinensis OX=51351 PE=3 SV=1	47.2	11.95	106	0	111.76	4	1	0	1	0	0	0	1	2	3	3	2	3	21.473		22.761				24.798	24.447	24.444	24.646	24.972	24.429	-2.165	0.0479	0.1176			5.962	9.304e-05	0.0006252	up		6.476	6.11e-05	0.000658	up
1730	M4FCP4	Uncharacterized protein	M4FCP4	M4FCP4	>tr|M4FCP4|M4FCP4_BRARP Uncharacterized protein OS=Brassica rapa subsp. pekinensis OX=51351 PE=3 SV=1	61.9	35.411	333	0	323.31	16	9	5	12	7	5	4	16	16	16	12	14	13	27.356	25.58	28.239	26.669	26.527	26.168	30.108	29.636	29.99	29.721	29.926	29.596	-1.52	0.2802	0.4132			7.224	0.0001882	0.00107	up		6.45	0.0003092	0.002174	up
121	M4E555	Uncharacterized protein	M4E555	M4E555;M4ER24;M4CC79	>tr|M4E555|M4E555_BRARP Uncharacterized protein OS=Brassica rapa subsp. pekinensis OX=51351 PE=4 SV=1	26.5	5.2261	49	0	12.278	2	1	0	1	0	0	0	2	2	2	2	2	2	24.468		25.711				27.136	27.417	27.055	27.413	27.142	25.307	-8.601	0.005822	0.0252	down		9.577	0.003164	0.009314	up		6.399	0.01012	0.03196	up
580	M4D4C5	Uncharacterized protein	M4D4C5	M4D4C5	>tr|M4D4C5|M4D4C5_BRARP Uncharacterized protein OS=Brassica rapa subsp. pekinensis OX=51351 PE=3 SV=1	29	23.844	221	0	180.85	8	2	1	3	1	2	2	6	5	8	6	6	6	23.214	23.441	24.857	21.857	22.978	22.164	27.061	26.763	27.416	26.699	26.99	25.849	-2.837	0.009786	0.03756	down		9.468	2.682e-05	0.0002406	up		6.389	0.000154	0.001252	up
1051	M4DZZ0	PMEI domain-containing protein	M4DZZ0	M4DZZ0	>tr|M4DZZ0|M4DZZ0_BRARP PMEI domain-containing protein OS=Brassica rapa subsp. pekinensis OX=51351 PE=4 SV=1	76.6	19.014	175	0	323.31	7	2	1	0	4	6	6	5	4	5	1	2	2	26.04	24.9		30.375	30.382	29.983	27.445	28.02	27.886	26.83	26.554	27.092	68.34	1.734e-05	0.0003758	up		12.39	0.001342	0.004808	up		6.379	0.009374	0.03056	up
1383	M4ELR4	Importin N-terminal domain-containing protein	M4ELR4	M4ELR4	>tr|M4ELR4|M4ELR4_BRARP Importin N-terminal domain-containing protein OS=Brassica rapa subsp. pekinensis OX=51351 PE=4 SV=1	1.9	96.331	872	0	21.637	1	0	0	0	0	0	0	1	1	1	1	1	1							23.382	22.617	22.122	24.411	24.231	23.713	-1.477	0.4998	0.6136			2.389	0.03568	0.069			6.352	6.656e-05	0.000667	up
1263	M4EF59	Glucan endo-1,3-beta-D-glucosidase	M4EF59	M4EF59	>tr|M4EF59|M4EF59_BRARP Glucan endo-1,3-beta-D-glucosidase OS=Brassica rapa subsp. pekinensis OX=51351 PE=3 SV=1	11.8	53.645	501	0	23.068	5	0	0	1	2	3	1	3	2	5	4	3	3				24.675	23.688	24.35	23.26	23.676	23.997	24.718	23.874	23.509	7.239	2.246e-05	0.0004586	up		4.799	0.0001964	0.0010532	up		6.284	4.592e-05	0.0004952	up
1236	M4EDX2	Uncharacterized protein	M4EDX2	M4EDX2	>tr|M4EDX2|M4EDX2_BRARP Uncharacterized protein OS=Brassica rapa subsp. pekinensis OX=51351 PE=4 SV=1	23.7	29.915	279	0	64.732	4	0	0	0	0	0	0	0	0	1	2	3	3										24.417	23.977	23.708	-1.376	0.5774	0.6826			-1.042	0.7216	0.7852			6.234	3.076e-05	0.0003954	up
6	M4EAM3	Catalase	M4EAM3	M4EAM3;M4D6X8;K7PQ64	>tr|M4EAM3|M4EAM3_BRARP Catalase OS=Brassica rapa subsp. pekinensis OX=51351 PE=3 SV=1	47.8	56.822	492	0	323.31	19	8	0	7	7	8	7	12	15	14	11	15	14	28.213		27.918	27.261	27.804	28.066	28.276	27.92	28.077	28.107	28.606	28.722	3.659	0.1942	0.3212			4.764	0.119	0.1852			6.231	0.07316	0.149
1800	M4FJ27	Cytochrome b559 subunit alpha	M4FJ27	M4FJ27	>tr|M4FJ27|M4FJ27_BRARP Cytochrome b559 subunit alpha OS=Brassica rapa subsp. pekinensis OX=51351 PE=3 SV=1	26.5	9.4445	83	0	147.98	2	1	1	1	0	0	0	2	2	2	2	2	2	23.33	23.197	23.111				25.501	25.01	25.174	25.646	26.129	25.778	-5.115	4.188e-05	0.0006848	down		4.044	0.0001344	0.0008084	up		6.228	1.1004e-05	0.0002038	up
1308	M4EHJ8	Ribosomal_S10 domain-containing protein	M4EHJ8	M4EHJ8	>tr|M4EHJ8|M4EHJ8_BRARP Ribosomal_S10 domain-containing protein OS=Brassica rapa subsp. pekinensis OX=51351 PE=3 SV=1	28.5	13.856	123	0	28.851	5	2	1	1	2	2	3	3	4	3	2	3	2	23.575	21.493	23.274	24.391	23.729	23.682	26.413	26.747	26.527	25.412	25.545	25.299	2.224	0.0321	0.08872			13.76	4.486e-06	6.73e-05	up		6.226	0.000135	0.001156	up
997	M4DVU5	ATP citrate synthase	M4DVU5	M4DVU5;M4F4Y8	>tr|M4DVU5|M4DVU5_BRARP ATP citrate synthase OS=Brassica rapa subsp. pekinensis OX=51351 PE=4 SV=1	14.1	65.709	608	0	7.6246	6	0	0	0	0	0	0	2	2	3	2	2	6							23.007		22.566	24.034	24	24.218	-1.482	0.594	0.695			1.691	0.2282	0.314			6.215	0.00039	0.00254	up
122	M4CC87	Protein kinase domain-containing protein	M4CC87	M4CC87	>tr|M4CC87|M4CC87_BRARP Protein kinase domain-containing protein OS=Brassica rapa subsp. pekinensis OX=51351 PE=3 SV=1	7.4	42.076	379	0	27.551	2	0	1	0	0	1	0	2	1	1	2	1	2		20.781			21.413		24.64	24.69	24.366	23.939	24.009	23.762	-1.01	0.6056	0.7104			9.766	6.392e-06	8.956e-05	up		6.172	7.046e-05	0.0007506	up
1223	M4ECE2	Pyruvate dehydrogenase E1 component subunit beta	M4ECE2	M4ECE2;M4F3R5	>tr|M4ECE2|M4ECE2_BRARP Pyruvate dehydrogenase E1 component subunit beta OS=Brassica rapa subsp. pekinensis OX=51351 PE=4 SV=1	29	37.079	345	0	130.57	7	4	1	2	2	1	1	7	5	6	7	7	7	24.613	22.166	24.724	24.271	24.08	24.32	26.204	25.838	25.835	26.512	26.499	26.313	1.31	0.4942	0.615			4.361	0.002402	0.00771	up		6.092	0.0005236	0.00325	up
532	M4D1K0	Uncharacterized protein	M4D1K0	M4D1K0	>tr|M4D1K0|M4D1K0_BRARP Uncharacterized protein OS=Brassica rapa subsp. pekinensis OX=51351 PE=3 SV=1	55.9	14.967	143	0	162.33	4	3	1	3	2	1	2	4	3	4	3	3	3	26.232	24.16	26.228	25.3	25.779	24.801	27.256	27.005	27.494	28.08	28.311	28.007	-1.187	0.636	0.7354			3.275	0.005722	0.01532	up		6.031	0.000278	0.00199	up
510	M4EKQ8	26S proteasome regulatory subunit RPN11	M4EKQ8	M4EKQ8;M4CZP6	>tr|M4EKQ8|M4EKQ8_BRARP 26S proteasome regulatory subunit RPN11 OS=Brassica rapa subsp. pekinensis OX=51351 PE=4 SV=1	16.9	27.897	249	0	7.7992	3	0	0	0	0	2	0	1	2	2	2	3	2					23.42			24.201	23.937	24.273	23.479	24.111	1.118	0.9494	0.9638			3.406	0.10604	0.168			6.01	0.0182	0.05024	up
143	M4CDH8	Uncharacterized protein	M4CDH8	M4CDH8	>tr|M4CDH8|M4CDH8_BRARP Uncharacterized protein OS=Brassica rapa subsp. pekinensis OX=51351 PE=3 SV=1	23.6	27.715	259	0	25.004	5	0	0	0	0	0	0	2	3	4	3	2	3							24.561	24.888	24.819	24.469	24.335	23.676	-1.723	0.1128	0.2156			8.977	7.924e-06	0.00010496	up		5.941	6.328e-05	0.000659	up
778	M4DG76	AAA domain-containing protein	M4DG76	M4DG76;M4EPD2;M4DP48	>tr|M4DG76|M4DG76_BRARP AAA domain-containing protein OS=Brassica rapa subsp. pekinensis OX=51351 PE=3 SV=1	21.2	73.878	692	0	164.79	12	2	0	5	0	0	0	11	8	11	5	7	4	23.696		25.206				26.366	25.578	26.451	26.452	25.724	26.027	-7.465	0.003136	0.01578	down		6.21	0.003684	0.01086	up		5.939	0.004286	0.01688	up
401	M4CS93	Tryptophan synthase	M4CS93	M4CS93	>tr|M4CS93|M4CS93_BRARP Tryptophan synthase OS=Brassica rapa subsp. pekinensis OX=51351 PE=3 SV=1	7.1	33.018	311	0	12.629	1	0	0	0	0	0	0	0	0	0	1	1	1										23.973	24.39	23.675	-1.45	0.35	0.482			-1.222	0.7218	0.7802			5.934	0.0003224	0.002192	up
1497	M4EVB6	Serine hydroxymethyltransferase	M4EVB6	M4EVB6;M4DBY9	>tr|M4EVB6|M4EVB6_BRARP Serine hydroxymethyltransferase OS=Brassica rapa subsp. pekinensis OX=51351 PE=3 SV=1	29.7	51.683	471	0	205.31	11	4	2	2	6	5	5	5	1	2	8	8	10	24.981	24.374	24.878	26.456	26.763	26.862	26.332	23.721	24.205	26.72	27.263	27.944	3.863	0.005882	0.02532	up		1.006	0.989	0.9924			5.916	0.0008878	0.00495	up
422	M4CTL1	Transketolase	M4CTL1	M4CTL1	>tr|M4CTL1|M4CTL1_BRARP Transketolase OS=Brassica rapa subsp. pekinensis OX=51351 PE=3 SV=1	19.9	79.464	738	0	117.02	14	8	3	6	4	3	5	11	11	13	10	11	12	26.473	24.063	25.935	26.259	25.196	26.143	27.835	27.812	27.919	27.782	28.048	28.32	1.298	0.497	0.6164			5.152	0.0008974	0.003552	up		5.896	0.0004834	0.003066	up
1563	M4F009	Annexin	M4F009	M4F009	>tr|M4F009|M4F009_BRARP Annexin OS=Brassica rapa subsp. pekinensis OX=51351 PE=3 SV=1	64.3	37.068	325	0	316.32	22	10	2	5	5	4	5	16	14	17	14	19	17	27.034	25.49	26.077	24.723	24.396	24.681	28.086	28.097	28.671	28.414	28.801	29.055	-3.033	0.001682	0.0101	down		4.241	0.00021	0.00116	up		5.882	3.358e-05	0.0004402	up
100	M4E2Q1	Uncharacterized protein	M4E2Q1	M4E2Q1;M4CB27;M4DL77	>tr|M4E2Q1|M4E2Q1_BRARP Uncharacterized protein OS=Brassica rapa subsp. pekinensis OX=51351 PE=3 SV=1	30.7	16.329	150	0	50.359	9	1	0	1	1	4	2	7	7	7	3	5	4	24.336		23.629	22.55	23.802	23.427	27.263	27.425	27.276	25.387	26.002	25.972	1.02	0.9416	0.9594			17.03	1.874e-05	0.0001828	up		5.879	0.000986	0.005174	up
1272	M4EY46	Tubulin beta chain	M4EY46	M4EY46;M4EFI2;M4FEI5;M4FCH6;M4DWL8;M4DAH1;M4DH38;M4CXF6;M4CZR3;M4D8W3	>tr|M4EY46|M4EY46_BRARP Tubulin beta chain OS=Brassica rapa subsp. pekinensis OX=51351 PE=3 SV=1	14.8	49.808	445	0	19.485	6	1	0	0	0	0	0	3	2	4	3	4	5	22.642						23.387	22.826	23.824	24.062	24.684	24.745	-2.024	0.05144	0.11868			2.643	0.009478	0.02314	up		5.87	0.0001134	0.0010004	up
844	M4DKB5	Uncharacterized protein	M4DKB5	M4DKB5	>tr|M4DKB5|M4DKB5_BRARP Uncharacterized protein OS=Brassica rapa subsp. pekinensis OX=51351 PE=4 SV=1	19	22.717	210	0	20.57	3	1	1	1	1	0	1	2	2	1	1	1	2		22.324	23.107			23.166	27.281	27.47	27.797	24.728	24.706	24.902	-1.463	0.541	0.6586			39.04	5.196e-06	6.868e-05	up		5.854	0.002616	0.01134	up
785	M4DGF0	Uncharacterized protein	M4DGF0	M4DGF0	>tr|M4DGF0|M4DGF0_BRARP Uncharacterized protein OS=Brassica rapa subsp. pekinensis OX=51351 PE=3 SV=1	25.1	30.699	283	0	29.723	7	0	0	1	0	0	0	5	5	7	2	1	4			23.757				25.903	26.312	26.488	25.428	24.184	24.762	-2.719	0.0666	0.1466			15.82	4.31e-05	0.0003436	up		5.818	0.001906	0.009156	up
1686	M4F9D8	Peptidylprolyl isomerase	M4F9D8	M4F9D8	>tr|M4F9D8|M4F9D8_BRARP Peptidylprolyl isomerase OS=Brassica rapa subsp. pekinensis OX=51351 PE=4 SV=1	25.5	22.871	216	0	32.945	5	2	1	2	1	1	0	5	4	5	4	4	4	24.367	23.654	25.02	21.76	22.529		27.014	27.199	27.076	26.965	26.989	26.706	-6.352	0.0001334	0.001608	down		6.723	0.0001586	0.0009052	up		5.815	0.0003098	0.002122	up
1719	M4FC58	Uncharacterized protein	M4FC58	M4FC58;M4F171	>tr|M4FC58|M4FC58_BRARP Uncharacterized protein OS=Brassica rapa subsp. pekinensis OX=51351 PE=3 SV=1	9.2	48.791	445	0	60.031	3	2	2	2	1	2	1	3	3	3	3	3	3	23.266	24.145	23.356	23.349	23.433	23.939	25.23	25.308	24.656	26.282	26.238	25.862	-1.01	0.966	0.975			2.781	0.001092	0.004082	up		5.809	9.294e-06	0.0001844	up
933	M4DR43	Hydrolase_4 domain-containing protein	M4DR43	M4DR43	>tr|M4DR43|M4DR43_BRARP Hydrolase_4 domain-containing protein OS=Brassica rapa subsp. pekinensis OX=51351 PE=4 SV=1	9.8	36.868	328	0	25.947	3	0	0	0	0	0	1	0	0	0	3	3	3						22.24				23.48	23.848	24.445	1	0.8514	0.8962			-1.149	0.6804	0.7438			5.795	0.0002016	0.001546	up
892	M4DNJ5	Uncharacterized protein	M4DNJ5	M4DNJ5;M4DSN4	>tr|M4DNJ5|M4DNJ5_BRARP Uncharacterized protein OS=Brassica rapa subsp. pekinensis OX=51351 PE=4 SV=1	14.5	16.503	145	0	3.8753	2	1	1	1	1	1	1	1	2	2	1	1	1	22.384	21.99	22.434	21.451	21.696	21.824	24.132	24.304	23.606	25.193	24.62	24.566	-1.529	0.07628	0.164			3.35	0.000138	0.0008342	up		5.749	4.148e-06	0.0001032	up
50	M4C8U9	Uncharacterized protein	M4C8U9	M4C8U9	>tr|M4C8U9|M4C8U9_BRARP Uncharacterized protein OS=Brassica rapa subsp. pekinensis OX=51351 PE=3 SV=1	23.2	7.7372	69	0	27.194	1	0	0	0	0	0	0	0	0	0	1	1	1										23.762	23.783	24.045	-1.284	0.7736	0.8418			-1.077	0.5972	0.6724			5.743	5.776e-05	0.0006284	up
1735	M4FD48	Profilin	M4FD48	M4FD48	>tr|M4FD48|M4FD48_BRARP Profilin OS=Brassica rapa subsp. pekinensis OX=51351 PE=3 SV=1	44.3	14.042	131	0	91.133	2	1	1	1	1	1	1	1	1	0	2	2	2	21.23	23.431	23.022	24.464	24.745	24.221	25.053	24.66		25.156	24.844	25.242	3.774	0.06774	0.1506			1.99	0.3708	0.4642			5.736	0.0216	0.0577
1572	M4F0S9	Catalase	M4F0S9	M4F0S9	>tr|M4F0S9|M4F0S9_BRARP Catalase OS=Brassica rapa subsp. pekinensis OX=51351 PE=3 SV=1	26.4	56.357	489	0	72.455	8	1	0	1	4	4	2	6	6	7	5	5	5	25.196		24.483	23.916	24.5	24.293	26.011	26.073	26.513	25.883	26.619	26.041	1.486	0.515	0.628			5.793	0.006976	0.01778	up		5.72	0.007268	0.02486	up
1448	M4EQY2	Usp domain-containing protein	M4EQY2	M4EQY2	>tr|M4EQY2|M4EQY2_BRARP Usp domain-containing protein OS=Brassica rapa subsp. pekinensis OX=51351 PE=4 SV=1	39.9	20.685	188	0	77.139	5	0	0	0	1	1	1	2	3	2	3	3	3				23.54	24.015	24.06	23.869	23.778		24.092	23.824	24.002	5.293	0.006908	0.02798	up		2.733	0.1198	0.1862			5.677	0.005108	0.01914	up
1748	M4FEL8	Pyruvate, phosphate dikinase	M4FEL8	M4FEL8	>tr|M4FEL8|M4FEL8_BRARP Pyruvate, phosphate dikinase OS=Brassica rapa subsp. pekinensis OX=51351 PE=3 SV=1	20.5	95.242	875	0	71.1	16	4	3	2	5	6	5	14	10	12	10	9	9	24.519	22.815	24.39	24.638	24.364	24.08	26.972	26.289	27.081	26.81	25.982	26.409	1.368	0.344	0.4762			7.322	4.59e-05	0.0003618	up		5.626	0.000163	0.001296	up
377	M4CQU9	Molybdopterin molybdenumtransferase	M4CQU9	M4CQU9	>tr|M4CQU9|M4CQU9_BRARP Molybdopterin molybdenumtransferase OS=Brassica rapa subsp. pekinensis OX=51351 PE=3 SV=1	4	71.251	672	0	52.075	2	1	0	0	0	1	0	1	1	1	2	2	2	21.478				22.396		24.427	24.449	24.47	24.211	23.855	23.758	-1.125	0.8648	0.902			7.986	4.444e-05	0.000351	up		5.618	0.000284	0.002024	up
1182	M4EW28	Proteasome subunit beta	M4EW28	M4EW28;M4E920	>tr|M4EW28|M4EW28_BRARP Proteasome subunit beta OS=Brassica rapa subsp. pekinensis OX=51351 PE=3 SV=1	6.6	29.605	273	0.0089385	1.3373	2	0	0	0	1	0	0	1	2	1	1	1	1				22.558			21.832		22.2	23.906	23.898	23.846	-1.002	0.908	0.9366			1.203	0.7492	0.8048			5.607	0.0006072	0.003466	up
1443	M4EQR6	Uncharacterized protein	M4EQR6	M4EQR6	>tr|M4EQR6|M4EQR6_BRARP Uncharacterized protein OS=Brassica rapa subsp. pekinensis OX=51351 PE=4 SV=1	16.5	9.8661	91	0	2.7758	1	0	0	0	1	0	1	0	0	0	1	1	1				22.231		23.054				23.816	24.7	23.393	1.581	0.5544	0.6592			-1.323	0.6646	0.7282			5.585	0.001692	0.008078	up
1753	M4FEZ0	Malate dehydrogenase	M4FEZ0	M4FEZ0	>tr|M4FEZ0|M4FEZ0_BRARP Malate dehydrogenase OS=Brassica rapa subsp. pekinensis OX=51351 PE=3 SV=1	52.4	35.758	340	0	323.31	5	2	0	2	3	3	3	5	5	5	4	4	4	25.856		24.95	27.148	27.05	27.011	28.262	27.92	27.997	26.341	26.338	27.089	7.757	0.004478	0.02032	up		15.41	0.0005986	0.002592	up		5.562	0.01232	0.03706	up
1112	M4E3Y2	Carbonic anhydrase	M4E3Y2	M4E3Y2	>tr|M4E3Y2|M4E3Y2_BRARP Carbonic anhydrase OS=Brassica rapa subsp. pekinensis OX=51351 PE=3 SV=1	51.7	28.349	259	0	74.948	13	3	0	3	3	3	2	12	11	11	8	9	9	24.753		25.079	25.244	25.347	25.15	26.892	27.188	27.673	26.152	26.527	25.903	2.879	0.07098	0.1542			11.55	0.001158	0.004312	up		5.55	0.010112	0.03162	up
365	M4E460	Biotin carboxyl carrier protein of acetyl-CoA carboxylase	M4E460	M4E460;M4CQ63;M4CQ16;M4CWU7	>tr|M4E460|M4E460_BRARP Biotin carboxyl carrier protein of acetyl-CoA carboxylase OS=Brassica rapa subsp. pekinensis OX=51351 PE=4 SV=1	7.2	29.233	276	0	11.404	2	0	1	1	0	1	0	2	2	2	2	2	2		23.036	22.577		22.108		25.501	25.421	25.399	25.628	24.467	24.391	-2.01	0.1564	0.2712			8.441	0.0001432	0.0008636	up		5.524	0.0008072	0.004576	up
1074	M4E136	Acyl carrier protein	M4E136	M4E136;M4CIS6	>tr|M4E136|M4E136_BRARP Acyl carrier protein OS=Brassica rapa subsp. pekinensis OX=51351 PE=3 SV=1	20.6	14.573	131	0	44.28	4	0	0	1	4	2	2	4	4	4	1	2	1			23.349	24.27	24.617	22.372	26.329	26.456	26.899	24.4	25.271	23.692	3.389	0.04126	0.1054			23.74	3.198e-05	0.000272	up		5.512	0.00562	0.02038	up
1702	M4FA62	Acetyltransferase component of pyruvate dehydrogenase complex	M4FA62	M4FA62	>tr|M4FA62|M4FA62_BRARP Acetyltransferase component of pyruvate dehydrogenase complex OS=Brassica rapa subsp. pekinensis OX=51351 PE=3 SV=1	7.2	58.51	541	0.0035672	1.7061	3	0	0	0	1	0	0	2	3	3	1	1	2				21.39			23.755	23.656	23.73	24.243	23.822	23.547	-1.249	0.4936	0.6144			4.913	4.496e-05	0.0003604	up		5.477	2.362e-05	0.0003368	up
705	M4DBB4	HATPase_c domain-containing protein	M4DBB4	M4DBB4;M4D200	>tr|M4DBB4|M4DBB4_BRARP HATPase_c domain-containing protein OS=Brassica rapa subsp. pekinensis OX=51351 PE=3 SV=1	6.4	94.109	822	0	12.367	6	1	0	0	1	1	2	3	2	2	4	3	3	23.184				23.416	23.349	24.422	23.717	23.781	24.448	24.268	24.506	1.424	0.726	0.7962			4.051	0.02572	0.05272			5.471	0.00804	0.02738	up
888	M4DSS8	Cytochrome b5 heme-binding domain-containing protein	M4DSS8	M4DSS8;M4DNE1;M4EHN6	>tr|M4DSS8|M4DSS8_BRARP Cytochrome b5 heme-binding domain-containing protein OS=Brassica rapa subsp. pekinensis OX=51351 PE=4 SV=1	18.9	14.465	132	0	6.5448	2	0	0	0	0	1	0	2	2	2	2	2	2					21.551		23.148	22.935	23.185	23.501	24.188	23.574	-1.196	0.6668	0.7492			3.435	0.0008504	0.003356	up		5.447	6.096e-05	0.0006448	up
528	M4D1F8	Uncharacterized protein	M4D1F8	M4D1F8;M4D3V4	>tr|M4D1F8|M4D1F8_BRARP Uncharacterized protein OS=Brassica rapa subsp. pekinensis OX=51351 PE=4 SV=1	20	10.362	90	0.0030193	1.8113	2	0	0	0	0	0	0	1	2	2	1	1	1							23.918	24.232	24.642	24.13	23.812	23.676	-1.402	0.4712	0.5898			7.084	2.76e-05	0.0002446	up		5.402	0.00010592	0.0009716	up
1462	M4ESK6	Aminomethyltransferase	M4ESK6	M4ESK6;M4DJY2	>tr|M4ESK6|M4ESK6_BRARP Aminomethyltransferase OS=Brassica rapa subsp. pekinensis OX=51351 PE=3 SV=1	33.1	44.41	408	0	38.356	13	8	3	7	2	2	2	8	8	9	8	10	10	26.227	23.213	25.682	23.534	21.994	22.274	27.565	27.771	27.541	27.525	27.155	27.735	-5.426	0.003254	0.01614	down		6.002	0.002192	0.007142	up		5.395	0.003326	0.0139	up
1172	M4E8H3	ATP-dependent Clp protease proteolytic subunit	M4E8H3	M4E8H3	>tr|M4E8H3|M4E8H3_BRARP ATP-dependent Clp protease proteolytic subunit OS=Brassica rapa subsp. pekinensis OX=51351 PE=3 SV=1	14.9	31.142	288	0	15.774	3	0	0	0	0	0	0	2	1	1	1	1	2										23.174	24.819	23.714	-1.45	0.5932	0.6968			-1.245	0.9266	0.9454			5.362	0.0008724	0.004572	up
900	M4DNY8	KH type-2 domain-containing protein	M4DNY8	M4DNY8;M4E259;M4DYX5;M4DYX7	>tr|M4DNY8|M4DNY8_BRARP KH type-2 domain-containing protein OS=Brassica rapa subsp. pekinensis OX=51351 PE=3 SV=1	14.5	27.327	249	0	16.266	3	1	0	0	0	1	1	3	1	2	1	2	2						23.699	24.269	24.169	24.139	23.677	23.785	24.5	1.076	0.8878	0.9256			6.152	0.004792	0.0133	up		5.337	0.008212	0.02688	up
451	M4CW05	Proteasome subunit alpha type	M4CW05	M4CW05;M4F202;M4CHD5	>tr|M4CW05|M4CW05_BRARP Proteasome subunit alpha type OS=Brassica rapa subsp. pekinensis OX=51351 PE=3 SV=1	52.8	25.701	235	0	95.402	9	2	1	3	1	1	0	8	8	8	6	7	7	25.162	24.695	25.031	23.887	22.774		28.17	27.853	28.157	27.213	27.468	27.452	-5.538	0.00214	0.01172	down		8.561	0.0006772	0.002878	up		5.335	0.004014	0.01554	up
1603	M4F2F5	Uncharacterized protein	M4F2F5	M4F2F5	>tr|M4F2F5|M4F2F5_BRARP Uncharacterized protein OS=Brassica rapa subsp. pekinensis OX=51351 PE=4 SV=1	2.8	40.226	354	0	3.527	1	1	0	1	0	0	0	1	1	1	1	1	1	21.932		21.969				23.45	23.017	23.45	23.754	24.272	24.488	-1.885	0.1366	0.2472			2.928	0.002762	0.008552	up		5.335	7.41e-05	0.0007044	up
855	M4E2N4	Uncharacterized protein	M4E2N4	M4E2N4;M4DLA4	>tr|M4E2N4|M4E2N4_BRARP Uncharacterized protein OS=Brassica rapa subsp. pekinensis OX=51351 PE=3 SV=1	11.9	47.212	429	0	9.626	2	0	1	1	1	1	1	2	2	2	2	2	2		23.755	24.244	21.179	21.376	21.614	23.572	23.876	24.406	25.635	25.859	25.287	-3.485	0.01822	0.05768			1.694	0.2264	0.3162			5.287	0.001666	0.007934	up
1188	M4E9H5	Ribulose bisphosphate carboxylase small chain	M4E9H5	M4E9H5	>tr|M4E9H5|M4E9H5_BRARP Ribulose bisphosphate carboxylase small chain OS=Brassica rapa subsp. pekinensis OX=51351 PE=3 SV=1	43.6	20.2	181	0	323.31	3	2	2	2	0	0	0	2	2	1	3	3	3	25.893	25.009	25.92				27.979	27.498	27.465	27.678	28.024	28.318	-23.6	9.944e-08	1.388e-05	down		4.112	0.000561	0.002466	up		5.275	0.000145	0.001228	up
108	M4CBE4	Uncharacterized protein	M4CBE4	M4CBE4	>tr|M4CBE4|M4CBE4_BRARP Uncharacterized protein OS=Brassica rapa subsp. pekinensis OX=51351 PE=3 SV=1	17	60.52	572	0	29.827	7	0	0	0	1	2	0	5	5	6	5	3	3					24.206		24.905	24.733	24.923	24.35	24.434	22.969	1.387	0.798	0.8544			10.06	0.003328	0.009656	up		5.262	0.02564	0.06514
302	M4CM21	TRASH domain-containing protein	M4CM21	M4CM21;M4EID1;M4DSY9;M4CRX7	>tr|M4CM21|M4CM21_BRARP TRASH domain-containing protein OS=Brassica rapa subsp. pekinensis OX=51351 PE=3 SV=1	13	18.561	162	0	5.3488	3	0	0	0	0	0	0	3	3	1	0	1	2							22.963	24.726	24.677		25.005	25.013	-1.587	0.4966	0.6084			6.107	0.01542	0.03428	up		5.26	0.0311	0.07698
436	M4CUG7	Aldedh domain-containing protein	M4CUG7	M4CUG7	>tr|M4CUG7|M4CUG7_BRARP Aldedh domain-containing protein OS=Brassica rapa subsp. pekinensis OX=51351 PE=3 SV=1	37.1	53.156	496	0	10.557	2	0	0	0	0	0	0	2	2	2	1	2	1							23.023	23.176	22.668	23.944	23.312	24.15	-1.24	0.5886	0.6848			2.912	0.005318	0.0142	up		5.236	0.0001184	0.0010252	up
1348	M4EJS7	PHB domain-containing protein	M4EJS7	M4EJS7;M4E1P5;M4E1P6;M4CFN4	>tr|M4EJS7|M4EJS7_BRARP PHB domain-containing protein OS=Brassica rapa subsp. pekinensis OX=51351 PE=3 SV=1	8.9	39.267	361	0	2.7224	3	0	0	0	0	0	0	0	2	2	2	2	2								22.644	23.014	23.966	24.109	23.584	-1.537	0.5076	0.6284			1.751	0.2148	0.3042			5.164	0.0005472	0.003252	up
717	M4F790	Uncharacterized protein	M4F790	M4F790;M4DC12	>tr|M4F790|M4F790_BRARP Uncharacterized protein OS=Brassica rapa subsp. pekinensis OX=51351 PE=4 SV=1	12.8	28.187	265	0	21.819	3	0	0	1	0	1	0	2	2	1	2	2	3			22.965		23.672		24.174	23.866	23.729	24.263	24.561	24.032	1.052	0.8092	0.864			4.01	0.01492	0.03332	up		5.156	0.005544	0.02032	up
834	M4DJQ1	Glyceraldehyde-3-phosphate dehydrogenase	M4DJQ1	M4DJQ1	>tr|M4DJQ1|M4DJQ1_BRARP Glyceraldehyde-3-phosphate dehydrogenase OS=Brassica rapa subsp. pekinensis OX=51351 PE=3 SV=1	74.9	37.067	339	0	323.31	26	14	9	13	15	10	9	19	17	17	20	20	20	28.478	27.22	28.327	28.592	28.005	29.302	29.955	29.945	29.906	30.223	30.419	30.441	1.542	0.148	0.267			3.803	0.0004692	0.002146	up		5.108	8.544e-05	0.000829	up
819	M4DIM6	Aminotran_1_2 domain-containing protein	M4DIM6	M4DIM6	>tr|M4DIM6|M4DIM6_BRARP Aminotran_1_2 domain-containing protein OS=Brassica rapa subsp. pekinensis OX=51351 PE=4 SV=1	23.4	52.812	478	0	23.148	8	2	0	0	0	0	0	4	1	4	4	5	4	23.922						24.426	24.061	24.195	24.258	24.981	24.699	-2.597	0.1144	0.2192			3.792	0.00962	0.0234	up		5.069	0.002516	0.01118	up
753	M4DED2	AAI domain-containing protein	M4DED2	M4DED2	>tr|M4DED2|M4DED2_BRARP AAI domain-containing protein OS=Brassica rapa subsp. pekinensis OX=51351 PE=4 SV=1	48.8	13.529	129	0	39.1	7	2	0	3	2	2	2	7	7	6	4	3	3	24.64		24.539	24.817	25.065	24.375	26.818	26.772	26.935	25.778	26.138	25.847	2.254	0.09996	0.202			9.592	0.0004898	0.002146	up		5.066	0.004866	0.01786	up
90	M4FHG1	Uncharacterized protein	M4FHG1	M4FHG1;M4FEA7;M4CAC5	>tr|M4FHG1|M4FHG1_BRARP Uncharacterized protein OS=Brassica rapa subsp. pekinensis OX=51351 PE=3 SV=1	25.8	14.077	124	0	4.3121	3	1	0	0	0	0	0	2	2	2	1	1	2							24.64	24.792	24.648	23.566	23.697	24.155	-1.386	0.5348	0.6418			9.275	3.382e-06	5.324e-05	up		5.013	0.00010288	0.0009228	up
1646	M4F6I9	Phosphotransferase	M4F6I9	M4F6I9;M4FD55	>tr|M4F6I9|M4F6I9_BRARP Phosphotransferase OS=Brassica rapa subsp. pekinensis OX=51351 PE=3 SV=1	6.6	53.925	499	0	165.52	2	0	0	0	0	0	0	1	1	2	1	1	1							23.529	22.71	22.695	23.509	24.069	23.937	-1.55	0.2818	0.4154			2.747	0.010092	0.02342	up		4.989	0.0002164	0.001614	up
1373	M4ELG5	FHA domain-containing protein	M4ELG5	M4ELG5	>tr|M4ELG5|M4ELG5_BRARP FHA domain-containing protein OS=Brassica rapa subsp. pekinensis OX=51351 PE=4 SV=1	2.7	41.995	370	0.001861	1.98	1	0	1	1	0	0	0	0	1	0	1	1	1		21.868	20.85					20.855		23.345	23.792	23.767	-1.318	0.535	0.645			-1.168	0.6372	0.7132			4.921	0.0001986	0.001462	up
205	M4CTM1	Proteasome subunit beta	M4CTM1	M4CTM1;M4CGU5	>tr|M4CTM1|M4CTM1_BRARP Proteasome subunit beta OS=Brassica rapa subsp. pekinensis OX=51351 PE=3 SV=1	11.7	24.584	223	0	71.635	1	0	0	0	0	0	0	0	0	0	1	1	0										25.123	24.767		-1.283	0.925	0.947			-1.245	0.8584	0.8958			4.915	0.0323	0.07806
525	M4E5G1	Proteasome subunit beta	M4E5G1	M4E5G1;M4D453;M4D194	>tr|M4E5G1|M4E5G1_BRARP Proteasome subunit beta OS=Brassica rapa subsp. pekinensis OX=51351 PE=3 SV=1	33.5	25.109	233	0	30.037	6	3	2	1	1	0	3	4	5	5	4	3	4	22.945	22.239	23.598	19.95		23.178	24.371	25.826	25.833	25.48	25.325	24.849	-2.911	0.06718	0.1468			5.337	0.006106	0.01606	up		4.892	0.0084	0.02746	up
540	M4D250	Ribosomal_L2_C domain-containing protein	M4D250	M4D250;M4DML4	>tr|M4D250|M4D250_BRARP Ribosomal_L2_C domain-containing protein OS=Brassica rapa subsp. pekinensis OX=51351 PE=3 SV=1	20.2	28.021	258	0	26.337	7	1	0	0	2	3	3	7	7	6	3	5	5	23.842			22.246	22.662	23.978	25.535	26.043	25.864	24.078	24.965	24.619	1.621	0.4168	0.5434			11.7	0.0001338	0.0008096	up		4.886	0.00447	0.01696	up
957	M4DTB3	Uncharacterized protein	M4DTB3	M4DTB3	>tr|M4DTB3|M4DTB3_BRARP Uncharacterized protein OS=Brassica rapa subsp. pekinensis OX=51351 PE=4 SV=1	35.1	16.4	148	0	14.461	6	0	0	0	1	0	1	5	3	4	4	3	3				23.547		23.195	25.022	25.525	24.96	23.51	23.862	23.645	2.263	0.1048	0.208			13.78	4.856e-05	0.0003794	up		4.882	0.002858	0.01216	up
1033	M4DYG0	(S)-2-hydroxy-acid oxidase	M4DYG0	M4DYG0	>tr|M4DYG0|M4DYG0_BRARP (S)-2-hydroxy-acid oxidase OS=Brassica rapa subsp. pekinensis OX=51351 PE=3 SV=1	26.7	40.389	367	0	4.5529	1	0	0	0	0	0	0	1	1	1	1	1	1							23.435	22.68	22.645	23.682	23.589	24.106	-1.665	0.23	0.3612			2.665	0.00836	0.02094	up		4.878	0.0002128	0.001576	up
826	M4DJ25	GST N-terminal domain-containing protein	M4DJ25	M4DJ25	>tr|M4DJ25|M4DJ25_BRARP GST N-terminal domain-containing protein OS=Brassica rapa subsp. pekinensis OX=51351 PE=4 SV=1	28.6	23.195	210	0	14.408	2	1	0	1	0	1	1	1	1	2	1	1	1	20.979		21.616		21.617	21.517	24.271	24.086	23.714	23.983	23.35	23.503	1.021	0.8358	0.8796			6.487	1.238e-05	0.000134	up		4.877	5.984e-05	0.0006498	up
847	M4DKM4	ATPase_AAA_core domain-containing protein	M4DKM4	M4DKM4	>tr|M4DKM4|M4DKM4_BRARP ATPase_AAA_core domain-containing protein OS=Brassica rapa subsp. pekinensis OX=51351 PE=4 SV=1	45.1	48.542	443	0	65.665	6	2	0	2	0	0	0	5	4	4	3	4	5	25.389		25.612				26.868	26.631	26.578	26.49	26.437	26.356	-8.791	0.005574	0.02448	down		5.849	0.0125	0.02894	up		4.869	0.0214	0.0572
1005	M4DWG0	3-oxoacyl-[acyl-carrier-protein] reductase	M4DWG0	M4DWG0;M4EL09	>tr|M4DWG0|M4DWG0_BRARP 3-oxoacyl-[acyl-carrier-protein] reductase OS=Brassica rapa subsp. pekinensis OX=51351 PE=4 SV=1	11.7	27.419	257	0	15.6	2	1	0	1	1	1	0	2	2	2	1	1	1	22.709		22.026	20.957	21.21		23.401	23.834	23.862	24.578	24.209	24.214	-1.981	0.1258	0.2302			3.126	0.002106	0.006896	up		4.854	0.0001624	0.001296	up
1466	M4ESN3	Uncharacterized protein	M4ESN3	M4ESN3	>tr|M4ESN3|M4ESN3_BRARP Uncharacterized protein OS=Brassica rapa subsp. pekinensis OX=51351 PE=3 SV=1	49.4	35.095	332	0	12.2	1	1	0	1	0	0	0	1	0	1	1	1	1	22.627		23.599				23.755		24.434	25.13	24.705	24.726	-3.069	0.0942	0.1904			1.464	0.5882	0.6642			4.836	0.01562	0.04472	up
596	M4D511	Peptidyl-prolyl cis-trans isomerase	M4D511	M4D511	>tr|M4D511|M4D511_BRARP Peptidyl-prolyl cis-trans isomerase OS=Brassica rapa subsp. pekinensis OX=51351 PE=3 SV=1	18.7	18.089	171	0	21.624	2	1	1	1	1	1	1	1	2	2	1	1	2	21.182	22.637	23.101	20.82	20.748	20.952	24.379	25.119	25.317	24.172	23.94	25.628	-2.764	0.0199	0.06184			6.197	0.0004364	0.002032	up		4.834	0.00135	0.006772	up
1181	M4E907	Prohibitin	M4E907	M4E907;M4FDB5	>tr|M4E907|M4E907_BRARP Prohibitin OS=Brassica rapa subsp. pekinensis OX=51351 PE=3 SV=1	34.9	30.36	278	0	305.97	8	2	1	3	0	2	1	4	3	4	3	3	5	23.534	23.554	23.248		22.229	22.863	24.759	24.957	25.477	25.817	25.328	26.006	-2.704	0.008916	0.0349	down		3.072	0.006724	0.01742	up		4.829	0.0006612	0.003848	up
1296	M4EH22	Ribulose bisphosphate carboxylase large chain	M4EH22	M4EH22	>tr|M4EH22|M4EH22_BRARP Ribulose bisphosphate carboxylase large chain OS=Brassica rapa subsp. pekinensis OX=51351 GN=rbcL PE=3 SV=1	68.3	52.955	479	0	323.31	42	24	16	24	10	13	12	34	36	37	36	35	35	31.16	29.586	31.227	28.695	29.164	29.133	32.456	31.992	32.334	32.477	32.797	33.511	-3.161	0.003222	0.01602	down		3.038	0.004052	0.01162	up		4.827	0.0003074	0.002172	up
444	M4CVH5	Uncharacterized protein	M4CVH5	M4CVH5;M4FBT4	>tr|M4CVH5|M4CVH5_BRARP Uncharacterized protein OS=Brassica rapa subsp. pekinensis OX=51351 PE=3 SV=1	44.9	10.578	98	0	22.464	5	2	3	2	1	1	1	5	4	5	4	3	4	27.533	28.013	26.469	27.024	27.873	27.305	31.619	28.914	28.942	30.125	29.575	29.11	1.044	0.928	0.9514			5.604	0.003204	0.009616	up		4.806	0.005826	0.02104	up
206	M4CGZ3	Peptidase A1 domain-containing protein	M4CGZ3	M4CGZ3	>tr|M4CGZ3|M4CGZ3_BRARP Peptidase A1 domain-containing protein OS=Brassica rapa subsp. pekinensis OX=51351 PE=3 SV=1	12	51.462	485	0	8.0039	5	0	0	0	0	0	0	4	5	5	1	1	1							24.715	24.355	25.206	23.9	23.565	23.483	-1.416	0.5164	0.6312			10.34	1.59e-06	3.354e-05	up		4.794	8.744e-05	0.0008486	up
1483	M4EUC8	Coatomer subunit epsilon	M4EUC8	M4EUC8	>tr|M4EUC8|M4EUC8_BRARP Coatomer subunit epsilon OS=Brassica rapa subsp. pekinensis OX=51351 PE=3 SV=1	8.2	32.617	293	0	10.483	2	0	0	1	1	1	0	2	1	0	2	2	2			23.36	21.887	21.47		23.487	23.834		24.481	24.569	23.973	-1.598	0.4924	0.615			1.721	0.4548	0.5436			4.773	0.01162	0.0358	up
1729	M4FCL6	Plasma membrane ATPase	M4FCL6	M4FCL6	>tr|M4FCL6|M4FCL6_BRARP Plasma membrane ATPase OS=Brassica rapa subsp. pekinensis OX=51351 PE=3 SV=1	10.6	104.27	949	0	8.3394	4	1	0	0	0	0	2	3	3	4	2	2	2	21.223					21.923	24.614	24.105	24.375	24.213	22.705	24.11	1.014	0.8246	0.8774			7.68	0.00010212	0.0006678	up		4.765	0.0010288	0.005424	up
1795	M4FIP8	Uncharacterized protein	M4FIP8	M4FIP8	>tr|M4FIP8|M4FIP8_BRARP Uncharacterized protein OS=Brassica rapa subsp. pekinensis OX=51351 PE=3 SV=1	4.9	53.81	486	0	23.263	2	0	0	0	0	0	0	2	2	2	1	1	1							24.084	23.995	23.819	23.767	23.845	23.7	-1.481	0.2372	0.3622			5.443	2.702e-05	0.000238	up		4.755	5.844e-05	0.000628	up
686	M4DA29	LRRNT_2 domain-containing protein	M4DA29	M4DA29	>tr|M4DA29|M4DA29_BRARP LRRNT_2 domain-containing protein OS=Brassica rapa subsp. pekinensis OX=51351 PE=4 SV=1	14	80.732	758	0	42.147	8	1	0	2	4	3	3	7	7	6	3	7	5	22.062		24.705	24.664	25.717	24.115	25.973	25.998	25.863	24.642	25.316	24.975	4.283	0.01152	0.04214	up		9.263	0.0006968	0.002958	up		4.739	0.007862	0.02654	up
1247	M4EE33	LRRNT_2 domain-containing protein	M4EE33	M4EE33	>tr|M4EE33|M4EE33_BRARP LRRNT_2 domain-containing protein OS=Brassica rapa subsp. pekinensis OX=51351 PE=4 SV=1	11.5	79.945	737	0	13.066	7	0	0	0	0	0	0	4	4	4	1	3	1							24.122	23.495	23.577	24.301	23.425	23.627	-1.6	0.3628	0.4886			4.567	0.0004826	0.002218	up		4.738	0.0003958	0.002634	up
337	M4CP44	Succinate--CoA ligase [ADP-forming] subunit alpha, mitochondrial	M4CP44	M4CP44;M4EIQ0;M4CYN9	>tr|M4CP44|M4CP44_BRARP Succinate--CoA ligase [ADP-forming] subunit alpha, mitochondrial OS=Brassica rapa subsp. pekinensis OX=51351 PE=3 SV=1	31.2	35.831	343	0	9.8053	6	0	1	1	1	1	1	2	3	5	2	3	2		22.589	22.556	22.18	22.275	21.423	23.425	23.84	24.303	24.506	24.592	24.128	-1.159	0.8942	0.9286			3.211	0.001986	0.006548	up		4.71	0.0002578	0.001864	up
501	M4CZ90	Isocitrate dehydrogenase [NAD] subunit, mitochondrial	M4CZ90	M4CZ90;M4CNE8;M4EJ77	>tr|M4CZ90|M4CZ90_BRARP Isocitrate dehydrogenase [NAD] subunit, mitochondrial OS=Brassica rapa subsp. pekinensis OX=51351 PE=3 SV=1	19.1	40.465	371	0	69.829	6	1	1	1	2	2	1	4	5	5	2	4	3	23.996		24.629	25.42	25.641	24.718	25.436	25.836	25.798	25.802	25.763	25.023	3.897	0.01694	0.05518			5.251	0.005872	0.01558	up		4.698	0.008718	0.02858	up
903	M4DPE0	zf-Tim10_DDP domain-containing protein	M4DPE0	M4DPE0	>tr|M4DPE0|M4DPE0_BRARP zf-Tim10_DDP domain-containing protein OS=Brassica rapa subsp. pekinensis OX=51351 PE=4 SV=1	30	13.569	120	0	37.067	4	2	1	1	2	2	2	3	3	4	3	3	3	23.084	23.876	24.731	24.488	25.586	23.412	27.33	27.148	27.309	26.193	26.198	25.993	1.514	0.2742	0.4074			10.31	3.516e-05	0.000292	up		4.695	0.00114	0.005994	up
1032	M4DYF9	(S)-2-hydroxy-acid oxidase	M4DYF9	M4DYF9;M4EEX6;M4CNK5	>tr|M4DYF9|M4DYF9_BRARP (S)-2-hydroxy-acid oxidase OS=Brassica rapa subsp. pekinensis OX=51351 PE=3 SV=1	31.1	38.405	347	0	81.475	10	2	2	3	0	0	0	7	6	7	6	8	7	24.313	23.918	25.016				25.917	25.783	25.917	26.369	26.493	26.993	-12.02	1.0612e-06	5.728e-05	down		2.744	0.002626	0.008204	up		4.603	0.00010176	0.0009176	up
249	M4CIV2	Uncharacterized protein	M4CIV2	M4CIV2	>tr|M4CIV2|M4CIV2_BRARP Uncharacterized protein OS=Brassica rapa subsp. pekinensis OX=51351 PE=4 SV=1	20.6	26.929	238	0	153.17	4	1	0	2	1	2	2	3	4	4	2	2	3	23.212		23.113	22.231	24.026	23.816	25.755	25.511	25.94	25.257	24.837	24.404	1.637	0.2574	0.3894			8.505	0.0001418	0.0008524	up		4.549	0.001896	0.008708	up
1037	M4DZ79	Uncharacterized protein	M4DZ79	M4DZ79;M4E2A8;M4CMU3	>tr|M4DZ79|M4DZ79_BRARP Uncharacterized protein OS=Brassica rapa subsp. pekinensis OX=51351 PE=3 SV=1	11.8	35.047	321	0	85.761	3	1	1	0	0	0	0	3	2	3	1	2	3	23.212	23.113					23.918	23.339	24.448	24.378	23.961	25.832	-2.988	0.0546	0.1294			2.571	0.04778	0.08786			4.546	0.003742	0.0154	up
1089	M4E1W0	Mitochondrial import inner membrane translocase subunit	M4E1W0	M4E1W0	>tr|M4E1W0|M4E1W0_BRARP Mitochondrial import inner membrane translocase subunit OS=Brassica rapa subsp. pekinensis OX=51351 PE=3 SV=1	47.4	8.669	76	0	59.324	2	0	0	1	0	1	0	2	1	2	1	1	1			22.99		23.646		25.493	25.265	25.209	24.55	24.124	23.782	-1.082	0.8996	0.9266			10.16	0.0005168	0.00233	up		4.515	0.0113	0.03482	up
820	M4DIN0	Phosphoglucomutase (alpha-D-glucose-1,6-bisphosphate-dependent)	M4DIN0	M4DIN0;M4E713	>tr|M4DIN0|M4DIN0_BRARP Phosphoglucomutase (alpha-D-glucose-1,6-bisphosphate-dependent) OS=Brassica rapa subsp. pekinensis OX=51351 PE=3 SV=1	23.8	63.419	583	0	29.998	13	4	2	3	1	1	1	11	10	11	9	9	12	25.106	24.919	24.253	22.7	23.035	23.449	26.299	25.528	26.246	27.059	26.766	26.947	-3.245	0.0004096	0.003654	down		2.403	0.003612	0.01052	up		4.484	4.938e-05	0.0005706	up
1419	M4EPK1	Uncharacterized protein	M4EPK1	M4EPK1	>tr|M4EPK1|M4EPK1_BRARP Uncharacterized protein OS=Brassica rapa subsp. pekinensis OX=51351 PE=3 SV=1	4.9	40.987	367	0	60.97	1	1	0	0	0	0	0	0	0	0	1	1	1										23.782	23.399	23.321	-1.388	0.676	0.7658			-1.212	0.531	0.6192			4.473	0.0004088	0.002608	up
1397	M4EMK5	3-oxoacyl-[acyl-carrier-protein] reductase	M4EMK5	M4EMK5;M4EVH5	>tr|M4EMK5|M4EMK5_BRARP 3-oxoacyl-[acyl-carrier-protein] reductase OS=Brassica rapa subsp. pekinensis OX=51351 PE=3 SV=1	12.9	33.594	319	0	9.2129	3	0	0	0	0	0	0	1	1	2	2	2	2							23.717	23.607	22.982	23.612	23.631	23.523	-1.619	0.3454	0.4704			4.003	0.0010192	0.003848	up		4.452	0.0005236	0.00328	up
781	M4DG97	PsbP domain-containing protein	M4DG97	M4DG97	>tr|M4DG97|M4DG97_BRARP PsbP domain-containing protein OS=Brassica rapa subsp. pekinensis OX=51351 PE=4 SV=1	22.4	28.064	263	0	74.52	5	2	1	3	1	2	0	3	5	3	3	3	2	24.749	24.211	25.527	24.006	24.389		26.772	26.255	26.108	27.183	26.899	26.868	-3.299	0.03816	0.09956			2.927	0.06962	0.117			4.451	0.01706	0.04772	up
1186	M4EW70	V-type proton ATPase subunit	M4EW70	M4EW70;M4E992;M4FD78	>tr|M4EW70|M4EW70_BRARP V-type proton ATPase subunit OS=Brassica rapa subsp. pekinensis OX=51351 PE=3 SV=1	10.3	40.803	351	0	5.473	3	0	0	0	1	0	0	2	0	1	2	1	3				23.517			22.605		22.955	23.333	23.426	24.015	1.424	0.6022	0.7078			1.767	0.338	0.4332			4.42	0.00878	0.0285	up
355	M4CPR4	Uncharacterized protein	M4CPR4	M4CPR4;M4E3R4;M4CX79	>tr|M4CPR4|M4CPR4_BRARP Uncharacterized protein OS=Brassica rapa subsp. pekinensis OX=51351 PE=3 SV=1	32.4	40.977	377	0	100.9	12	3	2	3	1	1	3	8	9	11	6	6	5	26.127	26.228	26.075	23.482	23.082	24.797	29.057	29.013	29.043	28.253	28.331	28.259	-5.12	6.196e-05	0.000996	down		7.437	8.758e-06	0.0001066	up		4.401	0.000147	0.001234	up
351	M4CPP3	Peptidyl-prolyl cis-trans isomerase	M4CPP3	M4CPP3	>tr|M4CPP3|M4CPP3_BRARP Peptidyl-prolyl cis-trans isomerase OS=Brassica rapa subsp. pekinensis OX=51351 PE=3 SV=1	12.5	27.929	257	0	2.709	2	1	0	0	1	1	0	0	1	0	1	1	1				22.101	21.892					23.512	23.652	23.411	1.098	0.9366	0.9558			-1.189	0.7934	0.8408			4.396	0.0006622	0.003806	up
161	M4EIU3	40S ribosomal protein S4	M4EIU3	M4EIU3;M4CNY5;M4DV26;M4CEM1	>tr|M4EIU3|M4EIU3_BRARP 40S ribosomal protein S4 OS=Brassica rapa subsp. pekinensis OX=51351 PE=3 SV=1	15.6	29.855	262	0	7.1965	4	1	0	1	0	1	1	4	4	4	2	1	3	21.701		20.42		21.742	22.016	25.206	24.893	24.9	20.815	24.781	24.432	1.269	0.8866	0.919			13.77	0.001022	0.003884	up		4.367	0.03214	0.07862
1594	M4F212	Uncharacterized protein	M4F212	M4F212	>tr|M4F212|M4F212_BRARP Uncharacterized protein OS=Brassica rapa subsp. pekinensis OX=51351 PE=4 SV=1	19.7	45.553	416	0	24.934	7	1	1	1	1	1	0	5	5	6	2	4	3		21.548	23.001	22.744	22.914		26.441	25.213	25.858	23.702	24.457	24.22	1.129	0.9444	0.9606			14.26	7.228e-05	0.0004948	up		4.356	0.006634	0.02326	up
312	M4CMS6	Uncharacterized protein	M4CMS6	M4CMS6	>tr|M4CMS6|M4CMS6_BRARP Uncharacterized protein OS=Brassica rapa subsp. pekinensis OX=51351 PE=3 SV=1	31.7	59.195	559	0	68.348	10	2	0	3	3	3	1	8	8	10	7	6	5	23.985		24.635	23.709	24.316	22.849	26.392	26.447	26.791	25.478	25.816	25.164	1.197	0.7986	0.8606			9.05	0.0006872	0.002902	up		4.348	0.00968	0.03054	up
746	M4DDZ4	Uncharacterized protein	M4DDZ4	M4DDZ4;M4FF07	>tr|M4DDZ4|M4DDZ4_BRARP Uncharacterized protein OS=Brassica rapa subsp. pekinensis OX=51351 PE=4 SV=1	5	90.002	814	0	5.104	3	0	1	1	0	2	1	3	2	1	2	2	1		23.398	22.218		22.373	22.416	24.598	24.334	24.215	24.645	24.338	24.092	-1.238	0.8098	0.8622			4.374	0.003082	0.009368	up		4.301	0.003352	0.01388	up
1482	M4EU84	EF1_GNE domain-containing protein	M4EU84	M4EU84	>tr|M4EU84|M4EU84_BRARP EF1_GNE domain-containing protein OS=Brassica rapa subsp. pekinensis OX=51351 PE=3 SV=1	25.4	27.731	252	0	7.3273	1	1	0	1	0	0	0	1	1	1	1	1	1	22.703		21.748				24.042	23.841	23.638	23.795	24.5	23.624	-1.915	0.1396	0.2506			3.923	0.000966	0.003744	up		4.301	0.000593	0.003566	up
1014	M4DX86	Phospholipase D	M4DX86	M4DX86;M4EEJ7;M4FIN1;M4ENK5	>tr|M4DX86|M4DX86_BRARP Phospholipase D OS=Brassica rapa subsp. pekinensis OX=51351 PE=3 SV=1	3.3	91.984	812	0	14.42	2	2	0	1	1	1	1	2	2	1	2	2	2	21.953		22.761	23.323	23.68	23.52	23.077	23.205	23.696	24.284	23.861	24.062	2.894	0.001984	0.01138	up		2.552	0.004562	0.0127	up		4.27	0.0001808	0.00136	up
1105	M4E384	Phosphoribulokinase	M4E384	M4E384;M4EYG9	>tr|M4E384|M4E384_BRARP Phosphoribulokinase OS=Brassica rapa subsp. pekinensis OX=51351 PE=3 SV=1	25.9	44.415	397	0	62.611	10	4	0	2	3	2	1	6	5	8	5	7	9	25.969		25.059	23.845	23.683	22.965	25.608	25.22	26.043	25.689	26.099	26.934	-1.577	0.523	0.6332			2.768	0.1302	0.1994			4.245	0.03928	0.09242
879	M4DMJ5	Phospholipase D	M4DMJ5	M4DMJ5	>tr|M4DMJ5|M4DMJ5_BRARP Phospholipase D OS=Brassica rapa subsp. pekinensis OX=51351 PE=3 SV=1	5.4	95.157	839	0	9.3247	3	0	0	0	0	1	1	3	3	3	3	2	1					23.103	23.379	23.254	22.786	23.488	23.523	23.6	23.277	2.09	0.2456	0.3684			3.47	0.02658	0.05354	up		4.244	0.01194	0.0357	up
223	M4CHI9	Ubiquitin-fold modifier 1	M4CHI9	M4CHI9	>tr|M4CHI9|M4CHI9_BRARP Ubiquitin-fold modifier 1 OS=Brassica rapa subsp. pekinensis OX=51351 PE=3 SV=1	30	9.561	90	0	4.0628	2	1	0	0	1	1	0	2	2	2	1	1	1	23.479			23.874	23.826		24.316	24.237	24.249	24.157	24.935	23.487	1.776	0.3552	0.4896			4.443	0.01824	0.03936	up		4.22	0.02182	0.05794
757	M4FBF2	PSI-F	M4FBF2	M4FBF2;M4DEI7;M4E325	>tr|M4FBF2|M4FBF2_BRARP PSI-F OS=Brassica rapa subsp. pekinensis OX=51351 PE=3 SV=1	8.5	23.392	213	0	15.722	1	0	0	0	0	0	0	1	1	1	1	1	1							23.626	23.859	23.529	23.27	23.929	23.077	-1.473	0.513	0.6326			5.003	0.000114	0.0007044	up		4.219	0.0003438	0.002292	up
1321	M4EIE6	Uncharacterized protein	M4EIE6	M4EIE6	>tr|M4EIE6|M4EIE6_BRARP Uncharacterized protein OS=Brassica rapa subsp. pekinensis OX=51351 PE=4 SV=1	29.5	22.834	207	0	5.3251	2	0	0	0	0	0	0	2	1	2	1	1	1							24.501	23.926	23.458	23.553	23.523	23.536	-1.575	0.153	0.2664			5.643	9.564e-05	0.000646	up		4.204	0.0005116	0.003212	up
585	M4D4Q3	Costars domain-containing protein	M4D4Q3	M4D4Q3	>tr|M4D4Q3|M4D4Q3_BRARP Costars domain-containing protein OS=Brassica rapa subsp. pekinensis OX=51351 PE=3 SV=1	53.7	10.383	95	0	50.74	4	2	0	1	0	0	0	3	3	3	2	3	3	23.585		23.415				25.282	25.114	24.612	24.537	25.074	24.978	-3.627	0.01612	0.05328	down		4.627	0.002394	0.00768	up		4.198	0.003652	0.0148	up
141	M4CDG0	EF1_GNE domain-containing protein	M4CDG0	M4CDG0;M4CQL8	>tr|M4CDG0|M4CDG0_BRARP EF1_GNE domain-containing protein OS=Brassica rapa subsp. pekinensis OX=51351 PE=3 SV=1	26.5	24.148	223	0	41.113	4	3	0	2	2	2	1	4	4	4	3	4	3	24.476		25.217	23.595	22.392	22.838	25.872	26.356	26.298	25.876	25.786	25.801	-1.76	0.3612	0.4938			5.345	0.007112	0.01844	up		4.18	0.01662	0.04648	up
910	M4DPZ0	Uncharacterized protein	M4DPZ0	M4DPZ0;M4DPV9;M4F5B1	>tr|M4DPZ0|M4DPZ0_BRARP Uncharacterized protein OS=Brassica rapa subsp. pekinensis OX=51351 PE=4 SV=1	9.5	26.722	232	0	5.4605	2	1	0	0	0	0	0	2	1	2	1	1	1	22.317						23.843	23.602	23.267	23.972	23.932	23.399	-1.731	0.142	0.2538			3.644	0.001344	0.004836	up		4.178	0.0005554	0.003354	up
1522	M4EXB0	Dihydrolipoamide acetyltransferase component of pyruvate dehydrogenase complex	M4EXB0	M4EXB0	>tr|M4EXB0|M4EXB0_BRARP Dihydrolipoamide acetyltransferase component of pyruvate dehydrogenase complex OS=Brassica rapa subsp. pekinensis OX=51351 PE=3 SV=1	5.9	68.877	641	0.00065531	2.3703	3	0	0	0	0	2	1	2	2	3	1	1	2					21.845	22.419	23.33	22.102	22.522	23.308	23.521	23.327	1.279	0.6806	0.7708			2.504	0.0225	0.04694	up		4.165	0.001644	0.007868	up
1315	M4EHZ4	14_3_3 domain-containing protein	M4EHZ4	M4EHZ4	>tr|M4EHZ4|M4EHZ4_BRARP 14_3_3 domain-containing protein OS=Brassica rapa subsp. pekinensis OX=51351 PE=3 SV=1	24	28.992	258	0	16.344	1	1	0	1	1	1	1	1	1	1	1	1	1				23.684	23.276	23.323	24.726	24.355	24.426	23.788	23.697	23.363	3.624	0.0002776	0.00271	up		7.633	2.4e-06	4.178e-05	up		4.129	0.00010804	0.0009328	up
257	M4CJ63	AAA domain-containing protein	M4CJ63	M4CJ63	>tr|M4CJ63|M4CJ63_BRARP AAA domain-containing protein OS=Brassica rapa subsp. pekinensis OX=51351 PE=3 SV=1	18.1	75.093	703	0	53.562	11	0	1	1	1	1	0	4	4	9	4	5	4		24.114	23.491	23.155	23.112		24.806	25.398	25.388	24.967	24.951	25.063	-1.541	0.5378	0.6526			4.704	0.01552	0.03506	up		4.085	0.02436	0.06332
20	M4DKD5	Uncharacterized protein	M4DKD5	M4DKD5;M4C7N3	>tr|M4DKD5|M4DKD5_BRARP Uncharacterized protein OS=Brassica rapa subsp. pekinensis OX=51351 PE=3 SV=1	2	55.995	493	0	3.3734	1	0	0	0	1	1	1	1	1	1	1	1	1				21.647	21.304	21.947	22.237	22.265	21.92	23.382	23.491	24.034	1.017	0.8438	0.8858			1.446	0.2832	0.3772			4.076	0.0002448	0.00174	up
440	M4CV81	Str_synth domain-containing protein	M4CV81	M4CV81	>tr|M4CV81|M4CV81_BRARP Str_synth domain-containing protein OS=Brassica rapa subsp. pekinensis OX=51351 PE=3 SV=1	32	34.656	328	0	15.961	7	1	3	1	0	1	1	7	4	6	3	4	4	23.012	24.234			22.459	22.311	26.121	25.957	26.098	25.127	25.059	24.651	-1.886	0.2306	0.361			8.693	0.0002766	0.00144	up		4.018	0.006708	0.02358	up
1632	M4F514	Glyoxalase_6 domain-containing protein	M4F514	M4F514	>tr|M4F514|M4F514_BRARP Glyoxalase_6 domain-containing protein OS=Brassica rapa subsp. pekinensis OX=51351 PE=4 SV=1	35.5	16.271	155	0	79.851	4	1	1	2	2	3	2	4	3	4	3	3	3	24.363	23.013	24.364	23.451	23.485	23.466	25.832	25.488	25.401	25.863	26.077	25.812	-1.362	0.252	0.3844			3.161	0.0007718	0.003152	up		4.012	0.0001642	0.001304	up
713	M4DBX3	Uncharacterized protein	M4DBX3	M4DBX3	>tr|M4DBX3|M4DBX3_BRARP Uncharacterized protein OS=Brassica rapa subsp. pekinensis OX=51351 PE=3 SV=1	23.2	61.295	574	0	73.742	9	0	1	0	2	2	2	8	8	9	3	3	4		21.984			23.421	23.663	25.527	26.661	26.501	24.387	23.165	23.274	2.152	0.3082	0.4386			24.53	3.844e-05	0.000307	up		3.988	0.02616	0.06684
851	M4DL20	Uncharacterized protein	M4DL20	M4DL20;M4E2V7;M4CLX5	>tr|M4DL20|M4DL20_BRARP Uncharacterized protein OS=Brassica rapa subsp. pekinensis OX=51351 PE=4 SV=1	22.6	30.638	288	0	44.062	7	3	2	1	2	3	1	7	5	5	5	4	5	25.328	23.28	24.54	21.424	21.957	21.542	26.348	25.896	26.362	26.013	26.233	26.869	-6.688	8.5e-05	0.00122	down		3.529	0.002242	0.007332	up		3.97	0.001182	0.006128	up
1145	M4E6E2	Annexin	M4E6E2	M4E6E2;M4ESW0	>tr|M4E6E2|M4E6E2_BRARP Annexin OS=Brassica rapa subsp. pekinensis OX=51351 PE=3 SV=1	30.1	36.002	316	0	22.067	10	1	1	1	1	0	0	9	6	8	5	3	4	23.344	23.097	22.736	20.245			24.501	25.393	25.612	24.82	25.376	24.927	-4.953	0.000788	0.005788	down		4.315	0.0004082	0.001918	up		3.95	0.0006704	0.003896	up
487	M4CYK1	Peptidase A1 domain-containing protein	M4CYK1	M4CYK1	>tr|M4CYK1|M4CYK1_BRARP Peptidase A1 domain-containing protein OS=Brassica rapa subsp. pekinensis OX=51351 PE=3 SV=1	10.5	46.942	439	0	12.454	4	2	0	1	1	1	0	3	3	3	3	2	1	22.553		23.798	23.913	23.316		24.04	25.161	24.847	24.852	24.508	24.477	1.065	0.9114	0.941			4.129	0.02088	0.04414	up		3.933	0.02446	0.06294
465	M4CX82	Uncharacterized protein	M4CX82	M4CX82	>tr|M4CX82|M4CX82_BRARP Uncharacterized protein OS=Brassica rapa subsp. pekinensis OX=51351 PE=3 SV=1	45.5	26.838	244	0	8.3639	2	0	0	0	0	0	0	1	1	1	2	2	2							24.431	24.068	24.195	23.218	23.791	23.416	-1.561	0.1922	0.3118			6.631	2.632e-05	0.0002306	up		3.926	0.0004048	0.00262	up
1694	M4F9T0	Uncharacterized protein	M4F9T0	M4F9T0;M4D8V5	>tr|M4F9T0|M4F9T0_BRARP Uncharacterized protein OS=Brassica rapa subsp. pekinensis OX=51351 PE=3 SV=1	22.1	29.436	276	0	15.398	9	0	0	1	0	1	1	4	7	9	3	3	4			23.187		23.617	22.607	23.775	24.138	24.771	24.114	23.895	24.244	1.243	0.8774	0.9146			4.331	0.009016	0.02224	up		3.921	0.01324	0.03966	up
1695	M4F9U5	L-ascorbate peroxidase	M4F9U5	M4F9U5	>tr|M4F9U5|M4F9U5_BRARP L-ascorbate peroxidase OS=Brassica rapa subsp. pekinensis OX=51351 PE=3 SV=1	15.5	38.93	355	0	17.4	4	0	1	0	2	2	0	2	1	2	1	2	2		23.522		23.377	23.628		24.297	24.251	24.315	24	24.621	23.65	1.44	0.6198	0.7152			4.495	0.01758	0.03764	up		3.92	0.02736	0.06944
362	M4CQ00	S4 RNA-binding domain-containing protein	M4CQ00	M4CQ00;M4E408	>tr|M4CQ00|M4CQ00_BRARP S4 RNA-binding domain-containing protein OS=Brassica rapa subsp. pekinensis OX=51351 PE=3 SV=1	17.3	22.934	197	0	43.407	3	0	0	0	0	0	0	2	1	2	1	2	2							24.595	24.472	24.195	24.087	22.949	23.278	-1.436	0.5296	0.6424			7.705	1.542e-05	0.0001624	up		3.898	0.0005442	0.00331	up
458	M4CWU8	UDP-glucose 6-dehydrogenase	M4CWU8	M4CWU8;M4E417;M4CQ14;M4EBV5	>tr|M4CWU8|M4CWU8_BRARP UDP-glucose 6-dehydrogenase OS=Brassica rapa subsp. pekinensis OX=51351 PE=3 SV=1	16.7	53.071	480	0	18.47	7	0	0	0	0	0	0	2	3	3	2	3	3							23.593	22.671	22.478	23.718	22.786	23.693	-1.446	0.2344	0.359			2.781	0.01638	0.03606	up		3.892	0.002072	0.009596	up
1733	M4FCZ4	Uncharacterized protein	M4FCZ4	M4FCZ4	>tr|M4FCZ4|M4FCZ4_BRARP Uncharacterized protein OS=Brassica rapa subsp. pekinensis OX=51351 PE=3 SV=1	15.8	52.435	476	0	81.164	5	3	2	3	1	1	0	3	3	4	4	5	5	23.316	22.61	23.461	23.075	22.728		24.198	24.023	24.295	24.791	25.629	24.83	-1.712	0.162	0.279			2.06	0.081	0.1342			3.874	0.004226	0.01582	up
182	M4CFS1	Uncharacterized protein	M4CFS1	M4CFS1	>tr|M4CFS1|M4CFS1_BRARP Uncharacterized protein OS=Brassica rapa subsp. pekinensis OX=51351 PE=4 SV=1	29.5	26.171	241	0	33.623	8	2	1	4	0	1	0	8	6	7	7	7	7	24.518	24.223	25.4		20.115		26.292	25.362	26.532	26.962	26.594	26.445	-15.9	4.206e-06	0.0001396	down		2.546	0.01556	0.03442	up		3.872	0.001554	0.007434	up
1282	M4EG15	Uncharacterized protein	M4EG15	M4EG15	>tr|M4EG15|M4EG15_BRARP Uncharacterized protein OS=Brassica rapa subsp. pekinensis OX=51351 PE=4 SV=1	2	84.495	762	0	21.404	1	0	0	1	0	0	0	0	0	1	1	1	1			21.719						22.825	23.178	23.642	23.792	-1.932	0.1758	0.2892			1.047	0.7854	0.8338			3.842	0.004708	0.0174	up
1587	M4FI89	Uncharacterized protein	M4FI89	M4FI89;M4F1K1	>tr|M4FI89|M4FI89_BRARP Uncharacterized protein OS=Brassica rapa subsp. pekinensis OX=51351 PE=4 SV=1	8.8	13.18	114	0	3.1394	1	0	0	0	1	1	1	1	1	0	1	0	1				22.53	22.098	22.557	23.759	23.108		24.314		24.59	1.837	0.4198	0.543			2.306	0.2776	0.3708			3.828	0.0666	0.1396
1225	M4ECR0	Ribonuclease T(2)	M4ECR0	M4ECR0	>tr|M4ECR0|M4ECR0_BRARP Ribonuclease T(2) OS=Brassica rapa subsp. pekinensis OX=51351 PE=3 SV=1	23.1	25.179	229	0	29.187	4	0	1	0	0	0	0	3	3	3	2	2	3		23.869					24.839	24.655	24.159	24.451	23.713	24.23	-2.511	0.09696	0.193			5.117	0.00231	0.007564	up		3.825	0.009372	0.0296	up
1310	M4EHM3	PKS_ER domain-containing protein	M4EHM3	M4EHM3	>tr|M4EHM3|M4EHM3_BRARP PKS_ER domain-containing protein OS=Brassica rapa subsp. pekinensis OX=51351 PE=3 SV=1	17.6	37.326	346	0	7.7359	5	0	0	0	0	0	0	3	3	3	4	2	4							24.106	24.045	23.593	23.56	23.337	23.383	-1.447	0.4762	0.5968			5.352	3.394e-05	0.0002824	up		3.816	0.0002894	0.002012	up
364	M4CQ51	40S ribosomal protein S7	M4CQ51	M4CQ51;M4E450	>tr|M4CQ51|M4CQ51_BRARP 40S ribosomal protein S7 OS=Brassica rapa subsp. pekinensis OX=51351 PE=3 SV=1	27.9	22.039	190	0	13.52	5	0	0	0	0	0	0	2	3	5	2	2	2							22.96	23.149	22.86	23.052	23.415	23.574	-1.464	0.2434	0.3682			2.979	0.002242	0.007196	up		3.815	0.0004368	0.00284	up
236	M4CI95	Serine hydroxymethyltransferase	M4CI95	M4CI95;M4DI20	>tr|M4CI95|M4CI95_BRARP Serine hydroxymethyltransferase OS=Brassica rapa subsp. pekinensis OX=51351 PE=3 SV=1	8.5	125.32	1113	0	13.488	3	0	0	0	0	0	0	1	2	1	0	1	1											23.899	24.155	-1.365	0.4306	0.557			-1.135	0.7668	0.8218			3.8	0.01554	0.0443	up
178	M4CFK1	Uncharacterized protein	M4CFK1	M4CFK1;M4CNN2;M4CYY4;M4CNU9;M4EJ13;M4EM37	>tr|M4CFK1|M4CFK1_BRARP Uncharacterized protein OS=Brassica rapa subsp. pekinensis OX=51351 PE=3 SV=1	53.1	13.326	113	0	25.674	8	2	1	1	2	2	2	6	8	5	3	4	3	24.44	23.686	24.247	24.77	23.06	24.699	25.969	26.437	26.192	25.597	25.72	26.814	1.037	0.917	0.945			4.214	0.001202	0.004438	up		3.783	0.002112	0.009716	up
1612	M4F3B1	Glucan endo-1,3-beta-D-glucosidase	M4F3B1	M4F3B1;M4CFE5	>tr|M4F3B1|M4F3B1_BRARP Glucan endo-1,3-beta-D-glucosidase OS=Brassica rapa subsp. pekinensis OX=51351 PE=3 SV=1	12.2	49.207	460	0	10.044	6	0	0	1	1	0	0	4	5	6	2	2	2			22.022	21.281			24.661	24.507	25.21	23.03	23.882	23.705	-1.56	0.1868	0.306			9	7.362e-06	8.95e-05	up		3.774	0.0007852	0.004404	up
1514	M4EWZ7	ATP-dependent Clp protease proteolytic subunit	M4EWZ7	M4EWZ7	>tr|M4EWZ7|M4EWZ7_BRARP ATP-dependent Clp protease proteolytic subunit OS=Brassica rapa subsp. pekinensis OX=51351 PE=3 SV=1	12.2	31.777	294	0	34.286	4	0	0	0	0	0	0	2	2	2	2	2	1							23.223	23.077		23.011	22.967	24.343	-1.406	0.7138	0.7892			1.871	0.2326	0.3242			3.772	0.01112	0.03446	up
68	M4C9J6	Glutathione transferase	M4C9J6	M4C9J6	>tr|M4C9J6|M4C9J6_BRARP Glutathione transferase OS=Brassica rapa subsp. pekinensis OX=51351 PE=3 SV=1	65.7	24	213	0	49.759	16	2	1	2	14	12	14	8	10	9	3	9	5	23.035	22.82	24.011	28.988	28.342	28.175	26.42	25.994	26.377	25.184	26.43	23.993	37.1	7.216e-07	4.396e-05	up		7.863	0.0001642	0.0009646	up		3.768	0.00459	0.0175	up
1299	M4EH67	Glutamine synthetase	M4EH67	M4EH67	>tr|M4EH67|M4EH67_BRARP Glutamine synthetase OS=Brassica rapa subsp. pekinensis OX=51351 PE=3 SV=1	23.6	39.048	356	0	64.864	3	0	1	1	2	2	1	3	2	2	2	2	2		24.444	24.288	24.887	25.23	25.324	25.846	25.647	24.701	25.334	25.188	25.284	3.433	0.02426	0.07168			4.085	0.01316	0.03028	up		3.735	0.01802	0.04984	up
1427	M4EPV1	Peptidase_S9 domain-containing protein	M4EPV1	M4EPV1	>tr|M4EPV1|M4EPV1_BRARP Peptidase_S9 domain-containing protein OS=Brassica rapa subsp. pekinensis OX=51351 PE=4 SV=1	3.1	75.957	681	0	4.0225	2	1	0	0	0	0	0	0	0	1	2	1	1	21.874								20.903	23.664	23.599	23.308	-1.57	0.236	0.3612			-1.459	0.2892	0.3812			3.734	0.0007806	0.00452	up
461	M4CX37	Uncharacterized protein	M4CX37	M4CX37	>tr|M4CX37|M4CX37_BRARP Uncharacterized protein OS=Brassica rapa subsp. pekinensis OX=51351 PE=3 SV=1	11.1	38.334	359	0	11.78	3	1	0	1	1	1	1	2	2	2	2	3	3	23.405			22.382	22.859	22.585	22.876	23.227	22.974	24.074	23.951	23.95	1.418	0.436	0.559			1.894	0.1128	0.1752			3.699	0.002128	0.009736	up
1349	M4EJY9	Uncharacterized protein	M4EJY9	M4EJY9;M4CFX7	>tr|M4EJY9|M4EJY9_BRARP Uncharacterized protein OS=Brassica rapa subsp. pekinensis OX=51351 PE=3 SV=1	37.1	19.205	170	0	70.42	7	1	0	0	2	2	2	6	6	7	3	4	3	23.444			25.226	25.035	24.341	26.187	25.461	26.35	24.527	24.696	22.992	6.393	0.0009348	0.006498	up		14.01	4.93e-05	0.0003852	up		3.683	0.011	0.03346	up
1618	M4FC30	Glutamate-1-semialdehyde 2,1-aminomutase	M4FC30	M4FC30;M4F436	>tr|M4FC30|M4FC30_BRARP Glutamate-1-semialdehyde 2,1-aminomutase OS=Brassica rapa subsp. pekinensis OX=51351 PE=3 SV=1	14	50.221	473	0	7.0197	5	0	0	1	1	0	0	0	1	1	4	5	4			23.237	21.394				23.021	22.927	23.529	24.209	24.22	-2.231	0.1596	0.281			1.158	0.8436	0.887			3.652	0.02302	0.0607
503	M4CZD6	Uncharacterized protein	M4CZD6	M4CZD6	>tr|M4CZD6|M4CZD6_BRARP Uncharacterized protein OS=Brassica rapa subsp. pekinensis OX=51351 PE=3 SV=1	46.8	65.822	602	0	323.31	13	5	2	4	7	4	7	11	9	13	9	9	10	25.937	24.768	25.842	26.164	24.463	25.575	27.414	26.902	27.323	27.075	27.317	27.751	-1.083	0.807	0.867			3.242	0.003274	0.0098	up		3.643	0.001702	0.008186	up
715	M4DBZ0	Adenosylhomocysteinase	M4DBZ0	M4DBZ0	>tr|M4DBZ0|M4DBZ0_BRARP Adenosylhomocysteinase OS=Brassica rapa subsp. pekinensis OX=51351 PE=3 SV=1	36.6	52.703	478	0	42.972	3	0	0	1	0	0	0	2	0	1	2	2	2			21.788				23.754			23.297	23.553	23.649	-1.448	0.6502	0.7408			1.254	0.8464	0.8862			3.627	0.02334	0.061
651	M4DM59	Uncharacterized protein	M4DM59	M4DM59;M4DZP3;M4D7X0;M4DDJ0	>tr|M4DM59|M4DM59_BRARP Uncharacterized protein OS=Brassica rapa subsp. pekinensis OX=51351 PE=3 SV=1	16.9	20.468	178	0	18.841	3	0	0	0	1	0	1	2	2	2	2	2	3				23.281		23.144	23.394	22.904	23.164	23.361	23.685	23.083	1.859	0.3386	0.4678			3.1	0.03328	0.06478			3.616	0.01838	0.05062
1772	M4FH49	Ribosome-recycling factor, chloroplastic	M4FH49	M4FH49	>tr|M4FH49|M4FH49_BRARP Ribosome-recycling factor, chloroplastic OS=Brassica rapa subsp. pekinensis OX=51351 PE=3 SV=1	21	33.464	305	0	17.079	5	1	0	1	0	0	0	2	3	3	1	3	2			23.103				24.192	23.636	23.798	23.836	24.228	23.555	-2.218	0.08348	0.1758			3.616	0.00271	0.008468	up		3.61	0.002738	0.01212	up
1000	M4F503	U6 snRNA-associated Sm-like protein LSm5	M4F503	M4F503;M4DVY0	>tr|M4F503|M4F503_BRARP U6 snRNA-associated Sm-like protein LSm5 OS=Brassica rapa subsp. pekinensis OX=51351 GN=LSM5 PE=3 SV=1	33.7	9.674	89	0	31.005	2	1	1	1	0	0	0	2	1	2	1	1	1	22.466	22.066	22.46				23.733	23.45	22.974	24.011	24.385	24.148	-2.718	0.00248	0.01234	down		2.078	0.00958	0.02314	up		3.606	0.0001692	0.00137	up
1742	M4FDQ3	Uncharacterized protein	M4FDQ3	M4FDQ3;M4D1D1	>tr|M4FDQ3|M4FDQ3_BRARP Uncharacterized protein OS=Brassica rapa subsp. pekinensis OX=51351 PE=4 SV=1	37.2	19.924	183	0	13.745	5	0	1	1	0	0	0	3	3	4	2	3	3		22.475	22.761				23.653	23.678	24.309	23.729	24.381	24.005	-2.418	0.02284	0.06664			3.23	0.002928	0.008976	up		3.605	0.001568	0.007494	up
1239	M4EE01	zf-Tim10_DDP domain-containing protein	M4EE01	M4EE01	>tr|M4EE01|M4EE01_BRARP zf-Tim10_DDP domain-containing protein OS=Brassica rapa subsp. pekinensis OX=51351 PE=4 SV=1	79.6	10.716	93	0	78.19	9	5	3	6	3	4	3	9	7	8	9	8	8	25.652	24.873	25.063	25.107	25.563	23.429	27.416	27.961	28.003	27.039	27.098	26.98	-1.411	0.325	0.4584			6.052	0.00018	0.001032	up		3.588	0.002552	0.01132	up
1041	M4DZG5	NAD(P)-bd_dom domain-containing protein	M4DZG5	M4DZG5	>tr|M4DZG5|M4DZG5_BRARP NAD(P)-bd_dom domain-containing protein OS=Brassica rapa subsp. pekinensis OX=51351 PE=4 SV=1	12.1	31.032	289	0	15.976	5	0	2	3	3	3	3	5	4	3	3	2	2			25.056	24.097	24.053	23.916	24.981	25.169	25.545	24.681	24.353	24.383	2.621	0.104	0.2036			6.063	0.00541	0.0146	up		3.581	0.03626	0.08618
1262	M4EF41	Beta-galactosidase	M4EF41	M4EF41	>tr|M4EF41|M4EF41_BRARP Beta-galactosidase OS=Brassica rapa subsp. pekinensis OX=51351 PE=3 SV=1	8.1	92.836	839	0	12.168	6	1	0	0	0	0	0	3	5	5	2	3	2	21.78						24.157	23.681	24.137	23.599	23.734	23.306	-2.046	0.01594	0.05204	down		4.863	2.716e-05	0.0002394	up		3.572	0.0002002	0.001494	up
1178	M4E8W3	Gp_dh_N domain-containing protein	M4E8W3	M4E8W3;M4EVV6	>tr|M4E8W3|M4E8W3_BRARP Gp_dh_N domain-containing protein OS=Brassica rapa subsp. pekinensis OX=51351 PE=3 SV=1	33.2	40.885	380	0	123.08	3	2	0	1	0	0	0	0	0	0	2	3	3	23.774		24.269							24.786	24.686	25.383	-4.527	0.01684	0.05434			-3.76	0.02924	0.0583			3.54	0.0173	0.0475	up
664	M4F6W4	Proteasome subunit alpha type	M4F6W4	M4F6W4;M4D8Q1	>tr|M4F6W4|M4F6W4_BRARP Proteasome subunit alpha type OS=Brassica rapa subsp. pekinensis OX=51351 PE=3 SV=1	42	27.355	250	0	68.48	8	1	1	0	0	0	0	4	2	3	3	5	3	23.771	23.687					23.777	23.467	24.067	24.221	25.745	24.498	-4.644	0.01472	0.0492	down		1.704	0.3048	0.3984			3.53	0.01182	0.03614	up
496	M4CYX6	Non-reducing end alpha-L-arabinofuranosidase	M4CYX6	M4CYX6	>tr|M4CYX6|M4CYX6_BRARP Non-reducing end alpha-L-arabinofuranosidase OS=Brassica rapa subsp. pekinensis OX=51351 PE=3 SV=1	20.7	26.099	237	0	13.739	5	1	1	1	0	1	1	4	3	5	3	4	2	22.171	22.647	23.739		21.09	21.025	24.351	24.642	25.17	24.643	24.896	24.463	-3.551	0.0015332	0.00868	down		3.653	0.00112	0.00417	up		3.52	0.001388	0.006948	up
158	M4CE91	ADF-H domain-containing protein	M4CE91	M4CE91;M4CR46;M4DUT4	>tr|M4CE91|M4CE91_BRARP ADF-H domain-containing protein OS=Brassica rapa subsp. pekinensis OX=51351 PE=3 SV=1	43.2	15.826	139	0	19.741	5	2	0	0	1	2	2	3	2	5	2	2	2	24.947			23.153	23.016	23.411	24.177	24.287	23.964	24.412	24.571	24.302	1.49	0.6156	0.7146			2.879	0.0781	0.1302			3.51	0.03672	0.08738
1345	M4EJM6	Dihydrolipoyllysine-residue succinyltransferase	M4EJM6	M4EJM6;M4F3A1	>tr|M4EJM6|M4EJM6_BRARP Dihydrolipoyllysine-residue succinyltransferase OS=Brassica rapa subsp. pekinensis OX=51351 PE=3 SV=1	19.2	53.738	494	0	23.769	10	2	1	2	4	2	2	6	9	6	3	4	4	24.342	23.618	24.953	24.182	24.333	24.311	26.052	25.756	25.693	26.352	25.982	26.009	-1.02	0.935	0.957			2.887	0.000882	0.003442	up		3.506	0.0002264	0.001674	up
822	M4DN69	Uncharacterized protein	M4DN69	M4DN69;M4DIS5	>tr|M4DN69|M4DN69_BRARP Uncharacterized protein OS=Brassica rapa subsp. pekinensis OX=51351 PE=4 SV=1	5.6	43.251	414	0	17.609	3	1	1	2	1	0	1	3	3	3	2	2	2	22.365	21.532	24.38	22.779		22.97	25.543	25.229	25.492	24.734	24.709	24.245	-1.483	0.5348	0.6458			6.33	0.003726	0.0109	up		3.491	0.03136	0.07642
1184	M4E949	Uncharacterized protein	M4E949	M4E949;M4E948;M4EW46;M4FD96	>tr|M4E949|M4E949_BRARP Uncharacterized protein OS=Brassica rapa subsp. pekinensis OX=51351 PE=3 SV=1	22.2	19.798	189	0	107.72	5	4	2	4	2	2	1	5	5	5	4	4	4	25.765	25.451	26.196	25.224	25.629	24.794	27.686	27.465	27.563	27.504	27.847	27.469	-1.504	0.09056	0.1852			3.404	0.0001362	0.0008318	up		3.488	0.000115	0.00102	up
228	M4CHT3	Mitochondrial import inner membrane translocase subunit	M4CHT3	M4CHT3	>tr|M4CHT3|M4CHT3_BRARP Mitochondrial import inner membrane translocase subunit OS=Brassica rapa subsp. pekinensis OX=51351 PE=3 SV=1	52.3	9.6268	88	0	9.6765	4	1	0	0	0	1	0	4	3	3	1	1	1	22.121				23.351		24.764	24.93	24.684	23.755	23.447	23.312	-1.023	0.8864	0.9142			8.509	0.0003642	0.00175	up		3.485	0.01662	0.04678	up
1045	M4DZP1	Uncharacterized protein	M4DZP1	M4DZP1;M4DZP0	>tr|M4DZP1|M4DZP1_BRARP Uncharacterized protein OS=Brassica rapa subsp. pekinensis OX=51351 PE=4 SV=1	68.1	12.638	116	0	227.18	7	7	3	5	6	6	6	7	7	7	7	7	7	29.898	27.136	27.084	30.64	30.989	31.648	30.822	30.758	30.407	29.744	29.857	29.919	8.299	0.0003928	0.00364	up		6.16	0.001282	0.004668	up		3.484	0.01392	0.04124	up
61	M4C9C3	Uncharacterized protein	M4C9C3	M4C9C3;M4EL44;M4DPR2	>tr|M4C9C3|M4C9C3_BRARP Uncharacterized protein OS=Brassica rapa subsp. pekinensis OX=51351 PE=3 SV=1	39.3	41.097	374	0	89.489	11	1	1	2	1	1	0	10	9	10	5	5	6	25.534	24.778	24.858	23.119	21.059		26.508	25.878	26.946	27.141	26.924	26.477	-10.43	6.798e-05	0.00102	down		2.616	0.03532	0.0686			3.46	0.00994	0.0318	up
1319	M4EIC8	Fructose-bisphosphate aldolase	M4EIC8	M4EIC8	>tr|M4EIC8|M4EIC8_BRARP Fructose-bisphosphate aldolase OS=Brassica rapa subsp. pekinensis OX=51351 PE=3 SV=1	50.8	38.438	358	0	323.31	17	8	6	7	11	11	10	12	11	14	11	10	14	27.064	26.282	26.689	28.341	28.068	28.119	28.935	28.367	28.726	28.441	28.403	28.554	2.824	0.000327	0.003108	up		3.994	2.502e-05	0.0002262	up		3.453	7.022e-05	0.0007082	up
1623	M4FFX5	Uncharacterized protein	M4FFX5	M4FFX5;M4F4I0;M4FA03;M4EWI7	>tr|M4FFX5|M4FFX5_BRARP Uncharacterized protein OS=Brassica rapa subsp. pekinensis OX=51351 PE=3 SV=1	15.5	22.035	194	0.0024361	1.8661	3	1	1	0	1	1	1	2	2	2	2	2	1	22.507	21.63		22.668	22.625	22.661	24.086	24.17	24.558	24.094	23.377	23.516	1.707	0.075	0.1616			5.25	2.09e-05	0.0001994	up		3.441	0.0003064	0.00208	up
987	M4DVB0	Uncharacterized protein	M4DVB0	M4DVB0;M4DVA9;M4CEV9	>tr|M4DVB0|M4DVB0_BRARP Uncharacterized protein OS=Brassica rapa subsp. pekinensis OX=51351 PE=3 SV=1	21.7	11.936	120	0.00065703	2.3872	2	0	0	1	1	1	0	1	2	2	1	1	1			22.591	23.955	23.911		24.547	24.121	24.075	23.426	23.629	23.756	1.99	0.316	0.4494			5.371	0.01258	0.02894	up		3.436	0.0562	0.1228
225	M4DGU1	U6 snRNA-associated Sm-like protein LSm3	M4DGU1	M4DGU1;M4CVN6;M4CHM2	>tr|M4DGU1|M4DGU1_BRARP U6 snRNA-associated Sm-like protein LSm3 OS=Brassica rapa subsp. pekinensis OX=51351 GN=LSM3 PE=3 SV=1	16.5	11.269	97	0	25.779	1	0	0	1	1	0	1	1	1	1	1	1	1			21.914	23.067		23.494	23.868	23.508	23.183	23.379	23.628	23.084	1.769	0.323	0.4502			3.817	0.01452	0.03244	up		3.426	0.02414	0.06218
1057	M4E0A7	Dihydrolipoyl dehydrogenase	M4E0A7	M4E0A7	>tr|M4E0A7|M4E0A7_BRARP Dihydrolipoyl dehydrogenase OS=Brassica rapa subsp. pekinensis OX=51351 PE=3 SV=1	27.8	53.585	504	0	8.2146	6	1	0	1	5	4	2	5	4	5	1	1	3	23.396			24.914	24.715	24.614	25.286	25.011	24.92	24.176	23.658	23.984	5.952	0.0001952	0.002166	up		7.453	6.706e-05	0.000471	up		3.398	0.003756	0.01552	up
495	M4CYV7	Coatomer subunit delta	M4CYV7	M4CYV7;M4CNP7	>tr|M4CYV7|M4CYV7_BRARP Coatomer subunit delta OS=Brassica rapa subsp. pekinensis OX=51351 PE=3 SV=1	4.8	67.488	609	0	8.4265	2	0	0	0	0	0	0	1	1	2	2	2	2							22.855		22.244	22.802	23.517	23.486	-1.75	0.196	0.3154			1.529	0.4434	0.5318			3.396	0.006096	0.02178	up
1185	M4E956	PDZ domain-containing protein	M4E956	M4E956	>tr|M4E956|M4E956_BRARP PDZ domain-containing protein OS=Brassica rapa subsp. pekinensis OX=51351 PE=3 SV=1	15.3	46.327	438	0	38.644	5	1	0	2	0	0	0	2	1	2	4	4	3	22.487		22.787				22.695	22.436	22.928	23.987	24.172	23.779	-2.329	0.02834	0.07816			1.386	0.38	0.4726			3.396	0.001282	0.006554	up
89	M4FGI6	AAA domain-containing protein	M4FGI6	M4FGI6;M4FEB0;M4CAC3	>tr|M4FGI6|M4FGI6_BRARP AAA domain-containing protein OS=Brassica rapa subsp. pekinensis OX=51351 PE=3 SV=1	12	47.492	424	0	9.6368	3	1	1	1	1	1	0	2	2	2	1	1	2	23.379	21.837	22.785	20.451	21.222		21.544	22.232	23.305	24.406	24.652	24.234	-3.534	0.006186	0.02656	down		-1.237	0.5522	0.636			3.396	0.004354	0.01684	up
923	M4DQG9	Uncharacterized protein	M4DQG9	M4DQG9;M4DQH1	>tr|M4DQG9|M4DQG9_BRARP Uncharacterized protein OS=Brassica rapa subsp. pekinensis OX=51351 PE=4 SV=1	7.8	68.586	645	0	20.896	4	0	0	0	0	0	0	3	3	3	1	2	2							23.707	23.702	24.083	23.132	23.209	22.986	-1.365	0.3578	0.4818			5.576	3.616e-05	0.000287	up		3.381	0.0011372	0.00566	up
265	M4CJS1	Protein disulfide-isomerase	M4CJS1	M4CJS1	>tr|M4CJS1|M4CJS1_BRARP Protein disulfide-isomerase OS=Brassica rapa subsp. pekinensis OX=51351 PE=3 SV=1	32.4	39.445	361	0	57.373	9	1	0	0	2	1	2	6	8	9	5	4	3	22.554			22.102	23.146	22.376	26.191	26.423	26.52	24.056	24.138	22.697	1.588	0.348	0.4786			22.69	6.756e-07	1.748e-05	up		3.378	0.004716	0.01796	up
148	M4CDP5	Uncharacterized protein	M4CDP5	M4CDP5	>tr|M4CDP5|M4CDP5_BRARP Uncharacterized protein OS=Brassica rapa subsp. pekinensis OX=51351 PE=3 SV=1	48.4	26.511	250	0	29.312	1	0	0	1	0	0	0	1	1	0	1	1	1			21.858				24.161	23.914		23.187	23.981	23.068	-1.72	0.4698	0.5868			2.577	0.1824	0.2616			3.365	0.06348	0.134
700	M4DAX2	TPR_REGION domain-containing protein	M4DAX2	M4DAX2;M4DWE4	>tr|M4DAX2|M4DAX2_BRARP TPR_REGION domain-containing protein OS=Brassica rapa subsp. pekinensis OX=51351 PE=3 SV=1	5.6	43.764	408	0	4.6545	2	0	0	0	0	1	1	1	2	2	2	2	1					22.372	21.009	24.053	24.229	23.889	23.395	23.001	23.534	-1.14	0.7564	0.8276			5.64	0.0002534	0.001312	up		3.361	0.003888	0.01492	up
1812	Q9XF72	Glutaredoxin-dependent peroxiredoxin	Q9XF72	Q9XF72	>tr|Q9XF72|Q9XF72_BRARP Glutaredoxin-dependent peroxiredoxin OS=Brassica rapa subsp. pekinensis OX=51351 GN=PrxII PE=2 SV=1	61.1	17.432	162	0	323.31	8	4	2	4	2	1	2	6	6	5	6	5	6	26.009	23.294	25.887	23.282	24.242	22.991	27.441	27.367	26.933	26.858	26.931	26.629	-2.945	0.02782	0.0805			4.543	0.004392	0.0123	up		3.346	0.0162	0.04592	up
395	M4EID0	Pyruvate kinase	M4EID0	M4EID0;M4CRX3;M4DSZ1	>tr|M4EID0|M4EID0_BRARP Pyruvate kinase OS=Brassica rapa subsp. pekinensis OX=51351 PE=3 SV=1	31.5	57.416	527	0	204.52	14	4	1	2	2	4	3	8	11	11	5	6	10	25.382	25.483	24.562	22.965	23.854	23.962	26.327	26.699	27.21	26.905	26.298	27.445	-2.925	0.003542	0.01722	down		3.038	0.00281	0.008692	up		3.342	0.00158	0.007694	up
1804	Q56D26	Polygalacturonase inhibiting protein	Q56D26	Q56D26	>tr|Q56D26|Q56D26_BRARP Polygalacturonase inhibiting protein OS=Brassica rapa subsp. pekinensis OX=51351 PE=2 SV=1	21.1	37.489	332	0	23.953	8	2	0	4	0	1	0	8	8	8	2	2	3	22.683		23.878		21.766		27.101	27.53	26.982	24.656	24.575	24.214	-3.044	0.03386	0.09224			21.96	3.648e-06	5.532e-05	up		3.325	0.0085	0.02806	up
1114	M4E461	Thioredoxin domain-containing protein	M4E461	M4E461	>tr|M4E461|M4E461_BRARP Thioredoxin domain-containing protein OS=Brassica rapa subsp. pekinensis OX=51351 PE=4 SV=1	6.4	20.118	187	0	8.7707	1	1	1	0	0	0	0	1	0	1	1	1	1	22.375	22.056					22.303		22.692	23.811	23.93	23.34	-2.297	0.08188	0.1724			1.008	0.8754	0.9052			3.301	0.006716	0.02332	up
1324	M4EIH1	14_3_3 domain-containing protein	M4EIH1	M4EIH1;M4CPC3	>tr|M4EIH1|M4EIH1_BRARP 14_3_3 domain-containing protein OS=Brassica rapa subsp. pekinensis OX=51351 PE=3 SV=1	44.4	31.281	275	0	155.99	8	3	4	4	3	5	3	4	6	7	6	7	8	25.924	25.25	26.143	26.494	26.268	26.576	26.968	26.826	27.159	27.452	27.539	27.494	1.595	0.04556	0.1122			2.317	0.001752	0.005924	up		3.3	0.000103	0.0009332	up
693	M4DAK7	Uncharacterized protein	M4DAK7	M4DAK7	>tr|M4DAK7|M4DAK7_BRARP Uncharacterized protein OS=Brassica rapa subsp. pekinensis OX=51351 PE=3 SV=1	39.6	24.347	227	0	323.31	6	4	2	4	4	2	2	5	6	6	4	4	4	25.849	24.251	26.039	25.672	25.403	24.839	27.95	27.289	27.452	27.138	27.29	26.861	-1.053	0.872	0.9112			4.544	0.0004654	0.002136	up		3.286	0.002774	0.01212	up
1636	M4F5A2	Uncharacterized protein	M4F5A2	M4F5A2;M4DPV1	>tr|M4F5A2|M4F5A2_BRARP Uncharacterized protein OS=Brassica rapa subsp. pekinensis OX=51351 PE=4 SV=1	9.6	23.648	219	0.0018703	2.0097	2	0	0	0	0	0	0	1	1	1	2	2	2							23.923	23.089	23.54	23.312	23.449	22.969	-1.52	0.2712	0.3992			3.973	0.0001802	0.0010348	up		3.286	0.0006068	0.003716	up
425	M4CTR0	Cysteine synthase	M4CTR0	M4CTR0	>tr|M4CTR0|M4CTR0_BRARP Cysteine synthase OS=Brassica rapa subsp. pekinensis OX=51351 PE=3 SV=1	31.2	39.721	368	0	18.468	4	0	0	1	2	1	1	3	3	4	3	3	3			23.923	23.849	24.725	23.968	24.333	23.861	24.52	24.321	23.883	23.803	3.71	0.008504	0.03358	up		3.861	0.006984	0.018	up		3.279	0.01554	0.0439	up
962	M4DTK2	Aconitate hydratase	M4DTK2	M4DTK2;M4DF93	>tr|M4DTK2|M4DTK2_BRARP Aconitate hydratase OS=Brassica rapa subsp. pekinensis OX=51351 PE=3 SV=1	20.4	108.01	991	0	126.57	17	8	3	7	6	5	6	14	12	15	12	16	15	25.415	24.282	26.894	26.457	25.894	26.024	27.435	27.04	27.276	27.454	27.192	27.086	1.51	0.277	0.4094			3.294	0.00654	0.0172	up		3.279	0.006692	0.0235	up
1313	M4EHZ1	Ribulose bisphosphate carboxylase small chain	M4EHZ1	M4EHZ1	>tr|M4EHZ1|M4EHZ1_BRARP Ribulose bisphosphate carboxylase small chain OS=Brassica rapa subsp. pekinensis OX=51351 PE=3 SV=1	50.8	20.226	181	0	13.015	1	1	0	1	0	0	0	1	1	1	1	1	1	23.09		23.72				22.003	22.488	22.994	24.241	24.108	25.074	-4.272	0.009992	0.03718	down		-1.205	0.7204	0.7824			3.271	0.01046	0.0329	up
1598	M4F271	Acetylornithine transaminase	M4F271	M4F271	>tr|M4F271|M4F271_BRARP Acetylornithine transaminase OS=Brassica rapa subsp. pekinensis OX=51351 PE=3 SV=1	3.1	48.062	451	0	2.9776	1	1	0	0	0	0	0	0	0	0	1	1	1	21.803									22.306	22.622	24.91	-1.566	0.4784	0.5964			-1.346	0.7348	0.7928			3.245	0.02114	0.05666
272	M4CKH8	Uncharacterized protein	M4CKH8	M4CKH8	>tr|M4CKH8|M4CKH8_BRARP Uncharacterized protein OS=Brassica rapa subsp. pekinensis OX=51351 PE=4 SV=1	2.9	35.139	307	0.0089136	1.3317	1	1	1	1	1	0	0	1	1	1	1	1	1	24.42	25.178	24.982	24.159			26.45	25.902	26.512	26.696	26.547	26.416	-7.3	0.00182	0.01072	down		2.691	0.0817	0.135			3.234	0.04394	0.0994
1284	M4EG96	N-acetyl-glutamate semialdehyde dehydrogenase	M4EG96	M4EG96	>tr|M4EG96|M4EG96_BRARP N-acetyl-glutamate semialdehyde dehydrogenase OS=Brassica rapa subsp. pekinensis OX=51351 PE=3 SV=1	12.2	43.356	393	0	11.608	4	0	1	0	0	0	0	1	2	2	3	1	4		22.767					22.414	22.299	22.155	23.248	23.819	23.201	-1.77	0.2614	0.387			1.469	0.411	0.5024			3.224	0.002756	0.01212	up
133	M4CCU2	Iso_dh domain-containing protein	M4CCU2	M4CCU2	>tr|M4CCU2|M4CCU2_BRARP Iso_dh domain-containing protein OS=Brassica rapa subsp. pekinensis OX=51351 PE=3 SV=1	8.7	39.817	368	0	3.555	1	0	0	0	0	0	0	0	0	0	1	1	1										23.427	22.797	23.179	-1.461	0.329	0.455			-1.196	0.6844	0.7512			3.211	0.007184	0.0235	up
251	M4CIV4	Glutaredoxin-dependent peroxiredoxin	M4CIV4	M4CIV4	>tr|M4CIV4|M4CIV4_BRARP Glutaredoxin-dependent peroxiredoxin OS=Brassica rapa subsp. pekinensis OX=51351 PE=3 SV=1	19.8	17.432	162	0	6.5577	2	1	1	1	0	0	0	2	2	2	2	2	2	23.904	23.01	23.365				25.216	24.836	25.089	24.726	25.505	25.094	-5.365	8.88e-05	0.0011928	down		3.075	0.0011312	0.004144	up		3.208	0.0008568	0.004712	up
901	M4DUR0	Elongation factor 1-alpha	M4DUR0	M4DUR0;M4DQ76;M4DP02;M4EPI7;M4CR20;M4DUQ8;M4ES27	>tr|M4DUR0|M4DUR0_BRARP Elongation factor 1-alpha OS=Brassica rapa subsp. pekinensis OX=51351 PE=3 SV=1	33.4	49.46	449	0	307.78	19	11	3	9	7	8	8	14	15	14	13	14	15	29.302	28.054	29.414	28.76	28.498	29.264	30.376	30.639	30.824	30.625	30.66	30.527	-1.059	0.833	0.8854			3.226	0.0009048	0.003552	up		3.206	0.0009428	0.00516	up
565	M4D3K2	Glutaredoxin domain-containing protein	M4D3K2	M4D3K2	>tr|M4D3K2|M4D3K2_BRARP Glutaredoxin domain-containing protein OS=Brassica rapa subsp. pekinensis OX=51351 PE=3 SV=1	43.9	18.743	173	0	117.08	6	3	3	3	4	4	1	5	5	5	4	5	4	23.866	24.663	25.077	24.261	24.572		26.091	25.845	25.481	26.217	26.234	26.19	-2.53	0.118	0.2274			2.413	0.1614	0.2362			3.201	0.07228	0.144
329	M4EZA6	Uncharacterized protein	M4EZA6	M4EZA6;M4EM53;M4CY12;M4CNR3	>tr|M4EZA6|M4EZA6_BRARP Uncharacterized protein OS=Brassica rapa subsp. pekinensis OX=51351 PE=3 SV=1	16.7	8.4928	72	0	11.631	1	0	0	0	0	0	0	1	1	1	1	1	1							24.938	24.716	24.731	23.533	23.159	22.812	-1.438	0.4852	0.5992			9.88	1.1392e-05	0.000127	up		3.198	0.005212	0.01876	up
457	M4FHL3	Uncharacterized protein	M4FHL3	M4FHL3;M4CWQ5;M4CQ49	>tr|M4FHL3|M4FHL3_BRARP Uncharacterized protein OS=Brassica rapa subsp. pekinensis OX=51351 PE=3 SV=1	4.3	58.895	535	0.0012945	2.2813	2	0	0	0	0	0	1	1	1	1	1	2	1						21.929	24.232	24.648	24.316	23.182	23.159	23.264	-1.273	0.508	0.6212			7.302	2.568e-05	0.0002256	up		3.185	0.004004	0.014288	up
1081	M4E1G5	Uncharacterized protein	M4E1G5	M4E1G5	>tr|M4E1G5|M4E1G5_BRARP Uncharacterized protein OS=Brassica rapa subsp. pekinensis OX=51351 PE=3 SV=1	33.7	19.003	169	0	3.3553	1	1	1	0	0	0	0	1	1	1	1	1	1	21.939	21.66					23.444	23.1	23.822	23.296	23.801	23.047	-1.728	0.1464	0.2584			3.35	0.00145	0.005116	up		3.183	0.00197	0.0091	up
1307	M4EHH8	Imidazole glycerol phosphate synthase hisHF	M4EHH8	M4EHH8	>tr|M4EHH8|M4EHH8_BRARP Imidazole glycerol phosphate synthase hisHF OS=Brassica rapa subsp. pekinensis OX=51351 PE=3 SV=1	3.1	63.398	585	0	3.9045	1	0	0	0	0	0	0	0	0	0	1	1	1										23.392	23.039	22.87	-1.316	0.615	0.7208			-1.142	0.7248	0.787			3.181	0.001518	0.00722	up
852	M4DL41	Uncharacterized protein	M4DL41	M4DL41	>tr|M4DL41|M4DL41_BRARP Uncharacterized protein OS=Brassica rapa subsp. pekinensis OX=51351 PE=3 SV=1	6.8	25.554	251	0	54.604	2	0	0	1	1	1	1	2	1	1	1	1	1			22.518	22.27	23.059	22.762	25.932	26.082	26.253	24.199	24.489	21.725	1.852	0.2792	0.4124			19.44	2.482e-05	0.0002224	up		3.167	0.03306	0.0801
1269	M4EFC3	Malate dehydrogenase	M4EFC3	M4EFC3	>tr|M4EFC3|M4EFC3_BRARP Malate dehydrogenase OS=Brassica rapa subsp. pekinensis OX=51351 PE=3 SV=1	37.3	35.554	332	0	206.52	11	6	5	6	5	8	7	9	8	7	6	7	8	28.319	28.024	28.274	28.117	28.565	28.727	29.652	29.545	29.571	30.195	29.936	29.452	1.201	0.3982	0.528			2.61	0.0006434	0.002728	up		3.15	0.000146	0.001212	up
23	M4F2Y9	S5 DRBM domain-containing protein	M4F2Y9	M4F2Y9;M4C7R4;M4DK84;M4CKB9	>tr|M4F2Y9|M4F2Y9_BRARP S5 DRBM domain-containing protein OS=Brassica rapa subsp. pekinensis OX=51351 PE=3 SV=1	13.2	30.381	280	0	13.246	4	0	0	0	0	0	0	4	2	1	1	1	1							24.055	22.653	23.379	23.069	23.321	23.171	-1.65	0.3572	0.4832			3.55	0.001196	0.004316	up		3.144	0.002786	0.01188	up
1337	M4EJD5	SOR_SNZ domain-containing protein	M4EJD5	M4EJD5	>tr|M4EJD5|M4EJD5_BRARP SOR_SNZ domain-containing protein OS=Brassica rapa subsp. pekinensis OX=51351 PE=3 SV=1	24.6	33.177	309	0	3.0074	1	0	0	0	0	0	0	0	0	1	1	1	1									22.773	22.879	22.855	23.433	-1.473	0.4648	0.584			1.202	0.894	0.9186			3.142	0.01844	0.05058	up
1756	M4FF16	AAA domain-containing protein	M4FF16	M4FF16	>tr|M4FF16|M4FF16_BRARP AAA domain-containing protein OS=Brassica rapa subsp. pekinensis OX=51351 PE=3 SV=1	14.3	47.747	426	0	16.974	5	0	0	0	0	0	0	2	2	5	1	1	2							23.173	23.1	23.939	22.769	23.851	22.823	-1.634	0.2526	0.3856			3.722	0.001914	0.0064	up		3.116	0.005312	0.0191	up
1537	M4EY62	Elongation factor Tu	M4EY62	M4EY62	>tr|M4EY62|M4EY62_BRARP Elongation factor Tu OS=Brassica rapa subsp. pekinensis OX=51351 PE=3 SV=1	26.2	51.42	474	0.0099723	1.3018	1	1	0	0	0	0	0	0	0	0	1	1	1	21.688									23.754	23.15	22.536	-1.543	0.3284	0.4602			-1.277	0.88	0.9144			3.112	0.003184	0.0134	up
167	M4CEV1	Plasma membrane ATPase	M4CEV1	M4CEV1	>tr|M4CEV1|M4CEV1_BRARP Plasma membrane ATPase OS=Brassica rapa subsp. pekinensis OX=51351 PE=3 SV=1	5.8	104.23	952	0.0078652	1.3576	2	0	0	0	0	0	0	0	1	2	1	1	1								22.368	21.489	23.36	23.024	22.887	-1.456	0.5054	0.6202			1.119	0.8266	0.8702			3.104	0.006664	0.02298	up
310	M4CMQ8	Uncharacterized protein	M4CMQ8	M4CMQ8;M4E2D8;M4DZA3	>tr|M4CMQ8|M4CMQ8_BRARP Uncharacterized protein OS=Brassica rapa subsp. pekinensis OX=51351 PE=4 SV=1	8.2	38.601	376	0	14.343	2	0	0	0	0	0	0	1	0	1	2	2	1							23.635		23.513	22.731	23.084	23.388	-1.4	0.6412	0.7382			2.428	0.1284	0.1968			3.095	0.04518	0.10168
909	M4DPX4	Epimerase domain-containing protein	M4DPX4	M4DPX4	>tr|M4DPX4|M4DPX4_BRARP Epimerase domain-containing protein OS=Brassica rapa subsp. pekinensis OX=51351 PE=4 SV=1	24.6	42.457	378	0	48.849	9	1	0	1	0	0	1	5	5	4	3	6	6	23.955		23.971			23.257	24.551	23.856	24.064	24.733	24.552	25.025	-2.7	0.1382	0.2544			2.022	0.243	0.3332			3.093	0.0571	0.1238
1363	M4EKZ5	Uncharacterized protein	M4EKZ5	M4EKZ5	>tr|M4EKZ5|M4EKZ5_BRARP Uncharacterized protein OS=Brassica rapa subsp. pekinensis OX=51351 PE=4 SV=1	52.5	10.882	99	0	22.51	5	1	1	2	0	2	0	5	5	3	4	5	4	22.338	22.367	23.214		21.608		26.137	25.833	25.889	23.826	24.63	24.331	-2.608	0.00518	0.02254	down		9.942	3.032e-06	4.936e-05	up		3.08	0.001666	0.007838	up
393	M4CRW8	Fructose-bisphosphate aldolase	M4CRW8	M4CRW8	>tr|M4CRW8|M4CRW8_BRARP Fructose-bisphosphate aldolase OS=Brassica rapa subsp. pekinensis OX=51351 PE=3 SV=1	41.8	40.539	378	0	2.8401	2	0	0	0	2	2	2	2	2	1	0	1	1				24.714	24.25	24.082	22.794	22.458	23.742		23.838	23.682	7.442	0.0009132	0.006346	up		2.919	0.04764	0.08748			3.077	0.06604	0.1382
1194	M4EA56	Uncharacterized protein	M4EA56	M4EA56	>tr|M4EA56|M4EA56_BRARP Uncharacterized protein OS=Brassica rapa subsp. pekinensis OX=51351 PE=4 SV=1	43.6	40.967	365	0	137.2	16	7	3	5	5	3	3	7	8	7	11	13	14	26.504	26.364	26.9	23.483	24.652	23.859	25.438	25.783	26.096	27.622	28.355	28.618	-6.028	2.496e-05	0.0005072	down		-1.762	0.05792	0.1022			3.051	0.001422	0.007076	up
668	M4D920	Uncharacterized protein	M4D920	M4D920;M4F4D9	>tr|M4D920|M4D920_BRARP Uncharacterized protein OS=Brassica rapa subsp. pekinensis OX=51351 PE=3 SV=1	34.3	15.696	143	0	6.2519	5	1	0	1	1	1	1	4	5	5	1	1	1	24.434		24.557	23.737	23.162	23.379	24.393	25.302	25.044	25.194	24.997	24.953	-1.015	0.9168	0.9442			2.763	0.05622	0.09944			3.034	0.04104	0.09524
1003	M4DW88	Glutaredoxin-dependent peroxiredoxin	M4DW88	M4DW88	>tr|M4DW88|M4DW88_BRARP Glutaredoxin-dependent peroxiredoxin OS=Brassica rapa subsp. pekinensis OX=51351 PE=3 SV=1	24.9	21.51	201	0	68.744	5	3	1	3	1	0	1	5	4	4	4	4	4	24.615	22.383	24.481	24.419		24.22	25.658	25.747	25.736	25.261	25.909	25.102	-1.613	0.4958	0.6098			3.699	0.06288	0.108			3.026	0.1086	0.2032
389	M4CRS1	Uncharacterized protein	M4CRS1	M4CRS1	>tr|M4CRS1|M4CRS1_BRARP Uncharacterized protein OS=Brassica rapa subsp. pekinensis OX=51351 PE=4 SV=1	17.3	15.322	139	0	6.6397	2	0	0	0	0	0	0	2	0	1	1	1	0							21.07			24.026	23.746		-1.413	0.7034	0.7894			-1.263	0.6098	0.6896			2.998	0.1026	0.1924
1763	M4FG27	Uncharacterized protein	M4FG27	M4FG27	>tr|M4FG27|M4FG27_BRARP Uncharacterized protein OS=Brassica rapa subsp. pekinensis OX=51351 PE=3 SV=1	4.1	26.708	246	0	3.2941	1	0	0	0	0	0	0	0	0	0	1	1	1										23.137	23.154	23.043	-1.331	0.683	0.7778			-1.26	0.3304	0.4238			2.993	0.002308	0.01072	up
1350	M4EK44	Uncharacterized protein	M4EK44	M4EK44	>tr|M4EK44|M4EK44_BRARP Uncharacterized protein OS=Brassica rapa subsp. pekinensis OX=51351 PE=3 SV=1	33	12.899	112	0	16.5	4	1	0	2	1	1	1	2	2	3	3	4	4	23.646		23.639	22.731	22.551	22.32	22.963	22.786	24.335	24.709	24.144	24.518	-1.27	0.7736	0.834			1.396	0.5114	0.603			2.984	0.0232	0.06096
439	M4CUX4	Phytocyanin domain-containing protein	M4CUX4	M4CUX4	>tr|M4CUX4|M4CUX4_BRARP Phytocyanin domain-containing protein OS=Brassica rapa subsp. pekinensis OX=51351 PE=4 SV=1	11.7	17.906	179	0	90.326	1	0	0	0	0	0	0	0	0	0	1	1	1										23.435	22.502	23.229	-1.547	0.2638	0.3906			-1.265	0.7816	0.833			2.984	0.007682	0.0256	up
1327	M4EIL3	Uncharacterized protein	M4EIL3	M4EIL3	>tr|M4EIL3|M4EIL3_BRARP Uncharacterized protein OS=Brassica rapa subsp. pekinensis OX=51351 PE=3 SV=1	26.8	72.871	680	0	34.103	16	3	0	3	8	7	7	11	7	11	9	8	7	25.07		24.985	26.17	25.71	25.848	25.895	25.947	26.149	25.771	25.174	25.318	4.181	0.02038	0.0618			4.443	0.01676	0.0367	up		2.981	0.059	0.1274
1604	M4F2G2	Nucleoside diphosphate kinase	M4F2G2	M4F2G2	>tr|M4F2G2|M4F2G2_BRARP Nucleoside diphosphate kinase OS=Brassica rapa subsp. pekinensis OX=51351 PE=3 SV=1	30.1	25.627	236	0.0035336	1.6533	1	1	0	1	0	0	1	1	1	1	1	1	1	23.291		22.802			22.147	23.339	23.126	23.539	23.728	24.342	24.26	-2.413	0.0571	0.1308			1.738	0.184	0.2684			2.975	0.01298	0.03868	up
648	M4D7F8	Pyruvate dehydrogenase E1 component subunit alpha	M4D7F8	M4D7F8;M4E788	>tr|M4D7F8|M4D7F8_BRARP Pyruvate dehydrogenase E1 component subunit alpha OS=Brassica rapa subsp. pekinensis OX=51351 PE=4 SV=1	8.3	43.786	396	0	34.81	3	0	0	1	0	0	1	0	0	2	3	3	2			23.113			21.389			23.779	23.164	23.902	23.622	-2	0.2838	0.4168			1.089	0.9242	0.9468			2.973	0.0667	0.1382
434	M4CUC5	Glutathione peroxidase	M4CUC5	M4CUC5	>tr|M4CUC5|M4CUC5_BRARP Glutathione peroxidase OS=Brassica rapa subsp. pekinensis OX=51351 PE=3 SV=1	19.3	25.775	233	0	4.9067	4	1	0	1	0	0	0	1	0	2	3	3	3			22.795				22.378		23.22	23.904	23.222	23.017	-1.864	0.2302	0.3632			1.311	0.6548	0.723			2.965	0.03082	0.07618
972	M4DU67	Uncharacterized protein	M4DU67	M4DU67;M4CQM7	>tr|M4DU67|M4DU67_BRARP Uncharacterized protein OS=Brassica rapa subsp. pekinensis OX=51351 PE=3 SV=1	20.4	31.998	299	0	9.5269	1	0	0	0	0	0	0	1	1	1	1	1	1							23.144	22.999	23.352	23.199	22.921	23.376	-1.615	0.15296	0.2474			2.963	0.003568	0.010368	up		2.964	0.003568	0.01434	up
208	M4CU07	Uncharacterized protein	M4CU07	M4CU07;M4CJQ3;M4CH27	>tr|M4CU07|M4CU07_BRARP Uncharacterized protein OS=Brassica rapa subsp. pekinensis OX=51351 PE=3 SV=1	10.8	9.893	83	0.0035545	1.6811	2	1	0	1	0	0	0	1	2	2	1	1	1	22.661		22.19				22.521	22.387	21.89	23.101	23.919	24.107	-2.499	0.01942	0.0603			1.087	0.8084	0.8556			2.957	0.003042	0.01282	up
1680	M4F977	Uncharacterized protein	M4F977	M4F977	>tr|M4F977|M4F977_BRARP Uncharacterized protein OS=Brassica rapa subsp. pekinensis OX=51351 PE=3 SV=1	40.3	14.891	139	0	78.445	4	2	1	1	0	0	0	2	3	3	3	3	3	24.093	23.034	23.314				24.104	23.42	24.234	24.822	25.403	24.905	-6.097	0.0001426	0.001612	down		1.355	0.2824	0.377			2.954	0.001818	0.00842	up
345	M4CXN7	Uncharacterized protein	M4CXN7	M4CXN7;M4E3F9;M4E3G0;M4CXN6;M4CPF3	>tr|M4CXN7|M4CXN7_BRARP Uncharacterized protein OS=Brassica rapa subsp. pekinensis OX=51351 PE=4 SV=1	7.5	48.195	426	0	3.8675	3	1	1	1	0	0	1	1	1	1	1	1	3	22.075	22.616	21.167			22.517	23.426	22.762	23.137	23.191	23.441	23.911	-1.557	0.3556	0.4834			2.228	0.06102	0.1058			2.952	0.01638	0.0454	up
360	M4CPY3	HMA domain-containing protein	M4CPY3	M4CPY3;M4E3Y9	>tr|M4CPY3|M4CPY3_BRARP HMA domain-containing protein OS=Brassica rapa subsp. pekinensis OX=51351 PE=4 SV=1	14.3	19.365	182	0	16.081	2	0	0	1	0	0	0	2	1	2	2	1	2							24.277	24.275	24.354	21.954	23.599	23.176	-1.293	0.7674	0.829			7.724	4.584e-05	0.0003566	up		2.943	0.010024	0.03176	up
1724	M4FCA9	Cysteine proteinase inhibitor	M4FCA9	M4FCA9	>tr|M4FCA9|M4FCA9_BRARP Cysteine proteinase inhibitor OS=Brassica rapa subsp. pekinensis OX=51351 PE=3 SV=1	37.1	23.003	205	0	136.07	6	2	1	0	1	1	1	3	3	5	2	3	3	24.296	24.117		24.122	24.264	23.915	24.909	24.937	25.191	24.785	24.626	24.89	1.855	0.1946	0.3178			3.49	0.01616	0.0354	up		2.943	0.03206	0.07782
764	M4DF63	Glucose-1-phosphate adenylyltransferase	M4DF63	M4DF63	>tr|M4DF63|M4DF63_BRARP Glucose-1-phosphate adenylyltransferase OS=Brassica rapa subsp. pekinensis OX=51351 PE=3 SV=1	28.5	57.044	520	0	74.404	12	3	2	3	1	2	2	5	8	7	6	7	7	24.896	25.104	25.299	24.379	24.176	23.672	27.221	27.396	27.387	26.799	26.552	26.617	-2.033	0.004008	0.0187	down		4.708	5.568e-06	7.98e-05	up		2.941	0.0001662	0.001304	up
368	M4CQA6	UTP--glucose-1-phosphate uridylyltransferase	M4CQA6	M4CQA6	>tr|M4CQA6|M4CQA6_BRARP UTP--glucose-1-phosphate uridylyltransferase OS=Brassica rapa subsp. pekinensis OX=51351 PE=3 SV=1	38.7	51.815	470	0	135.92	14	5	2	5	2	2	2	8	7	10	9	11	12	25.768	25.169	25.153	24.921	25.184	25.703	26.441	25.848	26.238	26.487	27.219	27.051	-1.068	0.789	0.853			1.756	0.0366	0.07112			2.94	0.0007378	0.00423	up
498	M4CZ60	Uncharacterized protein	M4CZ60	M4CZ60;M4EJ49;M4E667	>tr|M4CZ60|M4CZ60_BRARP Uncharacterized protein OS=Brassica rapa subsp. pekinensis OX=51351 PE=3 SV=1	53.1	7.3705	64	0	98.169	7	2	1	1	1	0	0	6	7	6	4	4	4	24.951	24.728	24.147	21.97			26.883	26.649	27.006	26.182	26.117	26.19	-9.245	2.052e-06	8.546e-05	down		4.715	0.00010044	0.0006684	up		2.937	0.001856	0.008724	up
294	M4CLL1	Non-specific lipid-transfer protein	M4CLL1	M4CLL1	>tr|M4CLL1|M4CLL1_BRARP Non-specific lipid-transfer protein OS=Brassica rapa subsp. pekinensis OX=51351 PE=3 SV=1	20.9	13.7	134	0	29.757	3	2	2	2	1	1	1	3	3	3	2	2	3	27.817	28.953	27.924	29.148	29.04	27.45	30.018	30.087	30.033	29.758	29.734	29.86	1.244	0.503	0.6222			3.518	0.001854	0.006276	up		2.934	0.005272	0.01952	up
1073	M4E127	Uncharacterized protein	M4E127	M4E127	>tr|M4E127|M4E127_BRARP Uncharacterized protein OS=Brassica rapa subsp. pekinensis OX=51351 PE=3 SV=1	18.3	19.81	175	0	13.331	3	1	0	1	1	1	1	2	2	3	3	3	3	23.482		22.732	23.696	23.669	23.687	23.68	23.323	23.483	23.516	24.056	24.652	2.237	0.03584	0.09366			1.962	0.07318	0.1238			2.932	0.008812	0.0284	up
390	M4CRS6	ATP synthase subunit d, mitochondrial	M4CRS6	M4CRS6	>tr|M4CRS6|M4CRS6_BRARP ATP synthase subunit d, mitochondrial OS=Brassica rapa subsp. pekinensis OX=51351 PE=3 SV=1	72	19.609	168	0	8.4557	1	0	0	0	1	1	1	1	1	1	1	1	1				22.452	22.897	20.734	23.677	24.005	24.379	23.178		24.373	1.493	0.5618	0.664			5.94	0.00804	0.02004	up		2.928	0.1234	0.2226
1663	M4F885	Peptidyl-prolyl cis-trans isomerase	M4F885	M4F885	>tr|M4F885|M4F885_BRARP Peptidyl-prolyl cis-trans isomerase OS=Brassica rapa subsp. pekinensis OX=51351 PE=3 SV=1	49.7	18.383	171	0	300.24	11	8	6	8	4	4	2	9	10	10	8	9	8	26.828	26.656	27.339	26.975	26.609	23.342	28.756	28.234	28.481	28.56	28.665	28.228	-2.461	0.103	0.2054			2.926	0.05734	0.1012			2.914	0.05814	0.126
1567	M4F0I5	Uncharacterized protein	M4F0I5	M4F0I5;M4D4Q7	>tr|M4F0I5|M4F0I5_BRARP Uncharacterized protein OS=Brassica rapa subsp. pekinensis OX=51351 PE=4 SV=1	3	82.406	756	0	7.2623	2	0	0	1	0	0	0	1	1	1	1	1	2			21.878				23.794	23.801	23.491	22.948	23.428	23.085	-1.508	0.3408	0.4668			4.231	0.00010372	0.0006628	up		2.907	0.001364	0.006788	up
40	M4DD19	60S ribosomal protein L7a	M4DD19	M4DD19;M4CJQ8;M4C8C7;M4DBI9;M4CH29;M4CU13;M4DRQ8	>tr|M4DD19|M4DD19_BRARP 60S ribosomal protein L7a OS=Brassica rapa subsp. pekinensis OX=51351 PE=3 SV=1	17.6	29.131	256	0	9.183	4	1	0	0	1	0	0	4	4	4	1	1	1	20.919			21.793			25.759	26.225	25.184	22.51	22.664	23.566	-1.164	0.7168	0.797			20.29	2.318e-06	4.168e-05	up		2.894	0.01626	0.04628	up
809	M4DHU6	Uncharacterized protein	M4DHU6	M4DHU6	>tr|M4DHU6|M4DHU6_BRARP Uncharacterized protein OS=Brassica rapa subsp. pekinensis OX=51351 PE=3 SV=1	24.7	23.864	223	0	247.34	6	1	0	1	2	4	3	4	5	6	3	3	3	23.035		25.636	25.749	26.289	26	28.227	27.598	27.776	24.946	25.594	24.244	6.135	0.006558	0.02716	up		22.18	0.0001294	0.0008092	up		2.893	0.07774	0.1562
645	M4D767	Uncharacterized protein	M4D767	M4D767;M4ERG7	>tr|M4D767|M4D767_BRARP Uncharacterized protein OS=Brassica rapa subsp. pekinensis OX=51351 PE=3 SV=1	7.4	65.201	597	0	24.21	5	2	2	2	2	2	2	2	4	4	2	2	2	23.17	23.401	25.644	21.693	24.648	22.467	24.948	25.3	25.403	25.775	25.396	25.634	-2.197	0.1512	0.2712			2.212	0.1482	0.2232			2.888	0.06152	0.131
231	M4CV97	Uncharacterized protein	M4CV97	M4CV97;M4CHX5	>tr|M4CV97|M4CV97_BRARP Uncharacterized protein OS=Brassica rapa subsp. pekinensis OX=51351 PE=3 SV=1	17.9	12.948	112	0.0035377	1.6613	1	0	0	0	0	0	0	1	1	1	1	1	1										23.165	23.151	22.714	-1.321	0.7522	0.824			-1.264	0.7654	0.8248			2.884	0.003804	0.01554	up
1437	M4EQG3	Ribosomal_L6e_N domain-containing protein	M4EQG3	M4EQG3;M4CV82	>tr|M4EQG3|M4EQG3_BRARP Ribosomal_L6e_N domain-containing protein OS=Brassica rapa subsp. pekinensis OX=51351 PE=3 SV=1	24.4	26.102	234	0	9.2781	5	0	0	0	1	1	2	5	4	4	2	2	3				23.188	23.256	23.243	26.236	25.891	24.529	22.617	22.829	23.597	3.328	0.004342	0.0197	up		16.65	2.188e-06	4.166e-05	up		2.867	0.010864	0.03302	up
1666	M4F8K4	Inorganic diphosphatase	M4F8K4	M4F8K4;M4CWF4;M4FHA1;M4CJW8;M4FFD5;M4CS24	>tr|M4F8K4|M4F8K4_BRARP Inorganic diphosphatase OS=Brassica rapa subsp. pekinensis OX=51351 PE=3 SV=1	22	24.612	214	0	7.439	6	0	0	0	3	2	1	4	5	4	0	1	1				24.89	23.444	24.079	23.346	24.458	24.103		23.763	23.837	6.183	0.002798	0.0144	up		5.501	0.00477	0.01312	up		2.861	0.0738	0.1466
334	M4CNZ5	Ribonuclease	M4CNZ5	M4CNZ5;M4EIT6;M4EKJ2	>tr|M4CNZ5|M4CNZ5_BRARP Ribonuclease OS=Brassica rapa subsp. pekinensis OX=51351 PE=4 SV=1	2	107.83	991	0	2.5199	2	0	0	1	0	1	0	1	1	2	1	1	1			22.303		20.757		22.029	22.005	22.513	23.164	23.424	23.228	-1.799	0.1738	0.2874			1.343	0.4056	0.5012			2.859	0.001844	0.008648	up
858	M4E8R1	Dihydrolipoamide acetyltransferase component of pyruvate dehydrogenase complex	M4E8R1	M4E8R1;M4DLG4	>tr|M4E8R1|M4E8R1_BRARP Dihydrolipoamide acetyltransferase component of pyruvate dehydrogenase complex OS=Brassica rapa subsp. pekinensis OX=51351 PE=3 SV=1	11.9	49.591	477	0	21.465	4	0	0	0	0	0	0	3	4	4	2	2	2							24.161	24.227	23.782	24.078	23.269		-1.364	0.6412	0.7408			6.218	0.002256	0.007262	up		2.852	0.0798	0.158
641	M4DN42	Uncharacterized protein	M4DN42	M4DN42;M4D728;M4DIT6;M4DN46	>tr|M4DN42|M4DN42_BRARP Uncharacterized protein OS=Brassica rapa subsp. pekinensis OX=51351 PE=4 SV=1	4.4	109.32	1001	0	4.2154	4	1	1	2	1	2	1	2	2	2	2	2	3	22.502	23.086	22.36	22.625	21.445	21.16	23.671	23.547	23.787	23.699	24.567	24.192	-1.874	0.04762	0.116			2.027	0.0289	0.0583			2.835	0.003292	0.0139	up
1015	M4DXI6	Stress-response A/B barrel domain-containing protein	M4DXI6	M4DXI6;M4DXI8	>tr|M4DXI6|M4DXI6_BRARP Stress-response A/B barrel domain-containing protein OS=Brassica rapa subsp. pekinensis OX=51351 PE=4 SV=1	44.9	12.112	107	0	7.3429	4	2	0	1	2	1	2	2	3	3	2	3	1	24.854		23.57	22.911	24.086	23.062	24.146	23.53	24.217	25.619	24.662	24.118	1.039	0.9636	0.9724			1.588	0.4122	0.5028			2.834	0.06074	0.13
549	M4D2L4	Fructose-bisphosphate aldolase	M4D2L4	M4D2L4	>tr|M4D2L4|M4D2L4_BRARP Fructose-bisphosphate aldolase OS=Brassica rapa subsp. pekinensis OX=51351 PE=3 SV=1	49.4	42.481	393	0	12.612	1	1	1	1	1	0	0	1	1	1	1	1	1	23.662	22.086	22.6				22.754	22.245	22.736	23.994	24.325	24.532	-3.508	0.00202	0.0115	down		-1.152	0.6582	0.7266			2.831	0.006138	0.02128	up
1801	M4FJ40	ATP synthase subunit alpha	M4FJ40	M4FJ40	>tr|M4FJ40|M4FJ40_BRARP ATP synthase subunit alpha OS=Brassica rapa subsp. pekinensis OX=51351 PE=3 SV=1	16.3	55.33	504	0	126.05	8	4	3	4	0	3	4	4	4	7	5	7	7	27.573	25.954	27.459		25.253	25.201	27.806	27.447	27.95	28.596	28.378	28.475	-9.599	0.007546	0.03058	down		1.669	0.5106	0.592			2.804	0.1976	0.3202
459	M4CWY8	Pyrroline-5-carboxylate reductase	M4CWY8	M4CWY8	>tr|M4CWY8|M4CWY8_BRARP Pyrroline-5-carboxylate reductase OS=Brassica rapa subsp. pekinensis OX=51351 PE=3 SV=1	18.5	28.657	276	0	18.46	4	1	1	0	0	1	0	0	2	3	3	2	3	24.243	24.267			24.289			22.475	23.325	25.164	24.618	24.825	-2.456	0.304	0.4368			-2.143	0.3128	0.408			2.798	0.1688	0.2832
80	M4CA20	14_3_3 domain-containing protein	M4CA20	M4CA20;M4F037	>tr|M4CA20|M4CA20_BRARP 14_3_3 domain-containing protein OS=Brassica rapa subsp. pekinensis OX=51351 PE=3 SV=1	32.2	29.453	261	0	5.2211	1	0	1	1	0	1	1	1	1	1	1	1	1		22.751	22.286		24.733	20.545	24.985	25.032	25.419	23.945	23.388	23.425	1.042	0.9166	0.9448			8.198	0.004562	0.01268	up		2.782	0.1294	0.231
313	M4CMT4	Uncharacterized protein	M4CMT4	M4CMT4	>tr|M4CMT4|M4CMT4_BRARP Uncharacterized protein OS=Brassica rapa subsp. pekinensis OX=51351 PE=3 SV=1	53.9	48.564	462	0	299.09	5	3	3	3	2	2	2	5	5	4	5	4	3	27.499	26.152	26.258	23.703	23.919	24.39	27.645	27.448	27.436	28.583	28.036	27.705	-6.201	2.916e-05	0.0005644	down		1.832	0.05072	0.09162			2.773	0.003322	0.0139	up
73	M4EUY7	Uncharacterized protein	M4EUY7	M4EUY7;M4C9Q0	>tr|M4EUY7|M4EUY7_BRARP Uncharacterized protein OS=Brassica rapa subsp. pekinensis OX=51351 PE=3 SV=1	28.3	11.353	113	0	133.35	2	0	0	0	0	0	0	2	1	2	0	0	2							26.914	26.902	27.173			25.68	-1.322	0.8252	0.8704			49.26	8.628e-05	0.0005846	up		2.77	0.2884	0.4292
1548	M4EZ44	Adenosine kinase	M4EZ44	M4EZ44	>tr|M4EZ44|M4EZ44_BRARP Adenosine kinase OS=Brassica rapa subsp. pekinensis OX=51351 PE=3 SV=1	36.6	37.678	344	0	21.495	2	0	0	0	0	0	0	2	1	2	1	0	1							23.483		22.835	23.9		23.604	-1.489	0.6818	0.7712			1.935	0.3502	0.448			2.755	0.10016	0.188
361	M4CPY4	Uncharacterized protein	M4CPY4	M4CPY4	>tr|M4CPY4|M4CPY4_BRARP Uncharacterized protein OS=Brassica rapa subsp. pekinensis OX=51351 PE=3 SV=1	7	27.191	256	0.00982	1.2436	2	0	0	0	0	0	0	2	2	2	1	1	1							23.688	23.801	23.566	22.968	22.677	22.758	-1.317	0.3102	0.4174			5.077	7.232e-05	0.0005112	up		2.751	0.01042	0.0327	up
681	M4D9Q5	Ribosomal_L18_c domain-containing protein	M4D9Q5	M4D9Q5;M4DF59	>tr|M4D9Q5|M4D9Q5_BRARP Ribosomal_L18_c domain-containing protein OS=Brassica rapa subsp. pekinensis OX=51351 PE=3 SV=1	9.6	37.577	332	0	4.0102	3	0	0	0	1	0	1	2	3	3	0	1	1				22.955		23.203	23.38	23.398	23.789		23.311	23.35	2.149	0.1668	0.2866			4.774	0.007336	0.01868	up		2.747	0.0892	0.1754
1570	M4F0M1	D-3-phosphoglycerate dehydrogenase	M4F0M1	M4F0M1;M4D4U9	>tr|M4F0M1|M4F0M1_BRARP D-3-phosphoglycerate dehydrogenase OS=Brassica rapa subsp. pekinensis OX=51351 PE=3 SV=1	19.3	63.144	601	0	25.63	10	3	2	3	4	4	5	4	4	5	6	7	8	24.214	24.584	24.581	25.978	25.857	26.331	25.796	24.806	25.815	25.865	25.669	26.214	3.022	0.0005968	0.004902	up		2.018	0.0125	0.02932	up		2.744	0.001202	0.00619	up
372	M4CQT1	Uncharacterized protein	M4CQT1	M4CQT1	>tr|M4CQT1|M4CQT1_BRARP Uncharacterized protein OS=Brassica rapa subsp. pekinensis OX=51351 PE=3 SV=1	58.9	26.817	253	0	266.84	15	7	2	8	6	5	4	11	10	13	13	13	14	27.005	26.206	27.627	27.401	27.011	25.912	28.769	28.518	28.789	28.443	28.387	28.374	-1.126	0.7	0.787			3.354	0.00171	0.005892	up		2.742	0.005762	0.021	up
71	M4C9M9	Uncharacterized protein	M4C9M9	M4C9M9	>tr|M4C9M9|M4C9M9_BRARP Uncharacterized protein OS=Brassica rapa subsp. pekinensis OX=51351 PE=3 SV=1	12.8	21.405	196	0	11.514	2	1	1	1	1	1	1	2	2	2	1	1	1	23.878	24.196	22.451	23.098	23.136	23.494	23.968	24.051	23.949	25.214	25.095	24.574	-1.202	0.5392	0.6526			1.396	0.2742	0.3686			2.738	0.004812	0.01822	up
830	M4DJH5	H(+)-exporting diphosphatase	M4DJH5	M4DJH5;M4EBF6;M4F282	>tr|M4DJH5|M4DJH5_BRARP H(+)-exporting diphosphatase OS=Brassica rapa subsp. pekinensis OX=51351 PE=3 SV=1	7.4	80.63	769	0	52.501	5	0	0	1	1	1	1	3	2	4	2	2	2			22.82	22.579	22.841	22.568	23.464	23.494	24.458	23.405	22.915	23.825	1.657	0.2106	0.3356			3.658	0.001604	0.00556	up		2.728	0.009432	0.0305	up
612	M4D5N7	Uncharacterized protein	M4D5N7	M4D5N7	>tr|M4D5N7|M4D5N7_BRARP Uncharacterized protein OS=Brassica rapa subsp. pekinensis OX=51351 PE=3 SV=1	11.1	73.01	682	0	4.0846	1	0	0	0	1	0	1	1	1	1	1	1	1				21.794		21.569	22.619	22.548	22.613	22.703	22.831	23.137	1.017	0.7222	0.798			2.218	0.026	0.05294			2.724	0.004608	0.01718	up
905	M4DPJ1	Uncharacterized protein	M4DPJ1	M4DPJ1	>tr|M4DPJ1|M4DPJ1_BRARP Uncharacterized protein OS=Brassica rapa subsp. pekinensis OX=51351 PE=4 SV=1	17.7	15.406	141	0	4.752	3	0	0	0	0	0	0	1	0	2	1	1	2							22.538		23.333	22.928	23.06	22.644	-1.378	0.8026	0.8628			1.938	0.1782	0.2584			2.723	0.03328	0.08112
485	M4CYG6	Glutamate dehydrogenase	M4CYG6	M4CYG6	>tr|M4CYG6|M4CYG6_BRARP Glutamate dehydrogenase OS=Brassica rapa subsp. pekinensis OX=51351 PE=3 SV=1	32.1	44.7	411	0	37.321	12	5	0	4	5	3	5	8	8	11	7	5	4	24.822		24.729	25.514	25.793	25.665	26.604	26.892	26.613	25.593	24.8	25.003	3.918	0.01762	0.05642			8.085	0.001406	0.004978	up		2.722	0.06226	0.1314
39	M4C8C6	Protein disulfide-isomerase	M4C8C6	M4C8C6	>tr|M4C8C6|M4C8C6_BRARP Protein disulfide-isomerase OS=Brassica rapa subsp. pekinensis OX=51351 PE=3 SV=1	24	39.476	362	0	13.105	5	0	0	0	0	2	0	5	5	5	2	3	2					22.838		25.115	25.435	25.17	22.585	23.318	22.86	1.092	0.94	0.9572			13.5	1.778e-05	0.0001804	up		2.705	0.05796	0.1254
1118	M4E4C0	Uncharacterized protein	M4E4C0	M4E4C0	>tr|M4E4C0|M4E4C0_BRARP Uncharacterized protein OS=Brassica rapa subsp. pekinensis OX=51351 PE=3 SV=1	4.4	60.795	565	0	14.477	2	0	0	0	0	0	0	2	2	2	2	2	1							22.599	21.921	21.837	22.717	23.278	22.798	-1.336	0.6034	0.7012			1.54	0.273	0.3662			2.704	0.008964	0.02932	up
1381	M4ELQ9	Uncharacterized protein	M4ELQ9	M4ELQ9	>tr|M4ELQ9|M4ELQ9_BRARP Uncharacterized protein OS=Brassica rapa subsp. pekinensis OX=51351 PE=3 SV=1	2.6	43.198	378	0.0068143	1.4094	1	1	0	0	1	1	1	1	1	1	1	1	1	23.815			24.764	24.162	23.896	23.751	23.586	24.052	23.656	23.48	24.112	3.881	0.004564	0.02082	up		2.787	0.02414	0.05008	up		2.698	0.02852	0.07172
1559	M4EZX1	Uncharacterized protein	M4EZX1	M4EZX1	>tr|M4EZX1|M4EZX1_BRARP Uncharacterized protein OS=Brassica rapa subsp. pekinensis OX=51351 PE=4 SV=1	44.6	11.891	112	0	21.207	2	2	2	2	0	0	0	0	2	0	1	1	1	22.988	23.666	22.221					21.029		24.4	24.452	24.312	-4.386	0.0002374	0.00245	down		-3.893	0.0007364	0.0031	down		2.694	0.00456	0.01748	up
1352	M4EK57	SHSP domain-containing protein	M4EK57	M4EK57	>tr|M4EK57|M4EK57_BRARP SHSP domain-containing protein OS=Brassica rapa subsp. pekinensis OX=51351 PE=3 SV=1	31.5	21.962	197	0	3.1373	3	0	0	0	1	0	0	1	1	1	1	2	1				21.319			24.321			23.196	23.158	22.545	-1.424	0.8484	0.898			1.452	0.8526	0.89			2.692	0.1538	0.2634
633	M4D6J1	Succinate dehydrogenase [ubiquinone] flavoprotein subunit, mitochondrial	M4D6J1	M4D6J1	>tr|M4D6J1|M4D6J1_BRARP Succinate dehydrogenase [ubiquinone] flavoprotein subunit, mitochondrial OS=Brassica rapa subsp. pekinensis OX=51351 PE=3 SV=1	18.3	68.615	624	0	42.723	10	4	0	3	1	1	3	7	5	6	3	5	6	25.311		23.548	22.093	22.503	24.854	24.882	24.842	25.545	25.063	25.032	24.648	-1.262	0.8332	0.8872			3.039	0.09808	0.1582			2.691	0.1422	0.2506
1388	M4ELW5	t-SNARE coiled-coil homology domain-containing protein	M4ELW5	M4ELW5;M4EZ42;M4EGG2	>tr|M4ELW5|M4ELW5_BRARP t-SNARE coiled-coil homology domain-containing protein OS=Brassica rapa subsp. pekinensis OX=51351 PE=4 SV=1	18.7	30.12	268	0	7.8829	4	0	1	2	2	1	1	3	3	3	3	4	2		22.697	23.574	23.733	23.777	23.651	23.822	23.51	23.699	24.085	24.102	23.499	2.377	0.0297	0.08292			2.306	0.0342	0.0667			2.682	0.0167	0.04706	up
616	M4D5W2	RRM domain-containing protein	M4D5W2	M4D5W2	>tr|M4D5W2|M4D5W2_BRARP RRM domain-containing protein OS=Brassica rapa subsp. pekinensis OX=51351 PE=4 SV=1	31.5	15.825	162	0.009863	1.2559	1	0	0	0	0	0	0	1	0	1	1	1	1							21.346		21.068	22.655	22.953	22.836	-1.421	0.6612	0.7522			-1.218	0.509	0.5992			2.668	0.005304	0.01922	up
1394	M4EMA5	Uncharacterized protein	M4EMA5	M4EMA5	>tr|M4EMA5|M4EMA5_BRARP Uncharacterized protein OS=Brassica rapa subsp. pekinensis OX=51351 PE=3 SV=1	16.5	43.03	401	0	26.176	4	0	0	0	0	0	0	3	1	2	4	3	2							24.1	23.27	23.637	23.76	23.351		-1.387	0.5704	0.6746			4.718	0.004132	0.01186	up		2.667	0.06616	0.1366
680	M4D9N7	FAS1 domain-containing protein	M4D9N7	M4D9N7	>tr|M4D9N7|M4D9N7_BRARP FAS1 domain-containing protein OS=Brassica rapa subsp. pekinensis OX=51351 PE=3 SV=1	11.3	27.121	256	0	323.31	3	2	2	2	2	2	1	3	3	3	2	2	2	24.873	24.556	25.727	25.583	22.207	24.309	26.109	26.182	25.974	27.032	26.44	25.903	-2.026	0.163	0.2834			2.051	0.156	0.2322			2.65	0.06272	0.133
273	M4CKI5	Citrate synthase	M4CKI5	M4CKI5	>tr|M4CKI5|M4CKI5_BRARP Citrate synthase OS=Brassica rapa subsp. pekinensis OX=51351 PE=3 SV=1	9.4	56.28	510	0.00065274	2.3369	2	0	0	0	1	1	1	2	2	2	2	1	1				23.464	23.349	23.463	23.287	23.33	23.354	22.945	23.394	22.432	3.74	0.0002006	0.002188	up		3.486	0.0003306	0.001604	up		2.641	0.002668	0.01168	up
1365	M4EL15	Pyrophosphate--fructose 6-phosphate 1-phosphotransferase subunit beta	M4EL15	M4EL15	>tr|M4EL15|M4EL15_BRARP Pyrophosphate--fructose 6-phosphate 1-phosphotransferase subunit beta OS=Brassica rapa subsp. pekinensis OX=51351 GN=PFP-BETA PE=3 SV=1	7	62.365	568	0	7.4226	3	0	0	0	0	0	0	1	2	2	3	2	2							23.211	23.037	22.959	22.884	22.64	23.162	-1.586	0.4066	0.5302			2.975	0.002308	0.007208	up		2.638	0.005822	0.02042	up
653	M4D827	M20_dimer domain-containing protein	M4D827	M4D827	>tr|M4D827|M4D827_BRARP M20_dimer domain-containing protein OS=Brassica rapa subsp. pekinensis OX=51351 PE=4 SV=1	10.3	47.957	437	0	15.289	3	0	0	0	0	0	0	1	1	1	1	2	1										23.212	22.51	23.01	-1.559	0.2474	0.3798			-1.258	0.5216	0.5994			2.636	0.02258	0.05928
1798	M4FIV7	S-adenosylmethionine synthase	M4FIV7	M4FIV7;Q5DNB1;M4F5F5;M4DL38;M4CBT1;M4C9N5;M4E2T3;M4DXJ5	>tr|M4FIV7|M4FIV7_BRARP S-adenosylmethionine synthase OS=Brassica rapa subsp. pekinensis OX=51351 PE=3 SV=1	14.1	42.695	391	0	21.423	5	2	1	2	1	1	1	3	4	3	2	2	2	24.269	23.563	23.152				25.29	23.208	24.5	24.666	25.215	25.288	-6.308	0.0008004	0.005868	down		1.592	0.2274	0.3188			2.63	0.0217	0.0572
652	M4D7Z2	(S)-2-hydroxy-acid oxidase	M4D7Z2	M4D7Z2	>tr|M4D7Z2|M4D7Z2_BRARP (S)-2-hydroxy-acid oxidase OS=Brassica rapa subsp. pekinensis OX=51351 PE=3 SV=1	7.9	40.611	368	0	3.1185	2	1	1	1	0	0	1	2	1	1	1	2	2	22.867	21.701	22.809			22.329	23.946	23.18	23.124	23.763	23.481	24.311	-2.187	0.07824	0.1646			1.942	0.1074	0.1708			2.625	0.02668	0.06804
1362	M4EKW9	Uncharacterized protein	M4EKW9	M4EKW9	>tr|M4EKW9|M4EKW9_BRARP Uncharacterized protein OS=Brassica rapa subsp. pekinensis OX=51351 PE=4 SV=1	9	26.7	244	0	3.0369	2	0	1	1	0	0	0	2	2	2	2	2	2		22.043					23.501	23.521	23.774	23.224	22.93	23.054	-1.787	0.11196	0.208			3.771	0.0002228	0.001204	up		2.613	0.00281	0.01212	up
1574	M4F0Y3	Uncharacterized protein	M4F0Y3	M4F0Y3	>tr|M4F0Y3|M4F0Y3_BRARP Uncharacterized protein OS=Brassica rapa subsp. pekinensis OX=51351 PE=4 SV=1	15.6	31.349	294	0	14.432	4	0	0	0	1	0	1	3	3	4	2	2	2				22.342		21.331	24.655	24.541	24.747	23.4	22.186	22.919	1.113	0.8314	0.8806			9.174	3.612e-05	0.0002986	up		2.612	0.03348	0.0807
1197	M4EAE1	Uncharacterized protein	M4EAE1	M4EAE1	>tr|M4EAE1|M4EAE1_BRARP Uncharacterized protein OS=Brassica rapa subsp. pekinensis OX=51351 PE=4 SV=1	58.7	23.548	213	0	97.938	12	6	2	9	6	4	4	10	8	9	7	8	8	27.125	24.36	26.878	26.687	26.095	26.349	27.454	27.657	27.555	27.388	27.502	27.63	1.194	0.668	0.7604			2.702	0.03	0.0598			2.612	0.0349	0.08402
44	M4C8F5	Histone H2B	M4C8F5	M4C8F5	>tr|M4C8F5|M4C8F5_BRARP Histone H2B OS=Brassica rapa subsp. pekinensis OX=51351 PE=3 SV=1	27.7	16.855	155	0.0030048	1.7885	1	0	0	0	0	0	0	0	1	1	0	1	1								22.768	23.117		23.963	23.213	-1.432	0.7146	0.7954			1.78	0.4792	0.5712			2.607	0.1828	0.3044
872	M4DMA0	V-type proton ATPase subunit H	M4DMA0	M4DMA0	>tr|M4DMA0|M4DMA0_BRARP V-type proton ATPase subunit H OS=Brassica rapa subsp. pekinensis OX=51351 PE=3 SV=1	11.2	53.811	472	0	28.405	5	3	2	3	1	0	2	5	4	2	4	4	4	23.795	22.602	23.522	24.657		23.726	24.396	24.209	22.885	24.671	24.873	24.518	-1.197	0.8562	0.8996			1.437	0.564	0.6472			2.604	0.144	0.2526
1240	M4EE06	AAI domain-containing protein	M4EE06	M4EE06	>tr|M4EE06|M4EE06_BRARP AAI domain-containing protein OS=Brassica rapa subsp. pekinensis OX=51351 PE=4 SV=1	15.3	15.561	150	0	38.401	3	1	1	1	0	0	1	2	3	3	2	2	2	24.237	25.366	25.246			24.124	25.912	25.739	25.495	26.604	26.444	25.93	-7.771	0.001594	0.009548	down		1.7	0.3414	0.4346			2.595	0.10068	0.1926
1779	M4FHL4	14_3_3 domain-containing protein	M4FHL4	M4FHL4	>tr|M4FHL4|M4FHL4_BRARP 14_3_3 domain-containing protein OS=Brassica rapa subsp. pekinensis OX=51351 PE=3 SV=1	40.2	29.449	261	0	92.307	11	5	5	6	7	7	8	5	6	7	7	9	7	26.442	26.744	26.782	27.948	28.217	28.327	28.35	27.444	28.049	28.077	28.088	27.924	2.845	0.000362	0.003362	up		2.448	0.00122	0.004436	up		2.591	0.0007634	0.004302	up
1047	M4E8B9	Beta-ketoacyl-[acyl-carrier-protein] synthase I	M4E8B9	M4E8B9;M4DZT2	>tr|M4E8B9|M4E8B9_BRARP Beta-ketoacyl-[acyl-carrier-protein] synthase I OS=Brassica rapa subsp. pekinensis OX=51351 PE=3 SV=1	2.8	49.781	470	0	6.1325	1	0	0	0	0	0	0	0	0	0	1	1	1										23.163	22.15	22.858	-1.376	0.524	0.6382			-1.114	0.7324	0.7918			2.591	0.02188	0.05766
70	M4C9K0	CS domain-containing protein	M4C9K0	M4C9K0	>tr|M4C9K0|M4C9K0_BRARP CS domain-containing protein OS=Brassica rapa subsp. pekinensis OX=51351 PE=4 SV=1	11.9	22.432	210	0	6.231	2	0	0	0	1	1	0	2	2	2	1	1	1				23.013	22.966		23.476	22.819	22.733	22.987	22.988	22.474	1.853	0.2632	0.3892			2.96	0.02026	0.04276	up		2.59	0.03868	0.09072
729	M4DCT8	Uncharacterized protein	M4DCT8	M4DCT8	>tr|M4DCT8|M4DCT8_BRARP Uncharacterized protein OS=Brassica rapa subsp. pekinensis OX=51351 PE=3 SV=1	17.9	54.129	502	0.0018484	1.9282	1	0	0	0	0	0	0	0	1	1	1	1	1								22.387	23.025	22.614	23.196	22.529	-1.541	0.3712	0.494			1.733	0.2964	0.3836			2.589	0.03552	0.08344
984	M4DUY2	NAD(P)-bd_dom domain-containing protein	M4DUY2	M4DUY2;M4CR81;M4F3M2;M4D620	>tr|M4DUY2|M4DUY2_BRARP NAD(P)-bd_dom domain-containing protein OS=Brassica rapa subsp. pekinensis OX=51351 PE=4 SV=1	33.6	38.519	342	0	33.867	12	5	2	4	4	4	2	11	7	10	8	8	8	25.608	24.387	25.869	24.58	23.939	22.694	26.531	26.389	26.44	26.701	26.549	26.727	-2.929	0.007926	0.03186	down		2.242	0.03402	0.06686			2.586	0.01562	0.0449	up
958	M4DTC1	ATP-dependent Clp protease proteolytic subunit	M4DTC1	M4DTC1;M4EDW2	>tr|M4DTC1|M4DTC1_BRARP ATP-dependent Clp protease proteolytic subunit OS=Brassica rapa subsp. pekinensis OX=51351 PE=3 SV=1	15.4	31.216	279	0	6.0971	4	1	0	1	1	1	1	1	3	3	3	1	3	22.965		22.555	23.419	22.942	21.074	23.131	23.474	23.237	23.352	23.692	24.456	1.011	0.9566	0.9702			1.763	0.2404	0.3288			2.586	0.0426	0.09678
1078	M4E1A3	Uncharacterized protein	M4E1A3	M4E1A3	>tr|M4E1A3|M4E1A3_BRARP Uncharacterized protein OS=Brassica rapa subsp. pekinensis OX=51351 PE=3 SV=1	2.2	66.714	597	0	3.1042	1	1	0	1	1	1	1	1	1	1	1	1	1	23.89		26.134	29.43	28.968	27.997	25.998	26.229	26.121	25.018	24.588	25.949	31.52	0.0001862	0.00209	up		4.91	0.02616	0.05342			2.576	0.163	0.2784
1231	M4EDM0	X8 domain-containing protein	M4EDM0	M4EDM0;M4EDL9	>tr|M4EDM0|M4EDM0_BRARP X8 domain-containing protein OS=Brassica rapa subsp. pekinensis OX=51351 PE=4 SV=1	12.8	18.243	179	0	3.8127	2	0	1	1	1	1	1	1	1	1	1	2	1		23.56	23.103	22.142	23.604	22.733	21.308	21.719	21.469	24.674	24.037	23.53	1.08	0.8858	0.9194			-2.325	0.08912	0.1458			2.575	0.02938	0.07272
1416	M4EP64	Aldo_ket_red domain-containing protein	M4EP64	M4EP64	>tr|M4EP64|M4EP64_BRARP Aldo_ket_red domain-containing protein OS=Brassica rapa subsp. pekinensis OX=51351 PE=3 SV=1	11	36.576	328	0	3.1194	3	2	2	3	1	1	0	0	0	1	2	2	2	23.631	23.36	24.298	23.044	22.819				21.511	25.3	25.234	24.845	-2.851	0.01692	0.0543			-5.448	0.0009556	0.003642	down		2.573	0.03358	0.0818
599	M4D542	Iso_dh domain-containing protein	M4D542	M4D542	>tr|M4D542|M4D542_BRARP Iso_dh domain-containing protein OS=Brassica rapa subsp. pekinensis OX=51351 PE=3 SV=1	17.2	39.834	367	0	10.204	7	1	0	0	0	0	0	3	3	5	1	2	3	23.707									23.112	23.704	23.944	-2.549	0.05018	0.1208			-2.201	0.161	0.235			2.57	0.05988	0.1262
1156	M4E761	PKS_ER domain-containing protein	M4E761	M4E761	>tr|M4E761|M4E761_BRARP PKS_ER domain-containing protein OS=Brassica rapa subsp. pekinensis OX=51351 PE=4 SV=1	27	40.483	385	0	174.46	7	3	1	4	0	1	0	3	2	1	5	3	6	24.471	23.114	24.887		23.432		24.395	23.355		25.233	25.227	26.095	-5.116	0.02112	0.06488			-2.262	0.2158	0.3066			2.569	0.1688	0.2832
1547	M4EZ32	Ribos_L4_asso_C domain-containing protein	M4EZ32	M4EZ32;M4CZB3;M4CAS3;M4CNG1	>tr|M4EZ32|M4EZ32_BRARP Ribos_L4_asso_C domain-containing protein OS=Brassica rapa subsp. pekinensis OX=51351 PE=3 SV=1	14.9	42.632	389	0	9.2242	6	0	0	0	3	1	3	5	5	5	0	1	2				24.062	22.938	24.352	25.984	25.327	25.513		23.729	22.859	5.357	0.001854	0.010772	up		18.97	1.438e-05	0.000152	up		2.566	0.0734	0.1488
552	M4D2N2	VWFA domain-containing protein	M4D2N2	M4D2N2;M4EXN6	>tr|M4D2N2|M4D2N2_BRARP VWFA domain-containing protein OS=Brassica rapa subsp. pekinensis OX=51351 PE=3 SV=1	14.4	40.335	383	0	22.984	5	1	0	1	0	0	0	4	4	3	1	3	2	23.532		22.163				23.652	24.365	24.177	24.121	23.812	23.053	-3.158	0.01554	0.05078	down		3.391	0.009192	0.02232	up		2.565	0.03668	0.08738
1571	M4F0P8	40S ribosomal protein S3a	M4F0P8	M4F0P8;M4DMD6;M4D4Z4	>tr|M4F0P8|M4F0P8_BRARP 40S ribosomal protein S3a OS=Brassica rapa subsp. pekinensis OX=51351 PE=3 SV=1	14.9	29.85	261	0	19.677	4	0	0	0	1	0	1	3	3	4	1	1	1				20.111		20.629	25.274	23.605	23.013	23.23	23.633		-1.867	0.375	0.5062			5.745	0.003512	0.01022	up		2.557	0.0868	0.1704
996	M4DVT9	Uncharacterized protein	M4DVT9	M4DVT9	>tr|M4DVT9|M4DVT9_BRARP Uncharacterized protein OS=Brassica rapa subsp. pekinensis OX=51351 PE=3 SV=1	7.1	38.909	350	0	3.4071	3	0	1	0	0	0	0	2	1	1	1	2	1		22.283					23.098	22.952	22.461	23.017	22.863	22.832	-1.778	0.10036	0.2			2.437	0.007882	0.01992	up		2.553	0.00581	0.02064	up
1649	M4F6Q4	Annexin	M4F6Q4	M4F6Q4	>tr|M4F6Q4|M4F6Q4_BRARP Annexin OS=Brassica rapa subsp. pekinensis OX=51351 PE=3 SV=1	53.6	36.183	317	0	4.9346	2	0	0	0	0	0	0	2	2	2	1	1	1							22.848	22.69	23.22		23.165	23.736	-1.31	0.743	0.813			2.903	0.04244	0.08018			2.545	0.09048	0.1754
30	M4C821	Uncharacterized protein	M4C821	M4C821	>tr|M4C821|M4C821_BRARP Uncharacterized protein OS=Brassica rapa subsp. pekinensis OX=51351 PE=4 SV=1	25.4	15.854	142	0	125.16	3	1	1	2	3	2	2	3	3	3	3	3	2	24.265	23.919	23.389	24.769	24.652	24.036	26.057	25.961	25.631	25.306	25.287	25.022	1.546	0.08066	0.17			4.072	5.22e-05	0.0003982	up		2.544	0.00153	0.007522	up
1637	M4F5A3	Glutathione transferase	M4F5A3	M4F5A3	>tr|M4F5A3|M4F5A3_BRARP Glutathione transferase OS=Brassica rapa subsp. pekinensis OX=51351 PE=3 SV=1	30	24.101	213	0	3.0967	2	0	0	1	2	2	2	2	2	2	1	1	1			21.75	24.364	23.361	24.002	22.42	22.554	23.45	23.273	23.824	21.834	4.828	0.001334	0.008372	up		2.251	0.0739	0.1242			2.53	0.04052	0.09308
1503	M4EVM4	AAI domain-containing protein	M4EVM4	M4EVM4	>tr|M4EVM4|M4EVM4_BRARP AAI domain-containing protein OS=Brassica rapa subsp. pekinensis OX=51351 PE=4 SV=1	32.3	19.501	189	0	129.99	6	2	2	3	1	2	2	6	5	6	5	6	4	25.958	26.655	25.45	23.819	24.87	24.534	27.864	27.541	27.72	27.477	27.611	26.986	-3.059	0.001322	0.008458	down		3.222	0.000943	0.003662	up		2.527	0.004796	0.0181	up
1252	M4EEF6	Lipase_GDSL domain-containing protein	M4EEF6	M4EEF6	>tr|M4EEF6|M4EEF6_BRARP Lipase_GDSL domain-containing protein OS=Brassica rapa subsp. pekinensis OX=51351 PE=3 SV=1	24.9	38.291	354	0	19.443	7	0	0	2	1	0	0	1	4	5	3	4	3			24.254	22.03			24.112	23.893	24.314	24.106	23.787	23.436	-2.131	0.1808	0.302			3.175	0.0296	0.05916			2.526	0.08368	0.1648
926	M4DQQ8	Formyltetrahydrofolate synthetase	M4DQQ8	M4DQQ8	>tr|M4DQQ8|M4DQQ8_BRARP Formyltetrahydrofolate synthetase OS=Brassica rapa subsp. pekinensis OX=51351 PE=3 SV=1	26.7	67.751	633	0	63.933	10	1	0	1	1	1	1	4	1	5	4	6	7	24.016		23.956	22.658	22.553	23.175	24.817	24.023	25.78	24.118	24.518	24.826	-1.284	0.7068	0.7874			3.289	0.0212	0.04432	up		2.517	0.06142	0.1298
281	M4CKW7	Uncharacterized protein	M4CKW7	M4CKW7	>tr|M4CKW7|M4CKW7_BRARP Uncharacterized protein OS=Brassica rapa subsp. pekinensis OX=51351 PE=3 SV=1	40.3	14.961	139	0	25.087	1	1	0	1	0	0	0	1	0	1	1	1	1	23.641		22.703				23.949		23.01	23.959	24.158	23.488	-3.202	0.09696	0.1942			1.073	0.8944	0.9198			2.502	0.1252	0.227
291	M4CLD2	ATPase_AAA_core domain-containing protein	M4CLD2	M4CLD2	>tr|M4CLD2|M4CLD2_BRARP ATPase_AAA_core domain-containing protein OS=Brassica rapa subsp. pekinensis OX=51351 PE=4 SV=1	40.6	51.83	475	0	54.151	5	1	0	3	1	1	1	3	5	5	4	4	4	23.954		24.74	23.12	22.621	23.017	24.162	24.853	25.6	24.789	24.672	24.697	-1.393	0.596	0.6986			2.778	0.04982	0.09024			2.5	0.07354	0.1492
922	M4DQF0	Uncharacterized protein	M4DQF0	M4DQF0	>tr|M4DQF0|M4DQF0_BRARP Uncharacterized protein OS=Brassica rapa subsp. pekinensis OX=51351 PE=4 SV=1	16.1	19.463	186	0	6.1431	4	0	1	2	0	1	0	0	3	2	1	2	1		22.611	22.294		22.051			21.203		23.77	23.315	23.028	-1.717	0.2988	0.4282			-1.865	0.1538	0.2306			2.498	0.02324	0.06118
1302	M4EHB6	Ribulose bisphosphate carboxylase small chain	M4EHB6	M4EHB6;M4EHA9	>tr|M4EHB6|M4EHB6_BRARP Ribulose bisphosphate carboxylase small chain OS=Brassica rapa subsp. pekinensis OX=51351 PE=3 SV=1	68.5	18.435	162	0	323.31	16	8	6	9	2	3	3	14	11	13	10	10	12	30.184	29.55	30.056	26.859	27.107	27.568	30.557	29.455	29.849	30.984	31.002	31.756	-6.737	1.122e-05	0.0002872	down		1.016	0.951	0.9652			2.492	0.004784	0.0181	up
608	M4D5K4	Uncharacterized protein	M4D5K4	M4D5K4	>tr|M4D5K4|M4D5K4_BRARP Uncharacterized protein OS=Brassica rapa subsp. pekinensis OX=51351 PE=3 SV=1	2.2	56.726	498	0	2.738	1	1	1	0	0	0	0	1	1	1	1	1	1	22.428	22.812					22.073	23.223	22.244	23.997	23.539	22.89	-2.299	0.06708	0.1502			1.279	0.6174	0.6872			2.491	0.02352	0.06082
1274	M4EFL7	Nucleoside diphosphate kinase	M4EFL7	M4EFL7	>tr|M4EFL7|M4EFL7_BRARP Nucleoside diphosphate kinase OS=Brassica rapa subsp. pekinensis OX=51351 PE=3 SV=1	55.4	16.396	148	0	7.8513	3	0	0	0	1	0	1	2	3	3	0	2	2				22.921		22.586	23.152	22.403	22.843		23.166	23.689	1.588	0.475	0.5902			2.558	0.1108	0.175			2.488	0.117	0.2144
1024	M4DY35	Uncharacterized protein	M4DY35	M4DY35	>tr|M4DY35|M4DY35_BRARP Uncharacterized protein OS=Brassica rapa subsp. pekinensis OX=51351 PE=3 SV=1	18.2	40.05	351	0.0012642	2.0769	2	1	0	0	0	0	0	1	0	1	0	1	2	23.115										24.425	24.101	-2.111	0.2188	0.3396			-1.679	0.4266	0.5174			2.488	0.1566	0.2676
1271	M4EFG9	FAS1 domain-containing protein	M4EFG9	M4EFG9	>tr|M4EFG9|M4EFG9_BRARP FAS1 domain-containing protein OS=Brassica rapa subsp. pekinensis OX=51351 PE=3 SV=1	24.9	26.457	249	0	178.91	5	4	4	5	4	4	3	5	5	5	5	5	5	27.106	28.117	27.443	27.081	26.865	27.103	28.843	29.271	28.889	29.294	29.094	28.19	-1.453	0.172	0.294			2.724	0.002164	0.00708	up		2.469	0.004326	0.01684	up
592	M4D4V7	Glyco_hyd_65N_2 domain-containing protein	M4D4V7	M4D4V7	>tr|M4D4V7|M4D4V7_BRARP Glyco_hyd_65N_2 domain-containing protein OS=Brassica rapa subsp. pekinensis OX=51351 PE=4 SV=1	2.6	88.142	796	0.00065963	2.4128	2	0	0	1	1	0	0	2	1	1	2	2	1			22.196	21.928			22.197	22.813	22.897	23.757	23.017	22.445	-1.344	0.4848	0.602			1.82	0.09388	0.1526			2.464	0.01526	0.0437	up
1338	M4EJE0	Chlorophyll a-b binding protein, chloroplastic	M4EJE0	M4EJE0	>tr|M4EJE0|M4EJE0_BRARP Chlorophyll a-b binding protein, chloroplastic OS=Brassica rapa subsp. pekinensis OX=51351 PE=3 SV=1	3.5	31.213	288	0.0035566	1.6846	1	0	0	0	0	0	0	0	0	1	0	1	1									21.536		23.443	23.384	-1.667	0.2498	0.377			-1.265	0.5542	0.6374			2.461	0.06826	0.14
666	M4F4N8	KOW domain-containing protein	M4F4N8	M4F4N8;M4D8V6	>tr|M4F4N8|M4F4N8_BRARP KOW domain-containing protein OS=Brassica rapa subsp. pekinensis OX=51351 PE=3 SV=1	30.8	16.9	146	0	10.343	5	0	0	0	1	1	2	3	3	4	0	2	2				21.915	22.152	21.765	24.082	24.857	25.217		22.944	23.843	1.419	0.683	0.7694			9.709	0.0002696	0.0013428	up		2.46	0.1218	0.2158
1743	M4FDR6	CYTOSOL_AP domain-containing protein	M4FDR6	M4FDR6	>tr|M4FDR6|M4FDR6_BRARP CYTOSOL_AP domain-containing protein OS=Brassica rapa subsp. pekinensis OX=51351 PE=3 SV=1	31.6	53.337	510	0	14.71	4	1	0	1	1	1	1	3	4	2	1	1	2	22.655		22.497	23.452	23.562	22.912	24.07	23.926	23.91	23.442	23.983	23.181	2.098	0.01514	0.05084	up		3.316	0.0007756	0.003156	up		2.456	0.005338	0.01932	up
57	M4C959	Sinigrinase	M4C959	M4C959	>tr|M4C959|M4C959_BRARP Sinigrinase OS=Brassica rapa subsp. pekinensis OX=51351 PE=3 SV=1	34.1	48.835	431	0	57.721	2	2	0	1	0	0	0	2	1	2	2	1	1	23.779		24.186				24.627	24.18	24.294	24.783	24.203	24.19	-4.489	0.007654	0.0308	down		2.407	0.0642	0.1112			2.449	0.05924	0.1274
789	M4DGP0	Protein disulfide-isomerase	M4DGP0	M4DGP0	>tr|M4DGP0|M4DGP0_BRARP Protein disulfide-isomerase OS=Brassica rapa subsp. pekinensis OX=51351 PE=3 SV=1	59.7	55.793	509	0	281.84	28	15	4	17	15	12	11	26	24	23	20	22	19	27.983	25.822	27.643	27.961	27.353	27.333	29.499	29.534	29.659	28.615	28.479	28.228	1.319	0.423	0.5522			5.332	0.000322	0.001594	up		2.447	0.02022	0.0547
109	M4CBF1	Peripheral subunit-binding (PSBD) domain-containing protein	M4CBF1	M4CBF1	>tr|M4CBF1|M4CBF1_BRARP Peripheral subunit-binding (PSBD) domain-containing protein OS=Brassica rapa subsp. pekinensis OX=51351 PE=3 SV=1	10.5	50.623	466	0	7.2083	5	0	0	0	1	1	0	3	4	3	1	3	1				23.707	23.748		24.338	24.131	24.238		23.7	23.187	2.34	0.2826	0.4078			6.488	0.01006	0.02412	up		2.446	0.216	0.3448
1034	M4DYT5	CN hydrolase domain-containing protein	M4DYT5	M4DYT5	>tr|M4DYT5|M4DYT5_BRARP CN hydrolase domain-containing protein OS=Brassica rapa subsp. pekinensis OX=51351 PE=3 SV=1	18	38.482	350	0	139.3	2	1	0	1	1	0	1	2	2	2	2	1	1	23.99		23.754	23.008		23.466	25.133	24.778	25.189	23.816	24.139	25.063	-1.466	0.601	0.6988			3.932	0.02426	0.05062	up		2.431	0.1386	0.2438
584	M4D4L8	Lysine ketoglutarate reductase	M4D4L8	M4D4L8	>tr|M4D4L8|M4D4L8_BRARP Lysine ketoglutarate reductase OS=Brassica rapa subsp. pekinensis OX=51351 PE=4 SV=1	6.4	115.81	1046	0	25.378	4	1	0	0	1	0	1	2	3	4	2	3	3	21.905			23.896		24.421	24.315	23.829	24.092	22.567	23.06	23.057	2.716	0.1082	0.2118			5.521	0.007926	0.02	up		2.429	0.1264	0.2256
1767	M4FGB8	Glyceraldehyde-3-phosphate dehydrogenase	M4FGB8	M4FGB8	>tr|M4FGB8|M4FGB8_BRARP Glyceraldehyde-3-phosphate dehydrogenase OS=Brassica rapa subsp. pekinensis OX=51351 PE=3 SV=1	63.6	36.784	338	0	2.912	2	0	0	0	0	0	0	2	1	1	0	1	1							23.708	23.244	23.182		22.982	23.312	-1.31	0.6786	0.7676			3.951	0.006316	0.01652	up		2.428	0.157	0.269
240	M4DIG8	Uncharacterized protein	M4DIG8	M4DIG8;M4CIF7;M4CJL6;M4FD71;M4EW82	>tr|M4DIG8|M4DIG8_BRARP Uncharacterized protein OS=Brassica rapa subsp. pekinensis OX=51351 PE=3 SV=1	16.7	13.758	120	0.00065359	2.3405	2	0	0	0	0	0	0	2	2	2	0	1	2							22.992	23.389	23.458		23.8	22.853	-1.337	0.5688	0.6706			3.629	0.009588	0.02356	up		2.428	0.08316	0.1626
1205	M4EAX3	Uncharacterized protein	M4EAX3	M4EAX3;M4DJ93	>tr|M4EAX3|M4EAX3_BRARP Uncharacterized protein OS=Brassica rapa subsp. pekinensis OX=51351 PE=4 SV=1	3.3	150.38	1348	0	3.952	4	1	0	1	0	0	0	2	1	2	1	1	3	21.481		20.441				22.723	22.833	22.316	23.049		22.305	1.006	0.821	0.8768			3.072	0.00766	0.01958	up		2.42	0.03856	0.09052
795	M4DGU5	Thioredoxin domain-containing protein	M4DGU5	M4DGU5	>tr|M4DGU5|M4DGU5_BRARP Thioredoxin domain-containing protein OS=Brassica rapa subsp. pekinensis OX=51351 PE=4 SV=1	13.4	19.052	172	0	5.6737	2	1	0	0	0	0	0	1	1	1	1	2	2	21.574									23.18	22.593	22.57	-1.306	0.448	0.5724			-1.171	0.6292	0.7024			2.419	0.009152	0.02916	up
1206	M4EAZ9	Uncharacterized protein	M4EAZ9	M4EAZ9	>tr|M4EAZ9|M4EAZ9_BRARP Uncharacterized protein OS=Brassica rapa subsp. pekinensis OX=51351 PE=4 SV=1	7	36.308	343	0.0098146	1.2381	1	0	1	0	0	0	0	0	0	0	1	0	1		24.081								24.318		24.335	-2.285	0.3354	0.467			-2.003	0.3898	0.4824			2.418	0.2766	0.4206
165	M4CET7	Xyloglucan endotransglucosylase/hydrolase	M4CET7	M4CET7;M4CET8;M4CET6;M4DV89	>tr|M4CET7|M4CET7_BRARP Xyloglucan endotransglucosylase/hydrolase OS=Brassica rapa subsp. pekinensis OX=51351 PE=3 SV=1	16.6	31.982	283	0	5.9226	3	3	3	0	0	0	0	0	0	0	2	3	3	23.658	23.496								23.952	24.2	24.296	-3.667	0.0196	0.06128			-3.322	0.02634	0.05324	down		2.417	0.0576	0.1246
865	M4DLT0	Uncharacterized protein	M4DLT0	M4DLT0;M4C813;M4F9A2;M4DCW7;M4CKS1	>tr|M4DLT0|M4DLT0_BRARP Uncharacterized protein OS=Brassica rapa subsp. pekinensis OX=51351 PE=3 SV=1	10.3	27.923	242	0	2.6634	3	0	0	0	1	1	0	2	3	2	1	1	1				23.393	23.242		24.533	24.492	23.556	23.338	23.048	21.646	2.151	0.32	0.452			6.895	0.00357	0.01032	up		2.411	0.1648	0.282
466	M4CX84	Transaldolase	M4CX84	M4CX84	>tr|M4CX84|M4CX84_BRARP Transaldolase OS=Brassica rapa subsp. pekinensis OX=51351 PE=3 SV=1	17.1	47.944	439	0	47.776	6	2	2	1	2	2	3	3	2	2	5	4	4	22.27	23.335	22.985	23.575	22.523	24.078	24.662	23.314	23.643	24.026	23.969	24.402	1.443	0.2882	0.422			2.013	0.0558	0.09922			2.41	0.0208	0.0558
1036	M4DZ63	26S proteasome non-ATPase regulatory subunit 1 homolog	M4DZ63	M4DZ63;M4CMX2	>tr|M4DZ63|M4DZ63_BRARP 26S proteasome non-ATPase regulatory subunit 1 homolog OS=Brassica rapa subsp. pekinensis OX=51351 PE=3 SV=1	3.5	108.92	1004	0	14.168	3	1	0	0	0	0	0	1	2	1	1	2	1	21.802						22.814	22.725	22.676	22.767	23.155	22.534	-1.847	0.1454	0.2622			2.272	0.0129	0.02942	up		2.401	0.007964	0.02638	up
136	M4DM08	Uncharacterized protein	M4DM08	M4DM08;M4CD13;M4D811;M4CGW2;M4EWZ6;M4ENY3;M4CJV0;M4FH97;M4CH07	>tr|M4DM08|M4DM08_BRARP Uncharacterized protein OS=Brassica rapa subsp. pekinensis OX=51351 PE=4 SV=1	1.6	112.88	1031	0	21.018	1	0	0	0	0	0	0	0	0	0	1	0	1										24.225		23.059	-1.57	0.5744	0.6874			-1.359	0.6758	0.7428			2.394	0.1506	0.2628
799	M4DH13	Thioredoxin domain-containing protein	M4DH13	M4DH13	>tr|M4DH13|M4DH13_BRARP Thioredoxin domain-containing protein OS=Brassica rapa subsp. pekinensis OX=51351 PE=4 SV=1	15.7	33.959	306	0	5.5794	4	0	1	0	2	1	1	2	3	4	1	2	1		22.563		22.939	22.736	22.525	22.842	22.608	23.046	23.045	22.775	23.28	1.941	0.05936	0.1348			2.079	0.03774	0.07158			2.39	0.01462	0.04168	up
212	M4CW79	Uncharacterized protein	M4CW79	M4CW79;M4CH81	>tr|M4CW79|M4CW79_BRARP Uncharacterized protein OS=Brassica rapa subsp. pekinensis OX=51351 PE=4 SV=1	3.5	51.173	457	0	3.2683	1	0	0	0	0	0	0	1	1	1	1	1	1							23.128	23.165	22.629	22.847	22.304	22.622	-1.278	0.7706	0.8368			3.099	0.0014016	0.004904	up		2.376	0.008008	0.02614	up
1450	M4EQZ1	Phenylalanine--tRNA ligase	M4EQZ1	M4EQZ1	>tr|M4EQZ1|M4EQZ1_BRARP Phenylalanine--tRNA ligase OS=Brassica rapa subsp. pekinensis OX=51351 PE=3 SV=1	4.1	55.873	487	0	3.5656	1	0	0	0	0	0	0	0	0	0	0	1	1											22.984	23.545	-1.268	0.7094	0.7864			-1.173	0.8516	0.8862			2.376	0.06428	0.132
34	M4C849	AAI domain-containing protein	M4C849	M4C849	>tr|M4C849|M4C849_BRARP AAI domain-containing protein OS=Brassica rapa subsp. pekinensis OX=51351 PE=3 SV=1	18.3	13.65	131	0	5.3875	3	1	0	1	1	1	1	1	3	3	2	2	2	23.484		24.757	24.224	24.716	24.469	26.128	24.994	25.081	24.706	24.828	23.989	2.314	0.09666	0.1926			4.411	0.007966	0.01974	up		2.375	0.08694	0.1686
1248	M4EE38	Fe2OG dioxygenase domain-containing protein	M4EE38	M4EE38;M4ESL8	>tr|M4EE38|M4EE38_BRARP Fe2OG dioxygenase domain-containing protein OS=Brassica rapa subsp. pekinensis OX=51351 PE=3 SV=1	8.8	36.388	320	0	8.3469	2	0	0	0	0	0	0	2	2	1	0	1	1							24.293	24.045	24.554		23.438	22.81	-1.47	0.3958	0.5262			7.985	0.0001008	0.0006534	up		2.368	0.04336	0.09972
1806	Q6IWH2	Non-specific lipid-transfer protein	Q6IWH2	Q6IWH2	>tr|Q6IWH2|Q6IWH2_BRARP Non-specific lipid-transfer protein OS=Brassica rapa subsp. pekinensis OX=51351 PE=2 SV=1	56.4	11.919	117	0	106.86	3	3	3	3	3	2	2	3	3	3	3	3	3	27.572	27.939	27.528	27.819	28.603	26.773	31.243	31.188	30.765	28.938	28.905	28.91	1.037	0.901	0.934			10.45	3.132e-06	5.244e-05	up		2.359	0.01092	0.03402	up
949	M4DSZ4	Glutaredoxin-dependent peroxiredoxin	M4DSZ4	M4DSZ4	>tr|M4DSZ4|M4DSZ4_BRARP Glutaredoxin-dependent peroxiredoxin OS=Brassica rapa subsp. pekinensis OX=51351 PE=3 SV=1	37.6	24.183	229	0	3.2778	2	0	1	0	0	0	0	1	1	2	1	1	1		21.639					23.27	22.794	23.701	22.709	22.23	23.176	-1.44	0.3136	0.4452			3.448	0.00134	0.00478	up		2.355	0.01728	0.04806	up
1398	M4EMP7	AAI domain-containing protein	M4EMP7	M4EMP7	>tr|M4EMP7|M4EMP7_BRARP AAI domain-containing protein OS=Brassica rapa subsp. pekinensis OX=51351 PE=4 SV=1	17.1	21.161	205	0.0012698	2.1084	1	0	0	0	0	0	0	1	1	1	1	0	1							23.581	24.192	24.292	23.331		23.509	-1.498	0.4662	0.586			5.711	0.00199	0.006492	up		2.353	0.137	0.243
1776	M4FHB2	ATP-synt_ab_N domain-containing protein	M4FHB2	M4FHB2	>tr|M4FHB2|M4FHB2_BRARP ATP-synt_ab_N domain-containing protein OS=Brassica rapa subsp. pekinensis OX=51351 PE=3 SV=1	71.7	10.538	99	0	72.51	7	3	3	2	3	3	3	4	4	6	5	5	6	26.96	26.663	28.673	26.817	27.121	26.48	28.041	27.549	27.994	28.765	28.639	28.587	-1.543	0.201	0.3294			1.347	0.372	0.4682			2.348	0.0209	0.0559
556	M4D2S9	Tr-type G domain-containing protein	M4D2S9	M4D2S9	>tr|M4D2S9|M4D2S9_BRARP Tr-type G domain-containing protein OS=Brassica rapa subsp. pekinensis OX=51351 PE=3 SV=1	32.1	93.996	843	0	9.954	3	0	0	0	1	1	0	1	1	2	1	2	2				22.787	23.677		23.927	24.198	24.13			25.053	2.053	0.3276	0.4594			6.223	0.02022	0.04352	up		2.343	0.3026	0.4484
800	M4DH20	Vacuolar proton pump subunit B	M4DH20	M4DH20	>tr|M4DH20|M4DH20_BRARP Vacuolar proton pump subunit B OS=Brassica rapa subsp. pekinensis OX=51351 PE=3 SV=1	74.4	54.283	488	0	5.4748	2	0	0	0	0	0	0	0	0	0	1	1	1										23.589	23.314		-1.569	0.4472	0.5716			-1.188	0.9012	0.9262			2.34	0.1066	0.1992
765	M4DF98	Proteasome subunit alpha type	M4DF98	M4DF98	>tr|M4DF98|M4DF98_BRARP Proteasome subunit alpha type OS=Brassica rapa subsp. pekinensis OX=51351 PE=3 SV=1	15.4	27.327	246	0	3.8232	3	0	0	0	1	1	0	2	2	3	0	1	1				22.198	23.807		23.512	24.462	24.433		22.964	23.141	1.939	0.5186	0.6314			6.844	0.005448	0.01448	up		2.337	0.1906	0.3128
298	M4CLV3	Arginine biosynthesis bifunctional protein ArgJ, chloroplastic	M4CLV3	M4CLV3;M4DL01	>tr|M4CLV3|M4CLV3_BRARP Arginine biosynthesis bifunctional protein ArgJ, chloroplastic OS=Brassica rapa subsp. pekinensis OX=51351 PE=3 SV=1	4.9	48.777	466	0	8.4936	2	0	0	1	1	1	1	1	1	1	1	1	1				22.543	22.133		23.051	23.451	23.608	22.791	22.551	22.684	1.288	0.7842	0.8484			3.773	0.003152	0.00929	up		2.331	0.0415	0.09692
969	M4DU12	Uncharacterized protein	M4DU12	M4DU12	>tr|M4DU12|M4DU12_BRARP Uncharacterized protein OS=Brassica rapa subsp. pekinensis OX=51351 PE=4 SV=1	19.1	46.397	413	0	35.593	2	0	0	1	0	0	0	2	1	1	2	2	2			22.348				22.68	22.746	23.665	22.984	23.231	23.003	-1.955	0.2042	0.3276			2.257	0.02748	0.0559			2.324	0.0227	0.05878
197	M4CGK3	Isocitrate dehydrogenase [NADP]	M4CGK3	M4CGK3	>tr|M4CGK3|M4CGK3_BRARP Isocitrate dehydrogenase [NADP] OS=Brassica rapa subsp. pekinensis OX=51351 PE=3 SV=1	12.7	42.893	379	0.0046784	1.6209	1	0	0	0	1	1	1	0	0	0	1	1	1				23.235	23.125	23.879					23.529	22.874	3.896	0.00352	0.0169	up		-1.138	0.8198	0.8666			2.317	0.06596	0.1374
1609	M4F2W6	Pyruvate dehydrogenase E1 component subunit alpha	M4F2W6	M4F2W6	>tr|M4F2W6|M4F2W6_BRARP Pyruvate dehydrogenase E1 component subunit alpha OS=Brassica rapa subsp. pekinensis OX=51351 PE=4 SV=1	6.7	43.059	389	0	26.384	3	0	0	0	1	1	1	2	1	2	0	2	1				22.655		22.181	23.274	23.684	23.957		22.547	23.508	1.543	0.7188	0.7996			5.041	0.0039	0.011196	up		2.316	0.1372	0.2422
1152	M4E6Q4	Small nuclear ribonucleoprotein E	M4E6Q4	M4E6Q4	>tr|M4E6Q4|M4E6Q4_BRARP Small nuclear ribonucleoprotein E OS=Brassica rapa subsp. pekinensis OX=51351 PE=3 SV=1	38.4	10.113	86	0	84.469	2	0	0	0	0	0	0	1	1	1	1	1	2							23.892	23.157	23.668	22.247	23.223	22.62	-1.674	0.1692	0.284			4.231	0.001076	0.003944	up		2.306	0.02942	0.07244
1028	M4DYC1	Uncharacterized protein	M4DYC1	M4DYC1	>tr|M4DYC1|M4DYC1_BRARP Uncharacterized protein OS=Brassica rapa subsp. pekinensis OX=51351 PE=3 SV=1	38.3	46.604	412	0	7.5472	1	0	0	0	0	0	0	1	1	1	0	1	1							23.592	23.214	23.276		22.926	23.22	-1.393	0.7622	0.8284			3.968	0.01072	0.02542	up		2.305	0.2314	0.3598
602	M4D597	Uncharacterized protein	M4D597	M4D597	>tr|M4D597|M4D597_BRARP Uncharacterized protein OS=Brassica rapa subsp. pekinensis OX=51351 PE=4 SV=1	8	30.922	300	0	3.239	2	1	2	1	0	0	0	1	0	1	1	1	1		21.725	22.67						22.064	23.519	22.731	23.11	-2.003	0.1112	0.2148			-1.355	0.7874	0.8346			2.299	0.03724	0.08808
408	M4CSN8	HMA domain-containing protein	M4CSN8	M4CSN8;M4CGA1	>tr|M4CSN8|M4CSN8_BRARP HMA domain-containing protein OS=Brassica rapa subsp. pekinensis OX=51351 PE=4 SV=1	40.6	11.369	106	0	2.8492	1	0	0	0	0	0	0	0	1	0	1	1	1								22.137		22.299	22.856	22.567	-1.264	0.709	0.7902			1.101	0.7138	0.7704			2.294	0.05568	0.1222
1049	M4DZW8	Uncharacterized protein	M4DZW8	M4DZW8;M4DLZ3	>tr|M4DZW8|M4DZW8_BRARP Uncharacterized protein OS=Brassica rapa subsp. pekinensis OX=51351 PE=3 SV=1	14.1	30.748	298	0	65.428	3	0	1	1	0	0	0	1	1	0	2	2	2		23.503	24.125				24.341			24.25	24.043	24.279	-4.112	0.09652	0.1956			-1.824	0.4062	0.498			2.29	0.2308	0.3608
519	M4DVS7	Epimerase domain-containing protein	M4DVS7	M4DVS7;M4D0L3	>tr|M4DVS7|M4DVS7_BRARP Epimerase domain-containing protein OS=Brassica rapa subsp. pekinensis OX=51351 PE=4 SV=1	3.7	42.914	379	0	4.0864	1	0	0	0	0	0	0	1	1	0	1	1	1							23.82	23.784			23.206	23.059	-1.365	0.705	0.7814			3.162	0.08686	0.143			2.284	0.2494	0.3852
1740	M4FDH2	Uncharacterized protein	M4FDH2	M4FDH2	>tr|M4FDH2|M4FDH2_BRARP Uncharacterized protein OS=Brassica rapa subsp. pekinensis OX=51351 PE=4 SV=1	60.4	5.5625	53	0	20.73	2	0	0	0	0	0	0	2	2	2	2	2	1							24.785	24.298	24.435	22.185	22.556	23.036	-1.418	0.6908	0.7748			8.593	3.332e-06	5.426e-05	up		2.281	0.02362	0.06126
593	M4D4X8	Coatomer subunit gamma	M4D4X8	M4D4X8;M4F0N2	>tr|M4D4X8|M4D4X8_BRARP Coatomer subunit gamma OS=Brassica rapa subsp. pekinensis OX=51351 PE=3 SV=1	6	98.474	886	0	5.5081	3	1	0	0	1	1	0	0	0	2	3	3	2	22.315			23.571	23.294				22.793	22.789	22.993	23.047	1.803	0.416	0.5426			-1.064	0.835	0.8736			2.278	0.2174	0.3482
607	M4D5J7	Uncharacterized protein	M4D5J7	M4D5J7	>tr|M4D5J7|M4D5J7_BRARP Uncharacterized protein OS=Brassica rapa subsp. pekinensis OX=51351 PE=4 SV=1	16.3	18.52	172	0	3.1303	3	1	0	1	1	1	1	2	2	2	1	1	1	22.784			23.248	24.495	22.953	23.006	23.034	23.364	22.125	23.828	23.52	3.018	0.01642	0.0538			2.238	0.07218	0.1218			2.275	0.06674	0.1374
16	M4C7G6	ATPase_AAA_core domain-containing protein	M4C7G6	M4C7G6	>tr|M4C7G6|M4C7G6_BRARP ATPase_AAA_core domain-containing protein OS=Brassica rapa subsp. pekinensis OX=51351 PE=4 SV=1	55.4	51.92	475	0	323.31	26	12	7	13	10	9	7	21	23	25	23	23	24	29.187	28.041	30.123	26.952	26.872	26.053	30.188	30.006	30.121	30.31	30.324	30.274	-5.621	0.000168	0.001974	down		1.984	0.05312	0.09528			2.275	0.0245	0.06392
254	M4CIZ3	ATP-dependent Clp protease proteolytic subunit	M4CIZ3	M4CIZ3	>tr|M4CIZ3|M4CIZ3_BRARP ATP-dependent Clp protease proteolytic subunit OS=Brassica rapa subsp. pekinensis OX=51351 PE=3 SV=1	4.8	34.456	313	0	7.9557	1	0	1	0	0	0	0	0	0	1	1	1	1		23.142								23.37	23.28	22.901	-2.188	0.0677	0.1508			-1.752	0.2368	0.3214			2.269	0.0489	0.1084
1773	M4FH55	Epimerase domain-containing protein	M4FH55	M4FH55	>tr|M4FH55|M4FH55_BRARP Epimerase domain-containing protein OS=Brassica rapa subsp. pekinensis OX=51351 PE=4 SV=1	12.8	41.383	383	0	8.958	4	1	0	0	1	1	0	1	2	2	2	3	3	23.469			22.088	21.776		23.063	22.894	23.538	23.145	22.813	23.658	-1.395	0.6942	0.7682			2.204	0.1146	0.1792			2.266	0.1008	0.1912
1303	M4EHC2	14_3_3 domain-containing protein	M4EHC2	M4EHC2	>tr|M4EHC2|M4EHC2_BRARP 14_3_3 domain-containing protein OS=Brassica rapa subsp. pekinensis OX=51351 PE=3 SV=1	28.8	28.921	257	0	13.876	3	3	2	3	1	1	1	2	2	1	2	2	3	23.794	24.947	24.205	24.91	24.694		24.108	23.965	25.082	25.79	25.794	24.896	-1.663	0.432	0.5554			1.05	0.939	0.9562			2.263	0.2098	0.3344
1761	M4FFV2	3-oxoacyl-[acyl-carrier-protein] reductase	M4FFV2	M4FFV2	>tr|M4FFV2|M4FFV2_BRARP 3-oxoacyl-[acyl-carrier-protein] reductase OS=Brassica rapa subsp. pekinensis OX=51351 PE=4 SV=1	25.1	29.206	271	0	41.238	5	1	2	1	0	1	1	4	4	4	5	2	1	24.655	23.816	23.421		22.464	22.986	25.944	25.999	26.673	25.418	25.268	24.734	-3.587	0.005374	0.02302	down		4.727	0.002776	0.008576	up		2.259	0.07204	0.1464
943	M4DSK1	Uncharacterized protein	M4DSK1	M4DSK1	>tr|M4DSK1|M4DSK1_BRARP Uncharacterized protein OS=Brassica rapa subsp. pekinensis OX=51351 PE=4 SV=1	22.3	10.651	103	0	5.004	3	1	1	1	0	0	0	2	2	2	1	2	3	22.185	21.877	23.958				24.128	24.689	24.808	23.409	24.121	24.016	-3.55	0.008982	0.03454	down		3.651	0.006158	0.01622	up		2.259	0.05856	0.1238
595	M4D4Y1	Adenylyl cyclase-associated protein	M4D4Y1	M4D4Y1	>tr|M4D4Y1|M4D4Y1_BRARP Adenylyl cyclase-associated protein OS=Brassica rapa subsp. pekinensis OX=51351 PE=3 SV=1	11.5	50.921	477	0	7.6311	5	0	0	1	1	0	0	3	4	2	1	2	2			22.959	22.296			24.822	23.965	24.831		24.16	23.838	-1.718	0.5234	0.6364			5.646	0.009884	0.02396	up		2.258	0.3534	0.4998
199	M4CGL9	Uncharacterized protein	M4CGL9	M4CGL9;M4CT73;M4DDI7	>tr|M4CGL9|M4CGL9_BRARP Uncharacterized protein OS=Brassica rapa subsp. pekinensis OX=51351 PE=3 SV=1	45.2	28.921	261	0	43.639	12	4	3	4	3	3	4	10	9	10	9	7	8	25.312	25.562	25.336	23.705	23.606	24.945	27.634	26.697	26.63	26.54	27.03	26.163	-2.493	0.009544	0.03684	down		2.998	0.003042	0.009282	up		2.258	0.01772	0.04916	up
1440	M4F6J7	Profilin	M4F6J7	M4F6J7;M4EQM6	>tr|M4F6J7|M4F6J7_BRARP Profilin OS=Brassica rapa subsp. pekinensis OX=51351 PE=3 SV=1	41.2	14.059	131	0.0012845	2.2278	1	0	0	0	0	0	0	0	0	0	1	0	1										23.059		23.145	-1.325	0.7562	0.8266			-1.192	0.8272	0.8712			2.251	0.10096	0.1908
891	M4DNH5	Uncharacterized protein	M4DNH5	M4DNH5;M4DSQ0	>tr|M4DNH5|M4DNH5_BRARP Uncharacterized protein OS=Brassica rapa subsp. pekinensis OX=51351 PE=4 SV=1	10.9	34.257	321	0	3.5226	3	1	1	0	0	1	0	0	0	0	1	3	2					20.965					22.557	22.749	22.598	-1.469	0.3414	0.4678			-1.26	0.521	0.6036			2.249	0.01546	0.04466	up
1213	M4EBD3	40S ribosomal protein S12	M4EBD3	M4EBD3;M4ED79;M4DZ26;M4CN47	>tr|M4EBD3|M4EBD3_BRARP 40S ribosomal protein S12 OS=Brassica rapa subsp. pekinensis OX=51351 PE=3 SV=1	44.2	13.024	120	0	24.248	4	1	0	0	0	0	0	3	2	3	1	2	2	23.155						24.026	24.232	24.48	22.658	23.499	23.168	-1.675	0.3482	0.4652			4.947	0.001152	0.004234	up		2.248	0.07364	0.1514
714	M4DBY5	RRM domain-containing protein	M4DBY5	M4DBY5;M4DBY8	>tr|M4DBY5|M4DBY5_BRARP RRM domain-containing protein OS=Brassica rapa subsp. pekinensis OX=51351 PE=4 SV=1	34.5	14.844	145	0	54.061	4	4	4	3	3	4	2	4	3	4	4	4	4	26.554	26.442	26.626	25.506	25.643	25.815	27.954	28.158	28.347	27.664	27.816	27.639	-1.848	0.00571	0.0245	down		3.058	5.482e-05	0.0004054	up		2.244	0.0008498	0.004734	up
1508	M4EWF4	Uncharacterized protein	M4EWF4	M4EWF4	>tr|M4EWF4|M4EWF4_BRARP Uncharacterized protein OS=Brassica rapa subsp. pekinensis OX=51351 PE=4 SV=1	34.4	26.418	244	0	282.96	6	3	2	3	3	5	3	3	3	2	4	6	5	26.305	25.478	26.168	28.444	29.702	29.391	25.749	25.696	25.952	26.693	27.686	27.064	9.16	4.444e-06	0.0001536	up		-1.136	0.655	0.7262			2.241	0.01352	0.0404	up
950	M4DSZ6	Fructose-bisphosphate aldolase	M4DSZ6	M4DSZ6	>tr|M4DSZ6|M4DSZ6_BRARP Fructose-bisphosphate aldolase OS=Brassica rapa subsp. pekinensis OX=51351 PE=3 SV=1	50.3	38.802	358	0	55.418	2	1	0	1	1	1	1	1	1	1	1	2	1	22.621		22.119	23.348	23.195	23.368	22.816	22.552		22.772	23.8	23.094	2.37	0.04026	0.1034			1.06	0.861	0.891			2.24	0.0534	0.117
816	M4DIE2	Ribosomal_L16 domain-containing protein	M4DIE2	M4DIE2;M4CUI2	>tr|M4DIE2|M4DIE2_BRARP Ribosomal_L16 domain-containing protein OS=Brassica rapa subsp. pekinensis OX=51351 PE=3 SV=1	36.1	13.048	119	0	9.2075	5	1	0	1	0	0	0	3	5	5	3	2	3	23.56		22.381				24.547	25.25	24.713	23.438	23.325	24.109	-3.215	0.0158	0.05224	down		5.187	0.0006468	0.002774	up		2.238	0.04292	0.09844
761	M4DEX5	Uncharacterized protein	M4DEX5	M4DEX5	>tr|M4DEX5|M4DEX5_BRARP Uncharacterized protein OS=Brassica rapa subsp. pekinensis OX=51351 PE=3 SV=1	33	73.401	666	0	4.174	3	1	0	1	1	2	2	1	2	2	1	1	2	23.372		23.249	22.522	22.371	22.408	23.923	24.101	24.136	23.982	23.719	23.667	-1.144	0.8006	0.8564			2.688	0.01232	0.02886	up		2.238	0.03212	0.07906
609	M4D5L4	Peroxidase	M4D5L4	M4D5L4	>tr|M4D5L4|M4D5L4_BRARP Peroxidase OS=Brassica rapa subsp. pekinensis OX=51351 PE=3 SV=1	27.3	35.724	326	0	22.378	7	3	2	0	0	1	1	6	5	6	3	3	3	24.213	23.746			22.006	21.569	25.621	24.565	25.71	24.484	24.472	23.77	-2.86	0.05338	0.1272			4.639	0.007096	0.01806	up		2.23	0.1106	0.2056
378	M4DSG0	Calmodulin	M4DSG0	M4DSG0;M4CQV4	>tr|M4DSG0|M4DSG0_BRARP Calmodulin OS=Brassica rapa subsp. pekinensis OX=51351 PE=3 SV=1	57	16.819	149	0	323.31	9	8	7	8	8	7	7	7	6	8	8	9	9	28.929	28.211	28.76	29.905	30.118	29.9	30.559	30.257	29.734	29.844	29.848	29.679	2.534	0.00112	0.007472	up		2.927	0.0003612	0.001732	up		2.23	0.003192	0.01352	up
745	M4DDY3	HMA domain-containing protein	M4DDY3	M4DDY3	>tr|M4DDY3|M4DDY3_BRARP HMA domain-containing protein OS=Brassica rapa subsp. pekinensis OX=51351 PE=4 SV=1	46.7	17.888	165	0	28.447	7	0	0	1	3	3	3	6	4	6	0	1	1			22.43	26.513	25.99	23.146	25.036	25.407	26.27		23.844	23.745	9.958	0.003132	0.01592	up		12.73	0.001494	0.005268	up		2.228	0.2948	0.4418
721	M4F8Y3	WD_REPEATS_REGION domain-containing protein	M4F8Y3	M4F8Y3;M4DCH5	>tr|M4F8Y3|M4F8Y3_BRARP WD_REPEATS_REGION domain-containing protein OS=Brassica rapa subsp. pekinensis OX=51351 PE=4 SV=1	2.4	40.926	372	0.0098361	1.2491	1	0	0	0	1	0	0	1	1	1	1	1	1				21.549			21.522	21.795	21.514	23.001	22.034	22.787	-1.349	0.5304	0.6378			1.116	0.935	0.9532			2.228	0.04642	0.10308
1470	M4ET74	UTP--glucose-1-phosphate uridylyltransferase	M4ET74	M4ET74	>tr|M4ET74|M4ET74_BRARP UTP--glucose-1-phosphate uridylyltransferase OS=Brassica rapa subsp. pekinensis OX=51351 PE=3 SV=1	37.3	47.935	434	0	65.107	6	4	1	4	4	2	4	3	4	4	6	6	5	25.375	24.699	24.253	25.738	25.564	25.682	26.018	25.869	26.199	25.613	26.155	26.024	1.848	0.0203	0.06216			2.384	0.00264	0.008232	up		2.227	0.004522	0.01724	up
813	M4DI96	Carbonic anhydrase	M4DI96	M4DI96	>tr|M4DI96|M4DI96_BRARP Carbonic anhydrase OS=Brassica rapa subsp. pekinensis OX=51351 PE=3 SV=1	12.8	28.54	258	0	2.9626	3	0	0	0	0	0	0	1	1	2	1	2	1							22.314			22.534	22.636	22.562	-1.344	0.5942	0.701			1.096	0.898	0.9278			2.227	0.0302	0.07436
1336	M4EJ97	Uncharacterized protein	M4EJ97	M4EJ97;M4E9S4	>tr|M4EJ97|M4EJ97_BRARP Uncharacterized protein OS=Brassica rapa subsp. pekinensis OX=51351 PE=4 SV=1	4.8	53.027	461	0	3.4593	2	0	0	0	1	0	0	1	0	2	1	2	0				22.833			22.922		22.795	23.432	22.801		1.02	0.9182	0.9438			1.771	0.5032	0.5874			2.224	0.1954	0.3212
710	M4DBL2	SHSP domain-containing protein	M4DBL2	M4DBL2	>tr|M4DBL2|M4DBL2_BRARP SHSP domain-containing protein OS=Brassica rapa subsp. pekinensis OX=51351 PE=3 SV=1	37.1	23.783	213	0	58.229	7	1	0	1	2	4	2	5	5	6	1	1	1	22.372		22.627	23.121	23.083	23.613	24.794	25.501	25.687	23.24	24.046	22.691	2.143	0.03252	0.08884			8.907	1.328e-05	0.0001456	up		2.223	0.02562	0.06624
1478	M4EU59	Diadenosine tetraphosphate synthetase	M4EU59	M4EU59;M4EN09	>tr|M4EU59|M4EU59_BRARP Diadenosine tetraphosphate synthetase OS=Brassica rapa subsp. pekinensis OX=51351 PE=3 SV=1	7.3	77.143	687	0	6.517	4	2	0	1	0	0	0	4	4	3	2	3	2	22.095		22.676				22.338	22.703	22.951	23.194	23.522	23.07	-2.147	0.07326	0.1572			1.469	0.2324	0.3214			2.223	0.02602	0.06692
222	M4F903	Ribosomal_L7Ae domain-containing protein	M4F903	M4F903;M4CHH9	>tr|M4F903|M4F903_BRARP Ribosomal_L7Ae domain-containing protein OS=Brassica rapa subsp. pekinensis OX=51351 PE=3 SV=1	35.7	12.218	112	0	6.3043	3	1	0	1	0	0	0	2	1	3	1	1	1	22.564						23.838	23.517	23.294	22.931	23.193	23.024	-1.995	0.06854	0.1488			3.137	0.002446	0.007662	up		2.218	0.01996	0.05344
388	M4CRR5	Uncharacterized protein	M4CRR5	M4CRR5;M4EXB4	>tr|M4CRR5|M4CRR5_BRARP Uncharacterized protein OS=Brassica rapa subsp. pekinensis OX=51351 PE=4 SV=1	10	27.289	251	0	2.9532	4	2	0	1	0	0	0	3	2	4	2	3	2	23.143		24.108				24.612	24.63	24.555	24.219	23.834	24.297	-4.404	0.003964	0.01852	down		3.093	0.01362	0.03106	up		2.214	0.05806	0.125
1124	M4E4Z7	Proteasome subunit alpha type	M4E4Z7	M4E4Z7;M4ERA5	>tr|M4E4Z7|M4E4Z7_BRARP Proteasome subunit alpha type OS=Brassica rapa subsp. pekinensis OX=51351 PE=3 SV=1	27.2	27.339	250	0	33.211	5	2	2	1	1	0	2	3	3	4	3	3	2	24.378	24.244		22.947		23.319	22.896	23.831	23.583	24.807	23.925	24.802	-1.922	0.3782	0.5072			1.049	0.9812	0.9846			2.209	0.196	0.3204
878	M4DMG0	Catalase	M4DMG0	M4DMG0	>tr|M4DMG0|M4DMG0_BRARP Catalase OS=Brassica rapa subsp. pekinensis OX=51351 PE=3 SV=1	21.6	55.903	485	0	4.5661	2	1	0	1	0	1	2	2	1	1	1	2	2	23.222		23.596		22.948	23.106	23.906	23.606	23.8	24.241	23.697	23.891	-1.381	0.5786	0.6868			1.954	0.1668	0.2448			2.202	0.1118	0.2082
22	M4C7R0	HP domain-containing protein	M4C7R0	M4C7R0	>tr|M4C7R0|M4C7R0_BRARP HP domain-containing protein OS=Brassica rapa subsp. pekinensis OX=51351 PE=4 SV=1	8	104.03	945	0	9.135	7	1	0	0	2	2	1	3	4	5	4	2	2	22.3			23.828	23.199	22.933	24.034	23.299	24.185	23.277	22.861	22.487	2.98	0.002674	0.01386	up		4.271	0.000299	0.00154	up		2.189	0.01952	0.0527
1558	M4EZX0	Uncharacterized protein	M4EZX0	M4EZX0	>tr|M4EZX0|M4EZX0_BRARP Uncharacterized protein OS=Brassica rapa subsp. pekinensis OX=51351 PE=3 SV=1	55.8	11.453	113	0	21.557	4	1	1	1	0	0	0	2	1	4	2	2	3	24.468	24.274	24.413				24.426	25.558	24.573	25.158	25.077	26.307	-10.47	8.136e-06	0.000231	down		1.382	0.3206	0.419			2.187	0.02794	0.07058
1420	M4EPN6	ATP-dependent Clp protease proteolytic subunit	M4EPN6	M4EPN6	>tr|M4EPN6|M4EPN6_BRARP ATP-dependent Clp protease proteolytic subunit OS=Brassica rapa subsp. pekinensis OX=51351 PE=3 SV=1	10.2	35.406	323	0	14.086	2	1	0	1	0	0	0	2	2	2	2	2	2	22.623		22.338				24.321	23.716	23.73	22.841	23.184	23.767	-2.303	0.03826	0.09672			3.446	0.001422	0.005036	up		2.183	0.02392	0.06222
1374	M4ELH1	Glucan endo-1,3-beta-D-glucosidase	M4ELH1	M4ELH1	>tr|M4ELH1|M4ELH1_BRARP Glucan endo-1,3-beta-D-glucosidase OS=Brassica rapa subsp. pekinensis OX=51351 PE=3 SV=1	12.6	50.524	460	0	27.304	4	1	0	1	2	2	1	2	2	2	4	3	1			23.048	23.529	23.057	23.085	23.823	23.816	23.275	22.769	23.015	23.345	2.474	0.01858	0.0586			3.297	0.003584	0.01032	up		2.182	0.04074	0.09444
87	M4CA98	40S ribosomal protein S3a	M4CA98	M4CA98;M4FH31;M4FG92	>tr|M4CA98|M4CA98_BRARP 40S ribosomal protein S3a OS=Brassica rapa subsp. pekinensis OX=51351 PE=3 SV=1	14.9	29.861	262	0	4.1348	1	0	0	0	0	0	0	1	1	1	1	1	1							23.028	22.333	22.576	22.667	22.717	22.235	-1.562	0.2348	0.3602			2.345	0.0264	0.053	up		2.179	0.04298	0.09648
107	M4CB90	Phosphoglycerate kinase	M4CB90	M4CB90	>tr|M4CB90|M4CB90_BRARP Phosphoglycerate kinase OS=Brassica rapa subsp. pekinensis OX=51351 PE=3 SV=1	56	50.392	484	0	18.407	2	2	1	1	1	1	1	1	1	1	2	2	2	24.124	24.795	24.902	23.198	23.036	22.814	24.187	23.551	24.72	25.982	25.593	25.611	-3.012	0.000844	0.006124	down		-1.37	0.23	0.3194			2.176	0.008874	0.02894	up
1234	M4EDW6	Uncharacterized protein	M4EDW6	M4EDW6	>tr|M4EDW6|M4EDW6_BRARP Uncharacterized protein OS=Brassica rapa subsp. pekinensis OX=51351 PE=4 SV=1	34.5	16.458	148	0	10.79	1	1	0	1	1	1	1	1	0	0	1	1	1	22.834		23.306	23.401	23.329	22.74	23.769			23.694	23.88	23.419	1.527	0.4376	0.5618			-1.317	0.7112	0.772			2.17	0.1444	0.2508
123	M4FF31	60S ribosomal protein L27	M4FF31	M4FF31;M4ERB6;M4E4Y9;M4CCC7;M4F759	>tr|M4FF31|M4FF31_BRARP 60S ribosomal protein L27 OS=Brassica rapa subsp. pekinensis OX=51351 PE=3 SV=1	14.1	15.578	135	0	2.703	2	0	0	0	0	0	1	1	2	2	1	1	1						22.499	23.072	24.006	23.599	21.823	22.573	22.897	1.12	0.8942	0.9244			4.737	0.00188	0.006322	up		2.168	0.08928	0.1758
1080	M4E1D6	Uncharacterized protein	M4E1D6	M4E1D6	>tr|M4E1D6|M4E1D6_BRARP Uncharacterized protein OS=Brassica rapa subsp. pekinensis OX=51351 PE=4 SV=1	8.9	60.651	572	0	8.6492	4	0	0	0	0	1	0	2	3	4	1	1	0					22.962		23.852	24.169	23.766	23.376	23.145		-1	0.8562	0.9022			4.957	0.00527	0.0143	up		2.166	0.2066	0.334
1778	M4FHI3	Proteasome subunit alpha type	M4FHI3	M4FHI3;M4EQ50;M4FF23	>tr|M4FHI3|M4FHI3_BRARP Proteasome subunit alpha type OS=Brassica rapa subsp. pekinensis OX=51351 PE=3 SV=1	42.6	25.908	237	0	59.631	8	3	4	3	4	2	1	6	5	6	5	6	4	24.456	25.26	25.239	24.493	24.718	23.079	25.446	26.013	26.204	26.297	26.05	25.952	-1.851	0.06712	0.1492			1.87	0.06332	0.11			2.166	0.02662	0.06844
41	M4C8D2	Glutathione transferase	M4C8D2	M4C8D2	>tr|M4C8D2|M4C8D2_BRARP Glutathione transferase OS=Brassica rapa subsp. pekinensis OX=51351 PE=3 SV=1	53.5	24.167	215	0	253.97	11	7	3	6	3	3	4	6	7	8	9	9	9	26.039	24.642	25.964	26.451	25.887	26.484	26.182	26.406	26.501	26.673	26.403	26.915	1.654	0.08872	0.183			1.759	0.05982	0.105			2.166	0.01482	0.04312	up
91	M4D0E2	Ribosomal_L18e/L15P domain-containing protein	M4D0E2	M4D0E2;M4CAC7;M4DVM8;M4F6A2;M4FHF5	>tr|M4D0E2|M4D0E2_BRARP Ribosomal_L18e/L15P domain-containing protein OS=Brassica rapa subsp. pekinensis OX=51351 PE=3 SV=1	21.4	20.765	187	0	4.6374	3	0	0	0	0	0	0	3	3	3	1	1	1							23.734	23.335	23.563	22.669	22.923	22.286	-1.384	0.2692	0.3982			4.087	0.0004752	0.002134	up		2.163	0.04534	0.1032
270	M4CKE0	Uncharacterized protein	M4CKE0	M4CKE0;M4DK62	>tr|M4CKE0|M4CKE0_BRARP Uncharacterized protein OS=Brassica rapa subsp. pekinensis OX=51351 PE=4 SV=1	22.5	17.056	160	0	8.5735	2	0	0	0	0	0	0	0	0	0	0	1	2											23.159	23.31	-1.665	0.2668	0.3938			-1.328	0.6926	0.7572			2.16	0.125	0.2246
96	M4CAW6	Non-specific lipid-transfer protein	M4CAW6	M4CAW6	>tr|M4CAW6|M4CAW6_BRARP Non-specific lipid-transfer protein OS=Brassica rapa subsp. pekinensis OX=51351 PE=3 SV=1	34.5	11.92	113	0	38.532	4	3	2	3	4	4	4	4	2	2	3	3	3	25.489	26.177	26.44	26.368	26.82	25.979	29.08	29.345	29.283	27.241	26.988	27.201	1.278	0.311	0.4442			9.194	6.434e-07	1.792e-05	up		2.156	0.006292	0.022	up
119	M4CC58	Uncharacterized protein	M4CC58	M4CC58	>tr|M4CC58|M4CC58_BRARP Uncharacterized protein OS=Brassica rapa subsp. pekinensis OX=51351 PE=3 SV=1	65.4	19.135	179	0	115.1	3	1	1	2	1	1	2	3	2	3	1	2	2		25.799	24.698	24.497	24.79	24.712	25.672	25.144	25.178	25.167	25.003	25.11	1.602	0.4774	0.5968			2.54	0.126	0.193			2.153	0.212	0.3382
1511	M4EWH9	Nucleoside diphosphate kinase	M4EWH9	M4EWH9;M4DB82	>tr|M4EWH9|M4EWH9_BRARP Nucleoside diphosphate kinase OS=Brassica rapa subsp. pekinensis OX=51351 PE=3 SV=1	30.2	25.607	235	0	51.981	8	3	2	4	5	4	4	8	7	8	7	8	7	26.382	26.109	26.959	26.531	26.234	26.735	28.573	28.417	28.433	27.548	27.502	27.702	1.012	0.956	0.9692			3.975	2.694e-05	0.0002392	up		2.144	0.003374	0.01404	up
442	M4CVB0	Uncharacterized protein	M4CVB0	M4CVB0	>tr|M4CVB0|M4CVB0_BRARP Uncharacterized protein OS=Brassica rapa subsp. pekinensis OX=51351 PE=4 SV=1	35.8	26.84	232	0	79.162	9	3	2	3	1	1	3	5	7	9	5	5	5	25.255	25.272	24.733	24.293	21.132	25.87	26.073	26.325	26.986	25.919	26.501	26.141	-2.5	0.157	0.2764			2.593	0.143	0.2162			2.144	0.233	0.366
1357	M4EKG1	Abhydrolase_3 domain-containing protein	M4EKG1	M4EKG1	>tr|M4EKG1|M4EKG1_BRARP Abhydrolase_3 domain-containing protein OS=Brassica rapa subsp. pekinensis OX=51351 PE=4 SV=1	40.4	35.148	322	0	90.795	10	5	3	3	4	3	4	7	7	7	7	7	7	25.005	24.965	24.301	25.894	26.045	26.549	26.149	26.179	26.008	25.779	26.092	25.695	2.65	0.0007402	0.005542	up		2.558	0.0009804	0.003732	up		2.141	0.004282	0.01668	up
460	M4CWZ0	Formate dehydrogenase, mitochondrial	M4CWZ0	M4CWZ0	>tr|M4CWZ0|M4CWZ0_BRARP Formate dehydrogenase, mitochondrial OS=Brassica rapa subsp. pekinensis OX=51351 PE=3 SV=1	43.2	42.325	384	0	85.677	15	4	3	5	7	5	6	11	12	13	10	10	8	26.397	26.008	26.16	24.168	24.706	23.943	26.973	27.44	27.432	27.541	27.109	27.209	-3.775	4.958e-05	0.0008298	down		2.133	0.004224	0.01192	up		2.14	0.004104	0.01626	up
84	M4F5R6	CCT-theta	M4F5R6	M4F5R6;M4ET29;M4CA65	>tr|M4F5R6|M4F5R6_BRARP CCT-theta OS=Brassica rapa subsp. pekinensis OX=51351 PE=3 SV=1	4.8	58.433	544	0	9.6072	2	0	0	0	0	0	0	2	2	2	1	1	2							22.912	22.825	22.625	22.949		23.479	-1.401	0.4464	0.567			2.412	0.08188	0.1366			2.124	0.1378	0.2438
577	M4D428	CYTOSOL_AP domain-containing protein	M4D428	M4D428	>tr|M4D428|M4D428_BRARP CYTOSOL_AP domain-containing protein OS=Brassica rapa subsp. pekinensis OX=51351 PE=3 SV=1	21.3	61.206	583	0	11.028	5	3	1	1	1	1	0	4	3	3	2	3	2	23.718	23.565	23.859	22.001	22.126		24.243	23.738	24.154	25.096	24.429	24.866	-3.855	0.0001744	0.002044	down		1.258	0.4118	0.5036			2.118	0.0168	0.04718	up
130	M4CCQ6	Peroxidase	M4CCQ6	M4CCQ6	>tr|M4CCQ6|M4CCQ6_BRARP Peroxidase OS=Brassica rapa subsp. pekinensis OX=51351 PE=3 SV=1	38.5	34.632	317	0	46.257	11	3	1	3	2	2	0	6	2	3	8	8	8	23.716	24	25.227	23.321	24.764		26.528	26.428	26.12	24.573	25.271	26.343	-2.471	0.155	0.2714			4.124	0.04194	0.0785			2.116	0.2514	0.3906
1093	M4E219	Uncharacterized protein	M4E219	M4E219;M4E2V9	>tr|M4E219|M4E219_BRARP Uncharacterized protein OS=Brassica rapa subsp. pekinensis OX=51351 PE=3 SV=1	37.8	73.673	669	0	323.31	23	8	5	6	11	9	5	21	18	21	8	14	13	26.652	26.014	26.134	25.374	24.546	24.645	27.564	27.36	27.617	27.433	27.336	27.265	-2.661	0.0007782	0.005788	down		2.374	0.00195	0.006466	up		2.111	0.005154	0.01902	up
730	M4DCX3	Fructose-bisphosphate aldolase	M4DCX3	M4DCX3	>tr|M4DCX3|M4DCX3_BRARP Fructose-bisphosphate aldolase OS=Brassica rapa subsp. pekinensis OX=51351 PE=3 SV=1	20.1	42.297	389	0	60.45	7	3	2	3	1	2	1	6	6	6	4	4	5	25.182	24.541	24.647	23.607	22.374	22.378	25.264	24.401	25.504	25.82	25.776	26.008	-4.01	0.0004112	0.003676	down		1.203	0.531	0.6206			2.11	0.02292	0.06038
894	M4DNL9	Uncharacterized protein	M4DNL9	M4DNL9	>tr|M4DNL9|M4DNL9_BRARP Uncharacterized protein OS=Brassica rapa subsp. pekinensis OX=51351 PE=4 SV=1	14	10.321	93	0.0012804	2.2043	2	0	0	0	0	0	0	2	2	2	0	1	0							24.445	24.269	24.377		24.306		-1.44	0.753	0.8222			7.725	0.002178	0.007104	up		2.108	0.4046	0.5556
424	M4CTP5	Uncharacterized protein	M4CTP5	M4CTP5	>tr|M4CTP5|M4CTP5_BRARP Uncharacterized protein OS=Brassica rapa subsp. pekinensis OX=51351 PE=3 SV=1	4.6	20.966	194	0.0046921	1.6329	2	0	0	0	0	0	0	2	2	2	1	1	0							21.58	22.451	21.837	23.299	23.296		-1.556	0.4048	0.5388			1.312	0.6836	0.7466			2.108	0.1158	0.2118
1423	M4EPR9	Uncharacterized protein	M4EPR9	M4EPR9	>tr|M4EPR9|M4EPR9_BRARP Uncharacterized protein OS=Brassica rapa subsp. pekinensis OX=51351 PE=4 SV=1	6.5	64.235	566	0	17.11	1	0	0	0	0	0	0	0	0	0	1	1	1											22.738	23.06	-1.28	0.4646	0.5864			-1.089	0.8784	0.9132			2.1	0.07408	0.1492
598	M4D536	Uncharacterized protein	M4D536	M4D536	>tr|M4D536|M4D536_BRARP Uncharacterized protein OS=Brassica rapa subsp. pekinensis OX=51351 PE=3 SV=1	16.4	30.205	274	0	7.0414	3	1	0	0	1	0	0	0	2	3	1	1	1	23.673			23.829				23.933	23.909	23.614	23.423	23.208	-1.4	0.7284	0.8066			1.565	0.678	0.7456			2.098	0.3812	0.5288
1061	M4E0F0	Glutamine synthetase	M4E0F0	M4E0F0	>tr|M4E0F0|M4E0F0_BRARP Glutamine synthetase OS=Brassica rapa subsp. pekinensis OX=51351 PE=3 SV=1	47.7	38.513	354	0	270.64	22	4	4	6	6	6	6	15	15	16	8	12	11	27.261	26.582	27.104	27.874	27.918	27.952	29.011	28.506	28.989	28.337	27.986	27.823	1.908	0.009692	0.03714	up		3.613	5.534e-05	0.0004116	up		2.094	0.004306	0.01676	up
1589	M4F1Q9	CN hydrolase domain-containing protein	M4F1Q9	M4F1Q9	>tr|M4F1Q9|M4F1Q9_BRARP CN hydrolase domain-containing protein OS=Brassica rapa subsp. pekinensis OX=51351 PE=3 SV=1	34.2	36.225	330	0	323.31	7	4	3	3	4	4	4	4	4	3	5	5	4	25.713	25.164	25.882	26.529	26.306	26.542	26.959	26.983	27.176	26.745	26.703	26.506	1.831	0.01012	0.03822	up		2.738	0.0002804	0.001436	up		2.092	0.002946	0.01272	up
572	M4D3W8	Plasma membrane ATPase	M4D3W8	M4D3W8	>tr|M4D3W8|M4D3W8_BRARP Plasma membrane ATPase OS=Brassica rapa subsp. pekinensis OX=51351 PE=3 SV=1	19.5	104.35	948	0	99.939	17	3	2	5	4	4	3	9	10	13	11	9	9	25.197	25.277	25.877	25.384	24.665	24.601	25.412	25.829	26.235	26.483	26.997	26.066	-1.481	0.157	0.276			1.297	0.338	0.4352			2.092	0.01512	0.04372	up
1739	M4FDF0	V-type proton ATPase subunit G	M4FDF0	M4FDF0;M4DB66	>tr|M4FDF0|M4FDF0_BRARP V-type proton ATPase subunit G OS=Brassica rapa subsp. pekinensis OX=51351 PE=3 SV=1	78.2	12.294	110	0	323.31	3	2	2	2	2	2	2	3	3	3	2	2	2	27.864	27.281	28.43	27.779	27.096	27.029	29.845	29.743	29.798	29.06	29.201	28.507	-1.471	0.152	0.2712			3.829	0.0001904	0.00109	up		2.091	0.01292	0.0387	up
818	M4E764	Aldedh domain-containing protein	M4E764	M4E764;M4DIK3	>tr|M4E764|M4E764_BRARP Aldedh domain-containing protein OS=Brassica rapa subsp. pekinensis OX=51351 PE=3 SV=1	5.6	58.325	536	0	48.065	1	0	0	0	0	0	0	1	1	1	1	1	0								23.479	23.104	22.85	23.294		-1.646	0.4672	0.5748			2.278	0.1242	0.1942			2.09	0.2226	0.354
127	M4CCK4	Uncharacterized protein	M4CCK4	M4CCK4	>tr|M4CCK4|M4CCK4_BRARP Uncharacterized protein OS=Brassica rapa subsp. pekinensis OX=51351 PE=3 SV=1	36	61.316	577	0	124.38	19	6	3	9	11	10	6	14	17	17	8	9	9	26.804	25.802	27.194	26.54	26.449	24.661	27.984	27.488	27.864	27.8	27.716	27.475	-1.643	0.182	0.3082			2.264	0.03832	0.07376			2.09	0.05752	0.125
1685	M4F9B9	Cysteine synthase	M4F9B9	M4F9B9;M4CKP6	>tr|M4F9B9|M4F9B9_BRARP Cysteine synthase OS=Brassica rapa subsp. pekinensis OX=51351 PE=3 SV=1	17.7	41.358	389	0	66.912	5	2	2	4	1	1	1	4	3	3	4	4	5	24.951	24.705	24.869			24.198	26.418	25.547	25.188	25.924	25.777	26.013	-6.935	0.002428	0.01304	down		1.836	0.2924	0.3858			2.09	0.2068	0.3298
219	M4CHG1	Uncharacterized protein	M4CHG1	M4CHG1	>tr|M4CHG1|M4CHG1_BRARP Uncharacterized protein OS=Brassica rapa subsp. pekinensis OX=51351 PE=4 SV=1	35.6	25.615	219	0	85.887	8	6	3	5	6	6	6	6	6	7	5	8	5	26.311	24.538	26.492	28.133	27.667	27.835	28.18	27.654	27.528	26.774	26.901	26.827	4.282	0.0006876	0.005404	up		4.021	0.0009658	0.003728	up		2.076	0.0413	0.09624
1727	M4FCI6	Elongation factor Tu	M4FCI6	M4FCI6;M4DAE8;M4DWN2	>tr|M4FCI6|M4FCI6_BRARP Elongation factor Tu OS=Brassica rapa subsp. pekinensis OX=51351 PE=3 SV=1	29.5	51.687	475	0	217.59	11	7	6	8	3	2	3	9	9	9	8	8	9	26.154	25.761	26.696	25.765	26.448	25.599	27.652	26.693	27.23	27.324	27.266	27.181	-1.203	0.482	0.6042			1.984	0.0198	0.0427	up		2.076	0.01422	0.04182	up
83	M4CA61	5-methyltetrahydropteroyltriglutamate--homocysteine S-methyltransferase	M4CA61	M4CA61	>tr|M4CA61|M4CA61_BRARP 5-methyltetrahydropteroyltriglutamate--homocysteine S-methyltransferase OS=Brassica rapa subsp. pekinensis OX=51351 PE=3 SV=1	19.8	87.519	789	0	8.4659	2	0	0	0	0	0	0	1	1	2	2	0	2							24.058	21.176	24.869			24.868	-1.475	0.6932	0.7806			3.62	0.10004	0.1594			2.059	0.3904	0.5388
183	M4CFS2	Importin N-terminal domain-containing protein	M4CFS2	M4CFS2	>tr|M4CFS2|M4CFS2_BRARP Importin N-terminal domain-containing protein OS=Brassica rapa subsp. pekinensis OX=51351 PE=4 SV=1	4.3	96.121	868	0	32.989	3	1	1	1	0	0	0	0	0	2	1	1	0	21.751	23.314							21.934	24.221	23.84		-2.318	0.2106	0.3376			-1.669	0.3822	0.476			2.049	0.2128	0.3448
328	M4CNM8	Uncharacterized protein	M4CNM8	M4CNM8;M4CYY6	>tr|M4CNM8|M4CNM8_BRARP Uncharacterized protein OS=Brassica rapa subsp. pekinensis OX=51351 PE=4 SV=1	14.1	32.447	291	0	15.792	4	1	0	0	0	0	0	3	3	3	4	3	4	24.481						23.611	23.494	23.761	23.559	23.517	23.797	-3.251	0.04424	0.11			2.044	0.166	0.2414			2.047	0.165	0.28
897	M4DNT1	Uncharacterized protein	M4DNT1	M4DNT1	>tr|M4DNT1|M4DNT1_BRARP Uncharacterized protein OS=Brassica rapa subsp. pekinensis OX=51351 PE=4 SV=1	10.6	10.889	104	0.0012895	2.2523	2	1	1	1	1	1	1	2	2	2	1	1	1	23.5	21.091	24.638	23.834	23.153	23.148	24.15	24.512	24.415	24.007	24.195	24.127	1.233	0.662	0.7564			2.433	0.08162	0.135			2.046	0.152	0.265
46	M4C8L9	Rieske domain-containing protein	M4C8L9	M4C8L9	>tr|M4C8L9|M4C8L9_BRARP Rieske domain-containing protein OS=Brassica rapa subsp. pekinensis OX=51351 PE=4 SV=1	5.4	61.015	541	0	3.0127	2	1	0	1	1	0	1	1	1	2	1	1	1	21.799		21.728	24.123		23.977			22.422	22.893	22.237	22.783	2.601	0.205	0.323			-1.01	0.9858	0.9908			2.045	0.264	0.398
1659	M4F7Y5	AAI domain-containing protein	M4F7Y5	M4F7Y5	>tr|M4F7Y5|M4F7Y5_BRARP AAI domain-containing protein OS=Brassica rapa subsp. pekinensis OX=51351 PE=3 SV=1	18.5	25.873	254	0	20.135	4	3	1	2	2	3	3	4	4	3	3	3	3	24.203	24.359	23.61	24.324	25.229	25.362	26.135	25.734	25.478	25.192	25.014	25.059	1.885	0.0251	0.07324			3.306	0.0004256	0.001986	up		2.044	0.01372	0.04072	up
17	M4C7I1	60S acidic ribosomal protein P0	M4C7I1	M4C7I1;M4EZ12;M4ELT2;M4CAU5	>tr|M4C7I1|M4C7I1_BRARP 60S acidic ribosomal protein P0 OS=Brassica rapa subsp. pekinensis OX=51351 PE=3 SV=1	11.9	33.789	319	0	15.599	3	1	0	1	2	2	1	2	3	2	2	2	1	23.893		22.403	23.973	23.845	24.165	23.894	23.8	24.109	23.429	23.729	23.655	2.675	0.01626	0.05314			2.566	0.01964	0.04208	up		2.041	0.06782	0.1404
138	M4CD58	Glutamate dehydrogenase	M4CD58	M4CD58	>tr|M4CD58|M4CD58_BRARP Glutamate dehydrogenase OS=Brassica rapa subsp. pekinensis OX=51351 PE=3 SV=1	17.3	44.638	411	0	5.4182	3	0	0	0	0	1	1	1	1	2	2	3	1					23.015	22.775	24.058	23.595	23.538	23.169	23.049		1.591	0.5144	0.6318			4.594	0.007352	0.01862	up		2.039	0.1876	0.3084
318	M4CN85	Uncharacterized protein	M4CN85	M4CN85	>tr|M4CN85|M4CN85_BRARP Uncharacterized protein OS=Brassica rapa subsp. pekinensis OX=51351 PE=3 SV=1	50.9	11.967	114	0	53.739	3	1	0	1	1	1	1	3	3	3	2	1	1	22.805		23.981	24.298	23.04	23.929	24.164	25.043	25.066	24.408	24.003	22.912	2.012	0.1434	0.2596			4.03	0.007476	0.01892	up		2.039	0.1362	0.2438
940	M4DS81	Adenine phosphoribosyltransferase	M4DS81	M4DS81	>tr|M4DS81|M4DS81_BRARP Adenine phosphoribosyltransferase OS=Brassica rapa subsp. pekinensis OX=51351 PE=3 SV=1	6.3	26.246	238	0	2.5064	1	1	1	1	1	1	1	1	1	1	1	1	1	23.464	22.944	23.644	22.513	22.232	23.592	23.721	23.566	23.782	24.123	24.271	24.743	-1.486	0.162	0.282			1.265	0.393	0.489			2.039	0.02002	0.0543
1717	M4FC33	PKS_ER domain-containing protein	M4FC33	M4FC33	>tr|M4FC33|M4FC33_BRARP PKS_ER domain-containing protein OS=Brassica rapa subsp. pekinensis OX=51351 PE=4 SV=1	12.2	46.34	435	0	12.2	4	0	0	0	2	1	3	4	4	4	0	1	1				22.456	22.276	22.81	24.252	24.245	24.51		23.261	22.538	2.052	0.12848	0.2346			7.255	0.0001342	0.0008072	up		2.036	0.2598	0.3944
1216	M4EBM7	Aspartate-semialdehyde dehydrogenase	M4EBM7	M4EBM7;M4DJK2	>tr|M4EBM7|M4EBM7_BRARP Aspartate-semialdehyde dehydrogenase OS=Brassica rapa subsp. pekinensis OX=51351 PE=3 SV=1	21.1	40.558	375	0	15.242	5	0	1	1	1	1	0	3	3	3	2	2	2		22.295	23.288	23.298	23.135		23.689	23.827	23.535	23.405	23.313	23.439	1.035	0.9186	0.9404			2.499	0.07848	0.1294			2.033	0.1704	0.2878
1498	M4EVB7	Adenosylhomocysteinase	M4EVB7	M4EVB7	>tr|M4EVB7|M4EVB7_BRARP Adenosylhomocysteinase OS=Brassica rapa subsp. pekinensis OX=51351 PE=3 SV=1	42.1	53.26	485	0	184.93	21	6	7	6	9	8	9	15	15	15	15	16	17	27.656	27.563	27.816	27.675	27.79	27.927	27.533	27.416	27.537	28.437	28.476	29.186	1.086	0.69	0.7786			-1.135	0.5412	0.629			2.03	0.004358	0.01684	up
371	M4DUA5	40S ribosomal protein S8	M4DUA5	M4DUA5;M4CQR2;M4CDK9	>tr|M4DUA5|M4DUA5_BRARP 40S ribosomal protein S8 OS=Brassica rapa subsp. pekinensis OX=51351 PE=3 SV=1	25.7	25.308	226	0	58.824	4	1	0	0	0	0	2	4	3	3	1	1	1	22.391					23.294	24.362	23.904	24.395	24.494	22.235		-1.082	0.8156	0.872			5.412	0.01402	0.0318	up		2.028	0.3148	0.4596
1175	M4E8S4	PAP_fibrillin domain-containing protein	M4E8S4	M4E8S4	>tr|M4E8S4|M4E8S4_BRARP PAP_fibrillin domain-containing protein OS=Brassica rapa subsp. pekinensis OX=51351 PE=3 SV=1	21.8	27.175	243	0	25.686	5	1	0	1	0	0	0	2	2	2	3	5	3	22.575						23.063	21.913	23.373	21.763	23.786	23.053	-1.847	0.2716	0.3966			1.912	0.1896	0.2714			2.027	0.1492	0.257
1148	M4E6L3	Transket_pyr domain-containing protein	M4E6L3	M4E6L3;M4CG78	>tr|M4E6L3|M4E6L3_BRARP Transket_pyr domain-containing protein OS=Brassica rapa subsp. pekinensis OX=51351 PE=3 SV=1	7	114.95	1014	0	191.51	5	2	1	2	1	1	1	1	3	2	2	2	4	23.805	24.321	24.857	21.991	21.992	22.427	24.181	23.984	23.928	25.264	25.477	25.292	-4.565	1.894e-05	0.0004082	down		-1.228	0.372	0.4676			2.024	0.008016	0.02672	up
1155	M4E725	Aminotran_1_2 domain-containing protein	M4E725	M4E725;M4DI75	>tr|M4E725|M4E725_BRARP Aminotran_1_2 domain-containing protein OS=Brassica rapa subsp. pekinensis OX=51351 PE=4 SV=1	23.4	53.068	478	0	6.2397	2	0	0	0	0	0	0	0	0	1	1	0	2										22.062		23.315	-1.276	0.712	0.789			-1.209	0.7768	0.8258			2.023	0.1344	0.2344
1536	M4EY44	Eukaryotic translation initiation factor 3 subunit D	M4EY44	M4EY44	>tr|M4EY44|M4EY44_BRARP Eukaryotic translation initiation factor 3 subunit D OS=Brassica rapa subsp. pekinensis OX=51351 PE=3 SV=1	4.6	65.568	581	0.0035398	1.665	2	0	0	0	1	0	0	2	2	2	1	1	0				21.734			22.821	23.347	23.043	23.207	22.688		-1.146	0.8806	0.9182			3.196	0.01698	0.037	up		2.012	0.1912	0.3132
1479	M4EU67	Uncharacterized protein	M4EU67	M4EU67	>tr|M4EU67|M4EU67_BRARP Uncharacterized protein OS=Brassica rapa subsp. pekinensis OX=51351 PE=4 SV=1	3.7	44.256	409	0	19.243	1	0	0	0	0	0	0	1	1	1	1	1	1							22.131	22.365	22.083	22.722	22.732	21.754	-1.328	0.5498	0.6542			1.73	0.10716	0.1688			2.001	0.0407	0.0942
27	M4C7Y1	Knot1 domain-containing protein	M4C7Y1	M4C7Y1	>tr|M4C7Y1|M4C7Y1_BRARP Knot1 domain-containing protein OS=Brassica rapa subsp. pekinensis OX=51351 PE=4 SV=1	40.2	10.075	92	0	24.625	5	1	1	0	0	1	0	3	5	3	2	2	2	24.072	23.088			22.79		25.285	24.958	24.939	23.513	24.182	23.86	-2.461	0.1132	0.2144			4.622	0.008752	0.02198	up		1.999	0.1816	0.3038
988	M4DVH5	Uncharacterized protein	M4DVH5	M4DVH5	>tr|M4DVH5|M4DVH5_BRARP Uncharacterized protein OS=Brassica rapa subsp. pekinensis OX=51351 PE=4 SV=1	29.4	11.505	109	0	14.976	2	0	0	0	0	0	0	2	2	2	2	2	1							22.264	22.613	22.858	22.871	22.538	22.526	-1.489	0.2626	0.3956			1.908	0.03484	0.067			1.998	0.02514	0.06416
619	M4D5X1	V-type proton ATPase subunit a	M4D5X1	M4D5X1;M4END0	>tr|M4D5X1|M4D5X1_BRARP V-type proton ATPase subunit a OS=Brassica rapa subsp. pekinensis OX=51351 PE=3 SV=1	6.1	84.617	748	0	20.564	4	1	0	2	0	0	0	2	2	3	2	2	2	24.935		23.157				24.125	24.068	23.928	24.559	24.391	23.708	-4.525	0.01422	0.04778	down		1.763	0.2566	0.3478			1.996	0.1672	0.2792
1278	M4EFV7	Pyr_redox_2 domain-containing protein	M4EFV7	M4EFV7	>tr|M4EFV7|M4EFV7_BRARP Pyr_redox_2 domain-containing protein OS=Brassica rapa subsp. pekinensis OX=51351 PE=4 SV=1	21.3	52.33	483	0	59.521	7	2	3	2	0	0	1	3	4	6	3	3	3	24.375	25.133	25.194				26.065	26.171	26.161	25.871	25.867	25.941	-16.58	4.472e-08	8.836e-06	down		2.348	0.002646	0.008376	up		1.989	0.01018	0.03214	up
1428	M4EPX3	Nucleoside diphosphate kinase	M4EPX3	M4EPX3	>tr|M4EPX3|M4EPX3_BRARP Nucleoside diphosphate kinase OS=Brassica rapa subsp. pekinensis OX=51351 PE=3 SV=1	55.4	16.395	148	0	154.65	8	4	3	3	6	7	7	7	7	8	6	6	6	26.211	26.259	25.766	27.054	27.008	27.443	27.878	27.6	27.657	27.074	27.054	27.074	2.127	0.002116	0.01174	up		3.101	8.14e-05	0.0005614	up		1.984	0.00407	0.01618	up
720	M4ETY6	Chorismate synthase	M4ETY6	M4ETY6;M4DCE4	>tr|M4ETY6|M4ETY6_BRARP Chorismate synthase OS=Brassica rapa subsp. pekinensis OX=51351 PE=3 SV=1	14.8	47.409	438	0	11.934	5	0	0	0	0	1	1	1	1	1	1	3	4					22.581	22.075	22.806	22.328		22.264	22.503	22.557	1.348	0.6216	0.7212			1.562	0.511	0.5924			1.982	0.1362	0.2398
64	M4C9F8	Plastoquinol--plastocyanin reductase	M4C9F8	M4C9F8;M4EZF7	>tr|M4C9F8|M4C9F8_BRARP Plastoquinol--plastocyanin reductase OS=Brassica rapa subsp. pekinensis OX=51351 PE=3 SV=1	19.9	24.567	231	0	34.001	3	0	0	0	1	1	1	2	1	2	2	0	0				22.67	24.599	22.719	22.862	23.244	22.787	24.354			4.029	0.0416	0.1056			3.128	0.09312	0.1508			1.981	0.4422	0.5882
1312	M4EHT0	Adenosylhomocysteinase	M4EHT0	M4EHT0	>tr|M4EHT0|M4EHT0_BRARP Adenosylhomocysteinase OS=Brassica rapa subsp. pekinensis OX=51351 PE=3 SV=1	38.1	53.076	485	0	4.322	1	0	0	0	0	0	0	1	1	1	1	1	1								23.6	22.168	22.479	22.648	22.53	-1.568	0.5822	0.6864			1.614	0.3758	0.4702			1.978	0.1936	0.3196
344	M4EIH5	40S ribosomal protein S6	M4EIH5	M4EIH5;M4CXU2;M4CPB8;M4D487;M4D178	>tr|M4EIH5|M4EIH5_BRARP 40S ribosomal protein S6 OS=Brassica rapa subsp. pekinensis OX=51351 PE=3 SV=1	8	28.223	249	0	9.3825	2	1	0	0	0	1	1	2	2	2	2	2	2	23.049				24.34	24.105	24.867	25.05	24.664	23.168	21.599	24.226	2.223	0.3428	0.4726			7.19	0.0119	0.028	up		1.977	0.346	0.4928
140	M4CDE0	Glucose-1-phosphate adenylyltransferase	M4CDE0	M4CDE0;M4E4L0	>tr|M4CDE0|M4CDE0_BRARP Glucose-1-phosphate adenylyltransferase OS=Brassica rapa subsp. pekinensis OX=51351 PE=3 SV=1	9.7	56.845	516	0	11.453	5	1	0	1	0	1	0	3	3	4	1	2	3	23.857		22.456		22.712		23.275	23.393	23.629	23.218	23.509	23.857	-2.172	0.2202	0.3468			1.85	0.2588	0.3508			1.977	0.21	0.3362
1220	M4EC66	AAI domain-containing protein	M4EC66	M4EC66;M4FBL7;M4EC65;M4EC64;M4EC63	>tr|M4EC66|M4EC66_BRARP AAI domain-containing protein OS=Brassica rapa subsp. pekinensis OX=51351 PE=3 SV=1	32.2	20.318	180	0	43.652	6	0	0	0	6	5	5	2	3	2	0	0	4				25.925	26.412	25.087	25.696	25.469	25.597			24.297	20.41	6.436e-05	0.0010036	up		17.52	0.0001026	0.0006696	up		1.974	0.305	0.4526
853	M4DL52	Fructose-bisphosphate aldolase	M4DL52	M4DL52	>tr|M4DL52|M4DL52_BRARP Fructose-bisphosphate aldolase OS=Brassica rapa subsp. pekinensis OX=51351 PE=3 SV=1	10.1	144.27	1323	0	8.851	6	1	1	0	4	4	3	2	1	3	3	3	3	24.891	24.934		26.257	24.217	25.564	24.35	23.828	23.983	24.687	24.558	24.801	3.12	0.07226	0.158			1.274	0.7872	0.8334			1.969	0.2922	0.4378
244	M4CIM1	Uncharacterized protein	M4CIM1	M4CIM1	>tr|M4CIM1|M4CIM1_BRARP Uncharacterized protein OS=Brassica rapa subsp. pekinensis OX=51351 PE=3 SV=1	17.1	42.241	386	0	3.3724	1	0	0	0	0	0	0	0	0	1	1	1	1											22.972	22.941	-1.542	0.3646	0.4896			-1.437	0.5496	0.629			1.966	0.1712	0.288
1661	M4F803	Methylmalonate-semialdehyde dehydrogenase (CoA acylating)	M4F803	M4F803	>tr|M4F803|M4F803_BRARP Methylmalonate-semialdehyde dehydrogenase (CoA acylating) OS=Brassica rapa subsp. pekinensis OX=51351 PE=3 SV=1	13.5	56.616	527	0	11.271	6	1	0	1	1	1	1	5	5	6	4	3	4	24.302		24.391	22.539	22.95	23.908	25.909	25.278	25.919	24.803	24.461	23.869	-1.212	0.7956	0.8582			4.9	0.006218	0.01652	up		1.957	0.193	0.3186
678	M4D9K4	Xyloglucan endotransglucosylase/hydrolase	M4D9K4	M4D9K4	>tr|M4D9K4|M4D9K4_BRARP Xyloglucan endotransglucosylase/hydrolase OS=Brassica rapa subsp. pekinensis OX=51351 PE=3 SV=1	21.4	34.062	295	0	38.871	6	1	1	1	0	0	1	4	6	5	3	2	2	23.511	24.279	23.692			23.296	25.315	24.664	24.766	24.645	24.931	24.812	-4.193	0.00351	0.01694	down		2.126	0.0939	0.1524			1.957	0.1308	0.2364
252	M4CIY2	Calmodulin	M4CIY2	M4CIY2	>tr|M4CIY2|M4CIY2_BRARP Calmodulin OS=Brassica rapa subsp. pekinensis OX=51351 PE=3 SV=1	57	16.848	149	0	127.79	2	0	0	0	0	0	0	2	1	1	1	1	2							26.028	25.494	25.326			24.777	-1.37	0.651	0.7474			17.44	0.0004738	0.002124	up		1.955	0.551	0.6828
508	M4CZM1	Uncharacterized protein	M4CZM1	M4CZM1;M4ECJ5	>tr|M4CZM1|M4CZM1_BRARP Uncharacterized protein OS=Brassica rapa subsp. pekinensis OX=51351 PE=4 SV=1	11.9	16.504	151	0	3.397	1	0	0	0	0	0	0	0	0	0	1	1	1										21.699	23.49	21.983	-1.588	0.477	0.5962			-1.217	0.8366	0.879			1.95	0.1942	0.3158
1230	M4EDC9	Uncharacterized protein	M4EDC9	M4EDC9	>tr|M4EDC9|M4EDC9_BRARP Uncharacterized protein OS=Brassica rapa subsp. pekinensis OX=51351 PE=3 SV=1	83.7	10.743	98	0	120.8	9	3	3	5	8	7	6	8	8	8	5	5	5	26.073	27.164	27.555	27.827	27.88	27.678	29.103	28.883	28.815	28.208	28.049	27.395	1.82	0.04672	0.114			4.008	0.000254	0.00135	up		1.936	0.03092	0.07634
1807	Q6QTH2	Voltage-dependent anion-selective channel	Q6QTH2	Q6QTH2;M4E400	>tr|Q6QTH2|Q6QTH2_BRARP Voltage-dependent anion-selective channel OS=Brassica rapa subsp. pekinensis OX=51351 PE=3 SV=1	28.6	29.367	276	0	15.927	7	0	0	1	0	0	1	5	5	6	1	2	1			20.749			21.87	23.433	24.645	25.492	20.971	22.126	23.463	-1.03	0.9486	0.9614			9.738	0.0008908	0.003448	up		1.927	0.2634	0.395
1675	M4F8Z7	Uncharacterized protein	M4F8Z7	M4F8Z7	>tr|M4F8Z7|M4F8Z7_BRARP Uncharacterized protein OS=Brassica rapa subsp. pekinensis OX=51351 PE=3 SV=1	39.4	35.565	353	0	37.926	5	4	2	3	1	1	1	2	3	3	4	4	4	25.559	23.452	25.303	25.789	25.054	26.481	26.811	26.672	26.981	25.596	25.661	25.891	2.005	0.07884	0.169			4.14	0.00209	0.006848	up		1.925	0.09574	0.186
995	M4DVR1	Cysteine synthase	M4DVR1	M4DVR1;M4FG88;M4FH37;M4CAA2	>tr|M4DVR1|M4DVR1_BRARP Cysteine synthase OS=Brassica rapa subsp. pekinensis OX=51351 PE=3 SV=1	18.4	47.324	434	0	22.889	7	2	0	2	1	1	1	6	6	6	3	3	2	23.904		23.659	24.564	24.002	22.684	25.924	26.126	25.598	23.928	23.882	24.096	1.648	0.3626	0.4966			7.23	0.0008148	0.003274	up		1.918	0.1964	0.326
1582	M4F161	T-complex protein 1 subunit eta	M4F161	M4F161;M4CB44;M4FC66	>tr|M4F161|M4F161_BRARP T-complex protein 1 subunit eta OS=Brassica rapa subsp. pekinensis OX=51351 PE=3 SV=1	9.8	57.015	531	0	26.86	4	0	0	0	0	0	0	1	1	1	2	2	2							22.186	21.535		22.22	22.893	22.308	-1.617	0.1764	0.297			1.07	0.7236	0.7794			1.904	0.0756	0.153
805	M4DHE7	Formylglycinamide ribonucleotide amidotransferase	M4DHE7	M4DHE7;M4CHX6	>tr|M4DHE7|M4DHE7_BRARP Formylglycinamide ribonucleotide amidotransferase OS=Brassica rapa subsp. pekinensis OX=51351 PE=3 SV=1	2.4	166.99	1516	0	4.8196	3	0	0	0	1	1	1	1	1	1	1	1	3				21.134	20.894	21.719	23.239	22.868		22.164	23.065	22.254	-1.249	0.8298	0.8828			1.799	0.2706	0.3662			1.898	0.1724	0.287
1325	M4EIK0	Uncharacterized protein	M4EIK0	M4EIK0;M4CP95;M4CXY4;M4CLU1;M4F133;M4EYC7;M4DSJ3;M4DNX2;M4CEE0;M4DUX6;M4DKY5;M4DEE4;M4CS33;M4C732	>tr|M4EIK0|M4EIK0_BRARP Uncharacterized protein OS=Brassica rapa subsp. pekinensis OX=51351 PE=3 SV=1	50.7	41.622	377	0	222.79	17	11	5	10	9	10	10	10	13	14	11	14	11	28.389	28.386	28.385	28.003	27.716	28.441	28.856	28.692	28.691	29.298	29.339	29.294	-1.26	0.2502	0.3822			1.283	0.2182	0.3082			1.897	0.005956	0.0213	up
1433	M4EQ74	Phosphoenolpyruvate carboxylase	M4EQ74	M4EQ74	>tr|M4EQ74|M4EQ74_BRARP Phosphoenolpyruvate carboxylase OS=Brassica rapa subsp. pekinensis OX=51351 PE=3 SV=1	7.3	110.09	964	0.0006605	2.4184	3	0	0	0	0	0	0	2	2	1	0	2	1							23.556	22.82	22.884		22.41	23.038	-1.427	0.252	0.378			3.134	0.006148	0.01606	up		1.891	0.1154	0.2108
863	M4DLR5	Bet_v_1 domain-containing protein	M4DLR5	M4DLR5	>tr|M4DLR5|M4DLR5_BRARP Bet_v_1 domain-containing protein OS=Brassica rapa subsp. pekinensis OX=51351 PE=4 SV=1	35.8	17.336	151	0	70.954	5	1	0	1	0	0	0	4	5	5	1	2	2	21.494		21.672				25.562	25.3	25.408	23.285		22.947	-1.497	0.3226	0.4552			13.99	1.0004e-05	0.00011568	up		1.89	0.1418	0.249
794	M4DGU4	SHSP domain-containing protein	M4DGU4	M4DGU4	>tr|M4DGU4|M4DGU4_BRARP SHSP domain-containing protein OS=Brassica rapa subsp. pekinensis OX=51351 PE=3 SV=1	8.2	21.764	182	0.0067797	1.3904	1	0	0	0	0	0	0	1	1	1	1	1	1							22.593	22.822	22.528	22.917	22.854		-1.326	0.6396	0.7424			2.248	0.0443	0.0824			1.889	0.188	0.3068
1596	M4F227	Phosphoglycerate kinase	M4F227	M4F227	>tr|M4F227|M4F227_BRARP Phosphoglycerate kinase OS=Brassica rapa subsp. pekinensis OX=51351 PE=3 SV=1	63.1	42.231	401	0	323.31	20	8	7	6	12	10	8	18	15	17	12	14	14	28.215	27.964	28.003	27.819	27.866	27.58	29.15	29.059	28.955	29.008	29.07	28.848	-1.236	0.2622	0.3938			1.992	0.00246	0.007844	up		1.886	0.004286	0.01668	up
396	M4CRY3	Gln-synt_C domain-containing protein	M4CRY3	M4CRY3	>tr|M4CRY3|M4CRY3_BRARP Gln-synt_C domain-containing protein OS=Brassica rapa subsp. pekinensis OX=51351 PE=3 SV=1	8	93.9	847	0	6.8288	6	1	0	1	2	3	1	5	5	4	4	2	4	22.856		23.085	24.17	23.487	23.545	24.887	24.611	24.462	23.681	22.948	23.377	2.482	0.01434	0.04868	up		4.694	0.0005238	0.002342	up		1.883	0.0685	0.1416
1361	M4EKQ5	FeThRed_A domain-containing protein	M4EKQ5	M4EKQ5	>tr|M4EKQ5|M4EKQ5_BRARP FeThRed_A domain-containing protein OS=Brassica rapa subsp. pekinensis OX=51351 PE=4 SV=1	41.9	16.891	155	0	32.232	6	1	1	1	0	0	0	4	4	6	1	1	2	22.953	23.141	23.008				24.715	24.262	25.914	23.437	24.7	23.675	-4.558	0.0010664	0.007252	down		3.809	0.001856	0.006184	up		1.87	0.08658	0.1688
1617	M4F426	Uncharacterized protein	M4F426	M4F426	>tr|M4F426|M4F426_BRARP Uncharacterized protein OS=Brassica rapa subsp. pekinensis OX=51351 PE=3 SV=1	5.5	34.323	309	0.0062678	1.4394	1	0	0	0	0	0	0	0	0	0	1	1	0										22.876	22.716		-1.383	0.8208	0.8754			-1.203	0.7136	0.7752			1.869	0.1716	0.286
1053	M4E065	Uncharacterized protein	M4E065	M4E065	>tr|M4E065|M4E065_BRARP Uncharacterized protein OS=Brassica rapa subsp. pekinensis OX=51351 PE=3 SV=1	4.6	53.07	495	0	3.0993	1	0	0	0	0	0	0	0	0	0	1	1	1										22.866	22.719		-1.557	0.4366	0.5568			-1.253	0.572	0.6588			1.869	0.3052	0.446
629	M4D695	Uncharacterized protein	M4D695	M4D695	>tr|M4D695|M4D695_BRARP Uncharacterized protein OS=Brassica rapa subsp. pekinensis OX=51351 PE=3 SV=1	34.5	11.286	113	0	21.298	5	1	1	1	1	2	1	4	2	4	2	2	3	24.562	24.896	23.03	22.542	23.409	22.81	23.564	24.3	24.647	24.855	24.972	25.339	-2.366	0.02532	0.07452			1.006	0.987	0.9922			1.856	0.0914	0.1782
1258	M4EF24	Acetyltransferase component of pyruvate dehydrogenase complex	M4EF24	M4EF24	>tr|M4EF24|M4EF24_BRARP Acetyltransferase component of pyruvate dehydrogenase complex OS=Brassica rapa subsp. pekinensis OX=51351 PE=3 SV=1	9.8	54.395	500	0	5.284	2	1	0	1	0	0	1	2	2	2	1	1	2	22.438		22.811			21.428	23.03	23.94	23.846	23.148	23.435	22.921	-2.387	0.01738	0.05504			2.51	0.009564	0.02284	up		1.854	0.0669	0.1382
1794	M4FIM6	Uncharacterized protein	M4FIM6	M4FIM6	>tr|M4FIM6|M4FIM6_BRARP Uncharacterized protein OS=Brassica rapa subsp. pekinensis OX=51351 PE=4 SV=1	20.5	26.302	239	0	10.336	3	1	1	1	0	0	0	1	1	2	0	1	1							23.291	22.771	22.794		22.403	22.663	-1.423	0.5566	0.674			3.199	0.007456	0.01908	up		1.848	0.171	0.2888
308	M4CMI3	60S ribosomal protein L18a	M4CMI3	M4CMI3;M4E2H7;M4CBH9;M4EEW3	>tr|M4CMI3|M4CMI3_BRARP 60S ribosomal protein L18a OS=Brassica rapa subsp. pekinensis OX=51351 PE=3 SV=1	9.6	21.278	178	0.0012763	2.1627	2	0	0	0	1	1	0	2	2	2	0	1	2				22.137	22.606		24.016	24.752	24.718		22.668	22.977	1.417	0.7438	0.8118			8.265	0.0002126	0.001174	up		1.843	0.201	0.3256
1449	M4EQY7	RRM domain-containing protein	M4EQY7	M4EQY7	>tr|M4EQY7|M4EQY7_BRARP RRM domain-containing protein OS=Brassica rapa subsp. pekinensis OX=51351 PE=4 SV=1	53.6	16.199	168	0	90.464	10	5	4	4	1	2	1	6	6	6	4	7	5	26.992	26.461	25.865	24.586	25.384	24.084	27.354	27.658	27.705	27.087	27.695	27.164	-3.374	0.0009388	0.00671	down		2.194	0.01552	0.03512	up		1.835	0.04992	0.112
627	M4D677	Uncharacterized protein	M4D677	M4D677	>tr|M4D677|M4D677_BRARP Uncharacterized protein OS=Brassica rapa subsp. pekinensis OX=51351 PE=3 SV=1	36.9	61.824	585	0	323.31	20	11	3	9	6	6	9	16	17	17	16	14	15	27.153	25.36	27.273	26.894	26.687	26.664	28.257	28.02	28.289	27.623	27.284	27.503	1.112	0.737	0.8134			3.017	0.003832	0.0112	up		1.834	0.07284	0.1482
1703	M4FAE4	FAA_hydrolase domain-containing protein	M4FAE4	M4FAE4	>tr|M4FAE4|M4FAE4_BRARP FAA_hydrolase domain-containing protein OS=Brassica rapa subsp. pekinensis OX=51351 PE=3 SV=1	6.2	24.5	225	0.0041152	1.6436	1	0	0	0	0	0	0	1	1	0	1	1	0							22.564	21.721		22.986	22.422		-1.328	0.686	0.7718			1.249	0.6902	0.754			1.833	0.236	0.3702
620	M4D5X7	Fructose-bisphosphate aldolase	M4D5X7	M4D5X7;M4EXQ2	>tr|M4D5X7|M4D5X7_BRARP Fructose-bisphosphate aldolase OS=Brassica rapa subsp. pekinensis OX=51351 PE=3 SV=1	47.4	44.14	409	0	323.31	19	13	13	12	9	11	9	13	12	15	14	16	18	28.817	28.706	28.533	28.035	27.927	27.916	28.861	28.456	28.786	29.459	29.527	29.694	-1.654	0.01786	0.05736			1.011	0.953	0.9662			1.833	0.006352	0.0224	up
9	M4C753	Uncharacterized protein	M4C753	M4C753	>tr|M4C753|M4C753_BRARP Uncharacterized protein OS=Brassica rapa subsp. pekinensis OX=51351 PE=3 SV=1	23	21.967	200	0	7.5979	6	2	2	2	3	4	1	5	6	4	3	3	4	25.254	24.085	24.666	23.811	23.185	23.742	23.638	24.988	24.92	25.93	25.325	25.363	-2.127	0.02832	0.08126			-1.112	0.732	0.7934			1.829	0.06942	0.143
1382	M4ELR3	Chlorophyll a-b binding protein, chloroplastic	M4ELR3	M4ELR3	>tr|M4ELR3|M4ELR3_BRARP Chlorophyll a-b binding protein, chloroplastic OS=Brassica rapa subsp. pekinensis OX=51351 PE=3 SV=1	5.2	31.114	288	0	5.1721	1	0	0	0	0	0	0	0	1	0	1	1	1										21.892	22.464	22.552	-1.361	0.402	0.5294			-1.083	0.7344	0.7898			1.828	0.07302	0.1504
622	M4D5Z4	N-acyl-L-amino-acid amidohydrolase	M4D5Z4	M4D5Z4	>tr|M4D5Z4|M4D5Z4_BRARP N-acyl-L-amino-acid amidohydrolase OS=Brassica rapa subsp. pekinensis OX=51351 PE=3 SV=1	13	47.871	432	0	8.5575	5	0	0	0	0	0	0	4	4	5	1	2	1							24.653	25.118	25.89	22.648	21.647	23.112	-1.694	0.4896	0.611			12.29	1.0104e-05	0.000116	up		1.826	0.1254	0.2264
1782	M4FHL9	Peptidase A1 domain-containing protein	M4FHL9	M4FHL9	>tr|M4FHL9|M4FHL9_BRARP Peptidase A1 domain-containing protein OS=Brassica rapa subsp. pekinensis OX=51351 PE=3 SV=1	7	52.455	489	0	5.9916	3	0	0	0	0	0	0	1	1	2	2	1	1							21.865	22.402	22.582		22.814	22.73	-1.421	0.7254	0.7992			1.723	0.2428	0.3328			1.825	0.248	0.3822
1396	M4EMH9	Uncharacterized protein	M4EMH9	M4EMH9	>tr|M4EMH9|M4EMH9_BRARP Uncharacterized protein OS=Brassica rapa subsp. pekinensis OX=51351 PE=3 SV=1	4	35.872	324	0	2.8369	1	0	0	0	0	0	0	0	0	0	1	1	0										22.533	22.887		-1.372	0.6198	0.725			-1.18	0.6476	0.7192			1.821	0.2026	0.3262
670	M4D958	PSII_BNR domain-containing protein	M4D958	M4D958	>tr|M4D958|M4D958_BRARP PSII_BNR domain-containing protein OS=Brassica rapa subsp. pekinensis OX=51351 PE=4 SV=1	12.6	44.036	404	0	4.4866	4	0	0	0	0	0	0	3	0	3	1	2	1							22.136		22.295	22.448	22.233	22.254	-1.501	0.4286	0.5528			1.388	0.6866	0.749			1.819	0.154	0.2652
282	M4CKY9	Uncharacterized protein	M4CKY9	M4CKY9	>tr|M4CKY9|M4CKY9_BRARP Uncharacterized protein OS=Brassica rapa subsp. pekinensis OX=51351 PE=4 SV=1	48.6	23.285	220	0	323.31	8	4	2	3	1	0	0	6	6	7	7	5	7	25.806	25.789	25.755	22.171			27.153	27.203	27.278	26.973	26.502	26.462	-21.55	1.324e-07	1.49e-05	down		2.69	0.005792	0.01532	up		1.818	0.06448	0.1346
775	M4DFX4	Uncharacterized protein	M4DFX4	M4DFX4;M4EUJ9	>tr|M4DFX4|M4DFX4_BRARP Uncharacterized protein OS=Brassica rapa subsp. pekinensis OX=51351 PE=3 SV=1	25.6	24.699	223	0	17.858	5	0	0	0	0	0	0	4	2	5	1	2	1							24.028	22.948	24.315		22.413	22.753	-1.293	0.8794	0.9152			5.137	0.0004584	0.002066	up		1.817	0.1898	0.303
1098	M4E2C7	Uncharacterized protein	M4E2C7	M4E2C7;M4DZ82	>tr|M4E2C7|M4E2C7_BRARP Uncharacterized protein OS=Brassica rapa subsp. pekinensis OX=51351 PE=3 SV=1	50.9	48.344	460	0	323.31	21	10	7	10	6	6	5	11	13	18	17	15	15	27.647	26.692	27.301	26.369	26.415	27.077	28.225	27.85	27.849	28.441	28.046	27.739	-1.509	0.118	0.2254			1.695	0.05172	0.09306			1.817	0.0309	0.07626
848	M4DKT1	Non-specific lipid-transfer protein	M4DKT1	M4DKT1	>tr|M4DKT1|M4DKT1_BRARP Non-specific lipid-transfer protein OS=Brassica rapa subsp. pekinensis OX=51351 PE=3 SV=1	37.3	11.726	118	0	196.33	2	2	2	2	2	2	2	2	2	2	2	2	2	29.895	30.845	30.195	30.402	31.663	30.301	31.696	31.794	31.363	31.218	31.115	31.176	1.392	0.254	0.387			2.472	0.006634	0.01734	up		1.812	0.05222	0.1152
483	M4CYE7	Ribulose-phosphate 3-epimerase	M4CYE7	M4CYE7	>tr|M4CYE7|M4CYE7_BRARP Ribulose-phosphate 3-epimerase OS=Brassica rapa subsp. pekinensis OX=51351 PE=3 SV=1	12.7	29.281	275	0	26.391	1	1	0	1	0	0	0	1	0	1	1	1	1	23.508		22.46				22.519		22.228	23.164	23.71	23.066	-2.746	0.04532	0.1124			-1.393	0.5566	0.6388			1.811	0.1788	0.2964
168	M4DBJ7	Uncharacterized protein	M4DBJ7	M4DBJ7;M4CEY0;M4F3J9	>tr|M4DBJ7|M4DBJ7_BRARP Uncharacterized protein OS=Brassica rapa subsp. pekinensis OX=51351 PE=4 SV=1	7.7	16.265	143	0.0018762	2.0146	1	0	1	0	0	0	1	0	1	1	1	1	0		20.481				19.591		19.975	20.259	22.653	21.877		-1.526	0.3676	0.4956			-1.534	0.4722	0.5584			1.807	0.251	0.3848
1602	M4F2F0	Uncharacterized protein	M4F2F0	M4F2F0	>tr|M4F2F0|M4F2F0_BRARP Uncharacterized protein OS=Brassica rapa subsp. pekinensis OX=51351 PE=3 SV=1	61.8	24.728	217	0	76.169	1	1	1	1	1	1	1	1	1	1	1	1	1	24.285	24.721	24.426	24.92	24.916	24.282	26.389	26.001	25.794	25.562	25.583	24.823	1.172	0.508	0.6252			2.998	0.0005146	0.002294	up		1.797	0.0271	0.06892
1277	M4EFU8	Succinate--CoA ligase [ADP-forming] subunit beta, mitochondrial	M4EFU8	M4EFU8	>tr|M4EFU8|M4EFU8_BRARP Succinate--CoA ligase [ADP-forming] subunit beta, mitochondrial OS=Brassica rapa subsp. pekinensis OX=51351 PE=3 SV=1	35.6	45.308	421	0	38.498	12	6	2	5	7	5	7	8	9	12	9	9	8	26.456	25.01	26.281	24.989	24.357	25.386	26.975	26.588	26.77	26.931	26.521	26.83	-2.007	0.03172	0.0877			1.818	0.05904	0.104			1.796	0.06352	0.1332
1521	M4EX88	Peptidase A1 domain-containing protein	M4EX88	M4EX88	>tr|M4EX88|M4EX88_BRARP Peptidase A1 domain-containing protein OS=Brassica rapa subsp. pekinensis OX=51351 PE=3 SV=1	24.1	51.111	473	0	184.79	11	4	5	4	4	2	3	7	9	10	9	9	9	25.484	26.36	26.148	25.066	25.97	25.607	27.479	27.916	27.717	26.696	26.959	26.868	-1.365	0.2092	0.338			3.265	0.0003024	0.001522	up		1.795	0.02852	0.07178
1554	M4EZP5	Uncharacterized protein	M4EZP5	M4EZP5	>tr|M4EZP5|M4EZP5_BRARP Uncharacterized protein OS=Brassica rapa subsp. pekinensis OX=51351 PE=4 SV=1	10.4	64.745	628	0	17.449	5	0	2	1	2	2	3	2	3	5	3	1	3		23.668	24.17	24.652	24.348	23.481	22.926	23.412	23.442	23.733	23.676	24.437	2.079	0.1182	0.223			1.113	0.948	0.9606			1.795	0.2224	0.3534
415	M4CSZ5	AA_kinase domain-containing protein	M4CSZ5	M4CSZ5;M4DDQ0	>tr|M4CSZ5|M4CSZ5_BRARP AA_kinase domain-containing protein OS=Brassica rapa subsp. pekinensis OX=51351 PE=3 SV=1	16	36.121	343	0	6.0659	3	0	0	0	0	0	0	1	1	1	2	2	1							22.116	22.03	22.484	22.3	22.606	21.943	-1.473	0.293	0.4164			1.7	0.2106	0.2974			1.788	0.1644	0.2834
1586	M4F1I1	Glyceraldehyde-3-phosphate dehydrogenase	M4F1I1	M4F1I1	>tr|M4F1I1|M4F1I1_BRARP Glyceraldehyde-3-phosphate dehydrogenase OS=Brassica rapa subsp. pekinensis OX=51351 PE=3 SV=1	49.1	47.552	448	0	323.31	25	15	12	12	8	11	12	15	16	16	19	22	21	28.686	28.488	28.381	27.855	28.063	28.489	28.974	28.725	28.805	29.259	29.301	29.51	-1.304	0.1972	0.323			1.245	0.2812	0.3782			1.788	0.01142	0.03516	up
286	M4CL64	Uncharacterized protein	M4CL64	M4CL64;M4FDY0;M4EWR3;M4EV11;M4CTQ9;M4C9U5;M4DD69	>tr|M4CL64|M4CL64_BRARP Uncharacterized protein OS=Brassica rapa subsp. pekinensis OX=51351 PE=3 SV=1	12.6	30.264	286	0	9.7686	4	2	1	2	2	3	3	2	2	2	3	2	4	28.423	29.171	29.344	27.397	25.948	27.096	26.127	26.715	26.875	29.504	29.791	30.155	-4.487	0.0002896	0.00293	down		-5.304	0.0001172	0.0007478	down		1.787	0.07412	0.15
1407	M4END3	Fructose-bisphosphate aldolase	M4END3	M4END3	>tr|M4END3|M4END3_BRARP Fructose-bisphosphate aldolase OS=Brassica rapa subsp. pekinensis OX=51351 PE=3 SV=1	35.6	42.197	390	0	57.655	4	3	2	2	2	1	2	2	2	2	3	2	3	25.522	25.471	25.572	24.875	25.312	24.649	25.644	25.488	25.82	26.336	26.288	26.449	-1.491	0.06052	0.1372			1.094	0.6502	0.7222			1.785	0.01104	0.03428	up
1157	M4E765	PABS domain-containing protein	M4E765	M4E765;M4DIK2	>tr|M4E765|M4E765_BRARP PABS domain-containing protein OS=Brassica rapa subsp. pekinensis OX=51351 PE=3 SV=1	18	37.574	344	0	5.781	5	1	0	0	1	1	0	1	1	2	3	2	2	23.315			24.554	24.159			23.32	22.89	23.049	22.717	22.923	2.199	0.3438	0.4696			1.371	0.741	0.803			1.784	0.4594	0.6038
881	M4DMR8	Uncharacterized protein	M4DMR8	M4DMR8	>tr|M4DMR8|M4DMR8_BRARP Uncharacterized protein OS=Brassica rapa subsp. pekinensis OX=51351 PE=4 SV=1	3.1	41.743	386	0	4.6726	1	1	0	1	0	1	0	1	0	1	1	1	1	21.048		21.74		21.885		22.851		22.697	23.385	21.263	22.42	-1.28	0.836	0.8872			1.653	0.3848	0.4768			1.783	0.3006	0.4474
529	M4D1H4	Saposin B-type domain-containing protein	M4D1H4	M4D1H4;M4D3R5	>tr|M4D1H4|M4D1H4_BRARP Saposin B-type domain-containing protein OS=Brassica rapa subsp. pekinensis OX=51351 PE=4 SV=1	4.9	34.319	305	0	5.9941	1	0	0	0	0	0	0	0	1	1	1	1	0								22.646		22.173	23.043		-1.338	0.7104	0.7866			1.23	0.7374	0.7956			1.779	0.358	0.5042
1781	M4FHL8	Thioredoxin domain-containing protein	M4FHL8	M4FHL8	>tr|M4FHL8|M4FHL8_BRARP Thioredoxin domain-containing protein OS=Brassica rapa subsp. pekinensis OX=51351 PE=4 SV=1	6.6	19.806	181	0	4.142	1	0	0	0	0	0	0	1	0	1	1	1	1									22.257	22.526	22.43	21.988	-1.436	0.311	0.444			1.067	0.9266	0.9476			1.778	0.1628	0.273
1166	M4E7S6	Knot1 domain-containing protein	M4E7S6	M4E7S6	>tr|M4E7S6|M4E7S6_BRARP Knot1 domain-containing protein OS=Brassica rapa subsp. pekinensis OX=51351 PE=3 SV=1	31.2	8.51	77	0	121.21	2	0	0	0	0	2	2	2	2	2	1	1	0					24.61	23.74	27.67	27.773	27.089		24.071		2.806	0.2394	0.3698			62.99	6.536e-05	0.0004582	up		1.774	0.5864	0.7126
1177	M4EVV4	Uncharacterized protein	M4EVV4	M4EVV4;M4E8V4	>tr|M4EVV4|M4EVV4_BRARP Uncharacterized protein OS=Brassica rapa subsp. pekinensis OX=51351 PE=3 SV=1	7.1	25.792	253	0	24.494	1	1	0	1	1	0	1	1	1	1	1	1	1	22.455			22.553		23.02	23.649	23.161	23.275	22.365	22.848	22.774	1.292	0.732	0.804			2.877	0.02212	0.04688	up		1.772	0.2112	0.3398
893	M4DNK3	Aldedh domain-containing protein	M4DNK3	M4DNK3	>tr|M4DNK3|M4DNK3_BRARP Aldedh domain-containing protein OS=Brassica rapa subsp. pekinensis OX=51351 PE=3 SV=1	18	58.582	539	0	73.912	7	4	2	4	2	3	2	7	6	5	4	4	5	25.259	24.395	25.195	25.26	24.954	25.044	25.973	25.953	25.428	25.68	26.338	25.299	1.099	0.713	0.7964			1.784	0.0401	0.07686			1.769	0.0427	0.09814
908	M4DPN8	Uncharacterized protein	M4DPN8	M4DPN8	>tr|M4DPN8|M4DPN8_BRARP Uncharacterized protein OS=Brassica rapa subsp. pekinensis OX=51351 PE=3 SV=1	16	65.574	586	0	34.237	7	2	0	2	0	0	0	6	5	7	2	2	2	24.278		24.288				26.245	25.683	25.48	24.471	24.294	23.707	-5.154	0.01122	0.04058	down		5.516	0.003614	0.01058	up		1.763	0.2582	0.3952
1139	M4E661	AAI domain-containing protein	M4E661	M4E661	>tr|M4E661|M4E661_BRARP AAI domain-containing protein OS=Brassica rapa subsp. pekinensis OX=51351 PE=3 SV=1	17.6	18.223	182	0	73.602	4	3	3	3	4	4	4	3	4	4	3	3	4	26.793	27.307	27.534	26.861	27.953	27.855	29.109	28.962	28.814	28.033	28.346	27.71	1.27	0.3602	0.493			3.364	0.0004326	0.002014	up		1.763	0.0439	0.1002
1626	M4F4W6	Uncharacterized protein	M4F4W6	M4F4W6;M4D0M0	>tr|M4F4W6|M4F4W6_BRARP Uncharacterized protein OS=Brassica rapa subsp. pekinensis OX=51351 PE=4 SV=1	6	45.148	416	0	7.7578	3	0	0	0	0	0	0	2	1	2	1	1	1							22.553		22.46	23.178		22.578	-1.651	0.37	0.4984			1.44	0.4732	0.5636			1.761	0.2476	0.3862
218	M4CHF0	V-ATPase 69 kDa subunit	M4CHF0	M4CHF0	>tr|M4CHF0|M4CHF0_BRARP V-ATPase 69 kDa subunit OS=Brassica rapa subsp. pekinensis OX=51351 PE=3 SV=1	57.8	68.669	623	0	71.267	4	2	1	3	3	3	3	2	3	3	4	3	4	25.204	22.569	24.856	25.429	24.905	25.551	25.897	25.253	25.243	24.105	25.714	25.256	2.122	0.112	0.2182			2.386	0.07072	0.12			1.76	0.222	0.3522
309	M4CMN7	Uncharacterized protein	M4CMN7	M4CMN7	>tr|M4CMN7|M4CMN7_BRARP Uncharacterized protein OS=Brassica rapa subsp. pekinensis OX=51351 PE=3 SV=1	11.9	19.963	185	0	3.7054	3	0	1	1	2	1	2	2	2	3	1	2	1		23.266	23.564	23.445	23.194	23.666	23.056	23.833	23.878	23.679	23.569	23.388	1.628	0.2154	0.341			1.812	0.126	0.1938			1.758	0.1474	0.2584
899	M4DNX8	SHSP domain-containing protein	M4DNX8	M4DNX8	>tr|M4DNX8|M4DNX8_BRARP SHSP domain-containing protein OS=Brassica rapa subsp. pekinensis OX=51351 PE=3 SV=1	47.1	17.669	157	0	19.314	6	1	1	0	4	4	5	4	3	3	2	2	1	23.626	23.964		27.297	26.721	27.201	26.385	25.723	26.549	25.134	23.691	22.83	15.95	6.928e-05	0.001046	up		8.827	0.0005044	0.00225	up		1.751	0.2808	0.4256
727	M4DCQ2	Stress-response A/B barrel domain-containing protein	M4DCQ2	M4DCQ2	>tr|M4DCQ2|M4DCQ2_BRARP Stress-response A/B barrel domain-containing protein OS=Brassica rapa subsp. pekinensis OX=51351 PE=4 SV=1	11.4	22.328	201	0	7.8796	2	0	0	0	2	1	1	0	0	0	0	1	1				24.948		24.824					22.219	22.439	4.89	0.03626	0.09572			-1.16	0.8824	0.9118			1.749	0.463	0.605
676	M4D9I8	Alanine--glyoxylate aminotransferase	M4D9I8	M4D9I8;M4F7Z6	>tr|M4D9I8|M4D9I8_BRARP Alanine--glyoxylate aminotransferase OS=Brassica rapa subsp. pekinensis OX=51351 PE=3 SV=1	26.7	44.167	401	0	91.093	8	2	2	3	2	0	1	7	5	4	4	6	6	24.909	23.55	24.254	23.415		21.994	25.647	24.836	25.301	24.354	25.645	25.129	-4.808	0.005462	0.02348	down		2.033	0.1814	0.2632			1.747	0.2864	0.4262
369	M4F3B2	GTP-binding nuclear protein	M4F3B2	M4F3B2;M4CQP1;M4CFE4	>tr|M4F3B2|M4F3B2_BRARP GTP-binding nuclear protein OS=Brassica rapa subsp. pekinensis OX=51351 PE=3 SV=1	31.7	25.109	221	0	35.052	8	3	1	2	4	3	6	6	4	3	3	4	5	25.296	24.134	24.998	25.683	25.578	25.692	25.974	25.806	25.754	25.584	25.544	25.712	1.792	0.02322	0.06884			2.049	0.007674	0.01964	up		1.746	0.02864	0.07192
1133	M4E5Z6	26S proteasome non-ATPase regulatory subunit 2 homolog	M4E5Z6	M4E5Z6;M4D3H6;M4F5X9	>tr|M4E5Z6|M4E5Z6_BRARP 26S proteasome non-ATPase regulatory subunit 2 homolog OS=Brassica rapa subsp. pekinensis OX=51351 PE=3 SV=1	8.8	97.816	891	0	5.3049	6	1	1	1	2	1	2	2	4	4	4	3	2	22.558	23.456	23.086	22.985	22.895	23.322	23.594	23.366	24.476	24.522	24.034	22.95	1.024	0.9402	0.9594			1.716	0.108	0.172			1.744	0.09902	0.1902
441	M4CV95	RRM domain-containing protein	M4CV95	M4CV95;M4DHE9;M4CUX5	>tr|M4CV95|M4CV95_BRARP RRM domain-containing protein OS=Brassica rapa subsp. pekinensis OX=51351 PE=4 SV=1	9.5	26.64	264	0	20.747	2	2	1	2	0	1	1	1	1	1	2	2	2	23.943	23.658	23.483		24.099	24.328	24.798	24.562	24.522	24.641	24.589	24.247	-1.514	0.489	0.607			1.908	0.2674	0.3614			1.738	0.3394	0.4886
827	M4EQD6	Nascent polypeptide-associated complex subunit beta	M4EQD6	M4EQD6;M4EAY1;M4DJA1	>tr|M4EQD6|M4EQD6_BRARP Nascent polypeptide-associated complex subunit beta OS=Brassica rapa subsp. pekinensis OX=51351 PE=3 SV=1	17.3	16.773	156	0	55.694	1	0	0	0	0	0	0	1	1	1	0	0	1							24.852	23.992	24.648			24.02	-1.637	0.642	0.7388			8.834	0.0007072	0.002908	up		1.737	0.3626	0.5098
55	M4C921	Cytochrome c domain-containing protein	M4C921	M4C921;M4F9Y7	>tr|M4C921|M4C921_BRARP Cytochrome c domain-containing protein OS=Brassica rapa subsp. pekinensis OX=51351 PE=3 SV=1	41.1	12.269	112	0	4.1273	2	0	0	1	1	1	1	1	1	1	1	1	1				24.46	24.065	24.313	23.633		23.046		23.869		7.387	0.004014	0.01862	up		2.324	0.18	0.259			1.737	0.4548	0.6044
340	M4CP75	ATP synthase subunit beta	M4CP75	M4CP75;M4EIN3;M4CYR6;M4CYR3;M4CP76;M4EIN4	>tr|M4CP75|M4CP75_BRARP ATP synthase subunit beta OS=Brassica rapa subsp. pekinensis OX=51351 PE=3 SV=1	67.1	59.53	554	0	323.31	27	14	10	14	14	12	12	19	20	23	20	21	20	29.342	28.692	28.745	29.014	28.838	29.157	29.439	29.142	29.19	29.586	29.785	29.798	1.055	0.794	0.857			1.258	0.2712	0.367			1.737	0.01684	0.04714	up
1064	M4E0M3	Uncharacterized protein	M4E0M3	M4E0M3;M4CBX6	>tr|M4E0M3|M4E0M3_BRARP Uncharacterized protein OS=Brassica rapa subsp. pekinensis OX=51351 PE=4 SV=1	18.9	12.428	106	0	7.0685	2	0	0	0	0	0	0	2	2	2	0	1	1							23.061	22.809	22.237		21.713	23.426	-1.347	0.6072	0.71			2.301	0.08852	0.1428			1.729	0.2868	0.4272
1314	M4EHZ3	Ubiquitin receptor RAD23	M4EHZ3	M4EHZ3;M4EHB9	>tr|M4EHZ3|M4EHZ3_BRARP Ubiquitin receptor RAD23 OS=Brassica rapa subsp. pekinensis OX=51351 PE=3 SV=1	14.1	40.737	382	0	3.8884	2	0	1	0	0	0	1	2	2	2	1	0	1		22.295				21.409	22.858	22.937	22.971	23.175		22.764	-1.547	0.299	0.4334			2.349	0.03908	0.07392			1.727	0.2448	0.3738
638	M4D6X0	Uncharacterized protein	M4D6X0	M4D6X0	>tr|M4D6X0|M4D6X0_BRARP Uncharacterized protein OS=Brassica rapa subsp. pekinensis OX=51351 PE=3 SV=1	27.3	24.837	220	0	7.8688	6	0	0	0	2	2	2	4	4	4	0	3	1				23.459	24.201	23.959	23.748	25.088	24.838		24.012		5.272	0.006074	0.02542	up		8.479	0.001174	0.004308	up		1.719	0.4734	0.6148
610	M4D5L6	Uncharacterized protein	M4D5L6	M4D5L6	>tr|M4D5L6|M4D5L6_BRARP Uncharacterized protein OS=Brassica rapa subsp. pekinensis OX=51351 PE=4 SV=1	8.6	49.823	452	0	68.359	2	1	0	2	0	0	0	1	1	1	0	1	1			22.834					23.116			23.306	23.552	-2.258	0.2364	0.3672			-1.176	0.8496	0.8864			1.715	0.4164	0.5624
1091	M4E215	Glutathione transferase	M4E215	M4E215;M4DYS7	>tr|M4E215|M4E215_BRARP Glutathione transferase OS=Brassica rapa subsp. pekinensis OX=51351 PE=3 SV=1	40.5	24.22	215	0	60.952	9	5	3	3	7	6	6	6	5	6	6	5	4	25.78	25.599	26.332	28.13	27.476	27.308	27.196	27.204	26.902	26.562	26.836	26.633	3.328	0.0001722	0.001986	up		2.293	0.003002	0.009082	up		1.709	0.03362	0.08154
285	M4CL29	Uncharacterized protein	M4CL29	M4CL29	>tr|M4CL29|M4CL29_BRARP Uncharacterized protein OS=Brassica rapa subsp. pekinensis OX=51351 PE=3 SV=1	32	42.766	416	0	276.33	10	6	6	7	6	5	5	9	9	10	9	9	8	28.155	28.711	29.225	28.441	28.182	28.221	29.759	29.761	29.385	29.713	29.559	29.138	-1.334	0.234	0.365			1.916	0.01542	0.03494	up		1.709	0.03842	0.09094
128	M4CCM0	LRRNT_2 domain-containing protein	M4CCM0	M4CCM0	>tr|M4CCM0|M4CCM0_BRARP LRRNT_2 domain-containing protein OS=Brassica rapa subsp. pekinensis OX=51351 PE=4 SV=1	20	82.626	756	0	311.47	14	8	5	8	7	10	8	11	12	13	11	11	10	27.126	27.452	27.563	27.782	28.068	27.544	28.868	28.709	28.518	28.279	28.102	28.066	1.336	0.1622	0.282			2.493	0.000538	0.002384	up		1.704	0.01814	0.04978	up
1712	M4FBQ4	GRAM domain-containing protein	M4FBQ4	M4FBQ4;M4EN63	>tr|M4FBQ4|M4FBQ4_BRARP GRAM domain-containing protein OS=Brassica rapa subsp. pekinensis OX=51351 PE=3 SV=1	7.5	32.692	306	0	18.059	2	0	0	0	1	1	1	2	2	2	1	1	1				23.311	23.174	23.311	23.66	23.874	23.626	22.863		22.265	3.507	0.0009108	0.006544	up		4.806	9.268e-05	0.0006148	up		1.701	0.1768	0.2992
125	M4CCJ1	Adenosylhomocysteinase	M4CCJ1	M4CCJ1	>tr|M4CCJ1|M4CCJ1_BRARP Adenosylhomocysteinase OS=Brassica rapa subsp. pekinensis OX=51351 PE=3 SV=1	36.5	53.187	485	0	7.8242	3	2	1	2	2	2	2	2	3	3	2	2	2	24.364	24.614	24.835	24.061	24.461	24.887	24.65	24.296	24.806	25.207	25.134	25.765	-1.098	0.688	0.7766			-1.014	0.951	0.9652			1.698	0.03792	0.08986
359	M4CPY1	Pyrroline-5-carboxylate reductase	M4CPY1	M4CPY1	>tr|M4CPY1|M4CPY1_BRARP Pyrroline-5-carboxylate reductase OS=Brassica rapa subsp. pekinensis OX=51351 PE=3 SV=1	9.1	47.233	440	0.00065574	2.3706	1	0	0	0	1	1	1	0	0	1	1	1	1				22.844	20.562	22.966			21.748	21.171	22.685	23.032	1.5	0.553	0.6614			-1.192	0.8148	0.8644			1.689	0.4078	0.5506
946	M4DST1	60S ribosomal protein L13	M4DST1	M4DST1;M4EMB1;M4DND0	>tr|M4DST1|M4DST1_BRARP 60S ribosomal protein L13 OS=Brassica rapa subsp. pekinensis OX=51351 PE=3 SV=1	31.1	23.611	206	0	18.118	6	1	0	0	1	1	1	6	5	5	1	1	3	21.587			22.369	22.176	23.057	25.952	25.906	25.795			23.955	2.055	0.1392	0.2564			20.96	1.772e-05	0.0001754	up		1.687	0.3816	0.5266
1022	M4DY16	4-hydroxy-4-methyl-2-oxoglutarate aldolase	M4DY16	M4DY16;M4CA33	>tr|M4DY16|M4DY16_BRARP 4-hydroxy-4-methyl-2-oxoglutarate aldolase OS=Brassica rapa subsp. pekinensis OX=51351 PE=3 SV=1	45.2	17.779	166	0	97.185	8	2	3	1	1	2	2	5	5	8	4	3	4	24.079	24.302	24.048		24.525	23.022	25.099	24.402	24.455	25.286	24.696	24.704	-2.502	0.08004	0.1712			1.423	0.5178	0.6032			1.684	0.3438	0.4936
152	M4CDV4	Uncharacterized protein	M4CDV4	M4CDV4;M4DUH6;M4CDV5;M4CQW7	>tr|M4CDV4|M4CDV4_BRARP Uncharacterized protein OS=Brassica rapa subsp. pekinensis OX=51351 PE=3 SV=1	16.8	46.438	422	0	12.413	6	1	1	1	2	2	1	4	4	6	1	2	3		23.286	23.866	21.619	22.011	22.675	22.904	22.898	23.277	23.856	23.741	23.196	-1.681	0.3546	0.485			1.129	0.9234	0.9474			1.678	0.2334	0.361
1422	M4EPR4	Germin-like protein	M4EPR4	M4EPR4;M4EWX9	>tr|M4EPR4|M4EPR4_BRARP Germin-like protein OS=Brassica rapa subsp. pekinensis OX=51351 PE=3 SV=1	17.7	23.307	220	0	4.7247	3	2	0	2	2	2	3	3	3	2	1	1	2	25.643		25.788	28.554	28.185	26.546	27.409	28.072	27.287	25.116	25.175	24.899	10.88	0.003694	0.01788	up		9.654	0.0051	0.01402	up		1.676	0.4844	0.628
868	M4DWX7	Uncharacterized protein	M4DWX7	M4DWX7;M4DM14;M4E8B1	>tr|M4DWX7|M4DWX7_BRARP Uncharacterized protein OS=Brassica rapa subsp. pekinensis OX=51351 PE=3 SV=1	24.8	15.503	133	0	5.9499	4	0	0	0	1	3	3	4	4	3	1	1	1				21.597	22.318	22.859	25.809	26.019	24.998	22.516		23.096	1.611	0.3236	0.4516			16.44	9.788e-06	0.0001108	up		1.675	0.305	0.4496
375	M4CQU6	Uncharacterized protein	M4CQU6	M4CQU6	>tr|M4CQU6|M4CQU6_BRARP Uncharacterized protein OS=Brassica rapa subsp. pekinensis OX=51351 PE=3 SV=1	8.1	67.185	615	0	4.9504	4	0	0	1	2	2	0	2	2	3	2	2	1			25.344	23.458	23.234		24.662	24.902	24.746	23.562	23.366	23.565	-1.15	0.908	0.9376			4.044	0.07322	0.1238			1.674	0.6012	0.7276
1101	M4E2S1	Phosphopyruvate hydratase	M4E2S1	M4E2S1	>tr|M4E2S1|M4E2S1_BRARP Phosphopyruvate hydratase OS=Brassica rapa subsp. pekinensis OX=51351 PE=3 SV=1	57.7	47.5	444	0	323.31	21	7	6	7	9	9	8	17	19	18	13	14	12	28.537	27.601	27.516	28.555	28.25	27.906	28.913	28.762	28.76	28.617	28.762	28.502	1.277	0.311	0.4442			1.902	0.01682	0.03728	up		1.673	0.04612	0.1044
1512	M4EWP2	Uncharacterized protein	M4EWP2	M4EWP2	>tr|M4EWP2|M4EWP2_BRARP Uncharacterized protein OS=Brassica rapa subsp. pekinensis OX=51351 PE=3 SV=1	5.4	80.71	757	0.0024198	1.8262	3	0	0	0	2	2	1	1	0	0	0	1	2				23.875	23.047	22.322	22.302					23.341	3.143	0.05974	0.1346			1.123	0.8712	0.9016			1.671	0.6232	0.7426
494	M4CYV0	Malate dehydrogenase	M4CYV0	M4CYV0	>tr|M4CYV0|M4CYV0_BRARP Malate dehydrogenase OS=Brassica rapa subsp. pekinensis OX=51351 PE=3 SV=1	37.4	37.633	358	0	13.748	1	0	0	0	0	0	0	0	0	0	1	1	1										21.775	21.885	22.83	-1.608	0.3968	0.5248			-1.175	0.8366	0.8766			1.67	0.1532	0.2624
1129	M4E5N3	Xyloglucan endotransglucosylase/hydrolase	M4E5N3	M4E5N3	>tr|M4E5N3|M4E5N3_BRARP Xyloglucan endotransglucosylase/hydrolase OS=Brassica rapa subsp. pekinensis OX=51351 PE=3 SV=1	9.5	32.36	284	0.0030175	1.8102	1	0	0	0	0	0	0	0	0	0	1	1	1										20.742	22.62	22.96	-1.226	0.9038	0.9344			-1.133	0.8518	0.8882			1.667	0.3074	0.4484
1509	M4EWF6	Glutathione peroxidase	M4EWF6	M4EWF6	>tr|M4EWF6|M4EWF6_BRARP Glutathione peroxidase OS=Brassica rapa subsp. pekinensis OX=51351 PE=3 SV=1	65.1	25.261	229	0	148.76	14	2	2	3	3	3	3	12	9	12	4	4	4	26.48	25.636	26.341	26.449	26.309	26.627	27.969	27.65	28.01	26.943	26.888	26.835	1.239	0.3252	0.4586			3.304	0.000102	0.0006658	up		1.666	0.03124	0.07674
1725	M4FCB6	Uncharacterized protein	M4FCB6	M4FCB6	>tr|M4FCB6|M4FCB6_BRARP Uncharacterized protein OS=Brassica rapa subsp. pekinensis OX=51351 PE=3 SV=1	44.6	71.271	650	0	323.31	30	13	10	14	25	23	24	19	21	22	19	19	19	28.145	28.258	28.37	30.449	30.29	30.127	29.096	28.953	28.894	28.921	29.031	29.004	4.086	4.756e-06	0.000156	up		1.651	0.01586	0.0356	up		1.656	0.01536	0.04428	up
1651	M4F750	Cysteine synthase	M4F750	M4F750;M4FF36	>tr|M4F750|M4F750_BRARP Cysteine synthase OS=Brassica rapa subsp. pekinensis OX=51351 PE=3 SV=1	34.8	33.589	319	0	52.242	9	3	2	3	2	2	4	5	6	8	4	4	5	26.127	24.93	25.747	25.819	25.398	25.789	26.385	26.181	26	26.271	26.357	26.357	1.048	0.846	0.894			1.502	0.107	0.1702			1.655	0.05212	0.1152
443	M4DH77	NmrA domain-containing protein	M4DH77	M4DH77;M4CVE0	>tr|M4DH77|M4DH77_BRARP NmrA domain-containing protein OS=Brassica rapa subsp. pekinensis OX=51351 PE=4 SV=1	10.9	34.51	312	0.0035587	1.6856	1	1	0	0	0	0	0	1	1	1	0	1	1	21.59										22.625	22.435	-1.422	0.3866	0.5126			-1.191	0.653	0.722			1.655	0.3522	0.501
621	M4D5Z1	Uncharacterized protein	M4D5Z1	M4D5Z1	>tr|M4D5Z1|M4D5Z1_BRARP Uncharacterized protein OS=Brassica rapa subsp. pekinensis OX=51351 PE=3 SV=1	33.5	29.144	269	0	19.821	7	0	0	0	1	2	1	4	6	7	2	1	1				22.808	22.915	22.457	23.884	24.313	25.811	22.745	22.432		2.406	0.07328	0.1576			9.246	0.0001482	0.0008904	up		1.654	0.5052	0.651
1344	M4EJL4	AAI domain-containing protein	M4EJL4	M4EJL4	>tr|M4EJL4|M4EJL4_BRARP AAI domain-containing protein OS=Brassica rapa subsp. pekinensis OX=51351 PE=4 SV=1	44.4	10.28	99	0	323.31	3	3	3	3	3	3	3	3	3	3	3	3	3	30.72	31.401	31.764	32.427	33.796	33.775	34.049	33.414	33.8	32.37	32.139	31.544	4.106	0.0005988	0.004972	up		5.5	0.0001252	0.0007852	up		1.65	0.127	0.2294
1342	M4EJI6	HATPase_c domain-containing protein	M4EJI6	M4EJI6;M4EJI2	>tr|M4EJI6|M4EJI6_BRARP HATPase_c domain-containing protein OS=Brassica rapa subsp. pekinensis OX=51351 PE=3 SV=1	23.7	80.057	699	0	74.656	14	2	2	2	3	5	5	6	6	9	5	8	9	25.423	24.801	24.516	26.276	26.018	26.813	25.23	24.585	25.202	25.434	26.079	25.396	2.743	0.001932	0.01102	up		1.066	0.806	0.856			1.65	0.0729	0.148
1765	M4FG66	Acyl-coenzyme A oxidase	M4FG66	M4FG66	>tr|M4FG66|M4FG66_BRARP Acyl-coenzyme A oxidase OS=Brassica rapa subsp. pekinensis OX=51351 PE=3 SV=1	8.3	74.323	664	0	14.152	6	1	1	1	2	1	3	3	5	5	2	2	3		22.143	23.767	24.204	24.18	23.734	24.183	24.846	24.358	24.211	21.716	23.45	3.106	0.0352	0.09448			4.165	0.0104	0.02468	up		1.649	0.3656	0.514
1658	M4F7X1	Ferredoxin--NADP reductase, chloroplastic	M4F7X1	M4F7X1;M4ESM7	>tr|M4F7X1|M4F7X1_BRARP Ferredoxin--NADP reductase, chloroplastic OS=Brassica rapa subsp. pekinensis OX=51351 PE=3 SV=1	16	40.651	363	0	116.34	3	3	1	2	1	2	2	2	0	1	3	3	3	25.206		24.58	24.188	24.656	24.839	24.357		23.504	24.383	24.457	24.548	1.765	0.4574	0.5848			-1.665	0.5438	0.6318			1.649	0.5244	0.6628
1538	M4EY78	TPR_REGION domain-containing protein	M4EY78	M4EY78	>tr|M4EY78|M4EY78_BRARP TPR_REGION domain-containing protein OS=Brassica rapa subsp. pekinensis OX=51351 PE=4 SV=1	2.2	66.695	578	0	3.794	1	0	0	1	0	0	0	0	0	0	1	1	1			25.344							23.449	23.605	23.683	-4.279	0.0371	0.09512			-3.279	0.08712	0.1426			1.647	0.4778	0.618
931	M4DQZ9	Uncharacterized protein	M4DQZ9	M4DQZ9	>tr|M4DQZ9|M4DQZ9_BRARP Uncharacterized protein OS=Brassica rapa subsp. pekinensis OX=51351 PE=3 SV=1	33.9	41.174	380	0	43.648	8	2	0	0	0	1	1	4	4	7	3	3	1	22.541				22.75	23.427	24.163	24.074	25.216	24.253	21.959		1.452	0.805	0.8562			6.468	0.0119	0.02772	up		1.646	0.6332	0.7532
234	M4CI49	40S ribosomal protein SA	M4CI49	M4CI49;M4ETH0;M4CUY5;M4DHT5;M4CUG3	>tr|M4CI49|M4CI49_BRARP 40S ribosomal protein SA OS=Brassica rapa subsp. pekinensis OX=51351 PE=3 SV=1	22.9	31.497	288	0	27.755	6	3	1	3	2	1	2	4	5	4	3	4	5	25.627	23.933	24.047	24.321	24.302	24.204	25.82	25.257	25.255	25.225	25.082	25.446	-1.198	0.549	0.6612			1.876	0.05254	0.09432			1.642	0.116	0.2134
614	M4D5T6	Uncharacterized protein	M4D5T6	M4D5T6;M4D2H1	>tr|M4D5T6|M4D5T6_BRARP Uncharacterized protein OS=Brassica rapa subsp. pekinensis OX=51351 PE=3 SV=1	6.7	52.228	476	0	3.8262	3	0	0	0	0	0	0	0	1	2	1	2	2								21.854	21.219	21.614	21.845	22.889	-1.366	0.744	0.8146			1.03	0.8598	0.8956			1.642	0.2588	0.3958
1746	M4FE21	Phosphoglycerate kinase	M4FE21	M4FE21	>tr|M4FE21|M4FE21_BRARP Phosphoglycerate kinase OS=Brassica rapa subsp. pekinensis OX=51351 PE=3 SV=1	61	50.111	480	0	323.31	26	14	11	10	10	11	13	21	22	21	20	20	22	28.628	28.672	28.491	28.763	28.877	28.579	29.191	28.936	29.174	29.117	29.37	29.445	1.104	0.5984	0.7072			1.418	0.08038	0.1334			1.64	0.01916	0.05198
154	M4FFB0	Uncharacterized protein	M4FFB0	M4FFB0;M4DL23;M4CS06;M4CG02;M4CE29	>tr|M4FFB0|M4FFB0_BRARP Uncharacterized protein OS=Brassica rapa subsp. pekinensis OX=51351 PE=3 SV=1	27.7	17.982	166	0	21.465	4	3	1	2	3	1	2	3	4	3	2	2	2	25.28	23.967	24.416	25.137	24.359	25.069	26.4	26.554	26.161	25.079	25.848	24.867	1.232	0.475	0.598			3.525	0.0008042	0.00328	up		1.636	0.107	0.2022
1066	M4E0Q9	Uncharacterized protein	M4E0Q9	M4E0Q9	>tr|M4E0Q9|M4E0Q9_BRARP Uncharacterized protein OS=Brassica rapa subsp. pekinensis OX=51351 PE=3 SV=1	34.7	35.543	323	0.0018738	2.0146	1	0	0	0	0	0	0	1	0	0	1	1	1											22.05	22.732	-1.429	0.6232	0.724			-1.201	0.672	0.735			1.635	0.3154	0.4572
1226	M4ECT1	4-diphosphocytidyl-2C-methyl-D-erythritol synthase	M4ECT1	M4ECT1	>tr|M4ECT1|M4ECT1_BRARP 4-diphosphocytidyl-2C-methyl-D-erythritol synthase OS=Brassica rapa subsp. pekinensis OX=51351 PE=3 SV=1	9.5	30.776	275	0	4.497	2	1	0	0	1	0	0	0	0	2	1	1	1	22.114			22.647					22.569	23.392	22.399		-1.279	0.8078	0.8648			-1.002	0.8498	0.8836			1.632	0.6092	0.7302
1088	M4E1V1	UVR domain-containing protein	M4E1V1	M4E1V1;M4DNE3;M4EMA2	>tr|M4E1V1|M4E1V1_BRARP UVR domain-containing protein OS=Brassica rapa subsp. pekinensis OX=51351 PE=3 SV=1	20.3	103.16	929	0	89.806	19	6	5	5	4	2	3	12	10	16	8	8	13	25.726	25.062	25.18	25.092	24.072	24.473	26.317	26.235	26.634	25.725	25.953	26.407	-1.714	0.0471	0.1142			2.104	0.01002	0.02442	up		1.631	0.06742	0.14
544	M4D2C2	Serine hydroxymethyltransferase	M4D2C2	M4D2C2	>tr|M4D2C2|M4D2C2_BRARP Serine hydroxymethyltransferase OS=Brassica rapa subsp. pekinensis OX=51351 PE=3 SV=1	30.2	57.323	517	0	185.02	3	2	1	2	0	1	0	3	3	2	2	3	2	24.214	24.781	25.69		24.435		25.226	25.239	25.542	25.544	25.553	25.702	-6.59	0.00449	0.02066	down		1.357	0.5994	0.6748			1.63	0.4052	0.549
93	M4CAM0	DOMON domain-containing protein	M4CAM0	M4CAM0	>tr|M4CAM0|M4CAM0_BRARP DOMON domain-containing protein OS=Brassica rapa subsp. pekinensis OX=51351 PE=4 SV=1	20.8	26.336	255	0	98.358	4	3	3	2	4	4	4	3	3	4	3	3	3	26.38	27.266	25.603	28.951	28.609	29.124	26.312	26.191	26.208	27.181	27.428	26.747	5.573	4.93e-05	0.0008502	up		-1.132	0.662	0.7322			1.628	0.105	0.199
513	M4D043	Uncharacterized protein	M4D043	M4D043;M4DVF6	>tr|M4D043|M4D043_BRARP Uncharacterized protein OS=Brassica rapa subsp. pekinensis OX=51351 PE=4 SV=1	46.6	39.671	367	0	199.61	18	6	6	5	6	4	6	16	17	17	11	10	12	26.377	26.923	26.858	24.995	25.423	24.723	28.817	29.022	28.886	27.43	27.434	27.4	-3.188	0.000103	0.001362	down		4.56	8.114e-06	0.0001024	up		1.627	0.03376	0.0819
665	M4D8Q7	Uncharacterized protein	M4D8Q7	M4D8Q7;M4F6X5	>tr|M4D8Q7|M4D8Q7_BRARP Uncharacterized protein OS=Brassica rapa subsp. pekinensis OX=51351 PE=3 SV=1	3.1	73.065	652	0	3.3167	2	0	0	0	1	0	0	0	2	2	1	1	1				21.513				22.412	21.429	22.52	22.406		-1.351	0.7586	0.831			1.161	0.8506	0.8852			1.627	0.5588	0.6892
160	M4CEI6	Uncharacterized protein	M4CEI6	M4CEI6	>tr|M4CEI6|M4CEI6_BRARP Uncharacterized protein OS=Brassica rapa subsp. pekinensis OX=51351 PE=4 SV=1	11.9	10.537	101	0	12.624	1	0	0	0	0	0	0	1	0	0	1	1	1							21.252			23.264		22.093	-1.612	0.2592	0.3846			-1.27	0.7034	0.7656			1.625	0.2568	0.3916
967	M4EPS6	LRRcap domain-containing protein	M4EPS6	M4EPS6;M4DU01;M4ESA5	>tr|M4EPS6|M4EPS6_BRARP LRRcap domain-containing protein OS=Brassica rapa subsp. pekinensis OX=51351 PE=4 SV=1	5.5	28.452	256	0	4.636	1	0	0	0	0	0	0	1	1	1	1	1	0							23.282		22.888		22.623		-1.26	0.9406	0.9598			2.265	0.1544	0.2262			1.622	0.4734	0.609
1099	M4E2D1	Uncharacterized protein	M4E2D1	M4E2D1	>tr|M4E2D1|M4E2D1_BRARP Uncharacterized protein OS=Brassica rapa subsp. pekinensis OX=51351 PE=3 SV=1	29.8	58.947	557	0	3.9836	2	0	0	0	0	1	0	2	2	2	1	1	1					22.053		23.595	22.876	23.111	22.113	23.263	21.206	-1.175	0.658	0.753			3.224	0.02068	0.04382	up		1.612	0.446	0.5924
1660	M4F7Z0	Uncharacterized protein	M4F7Z0	M4F7Z0	>tr|M4F7Z0|M4F7Z0_BRARP Uncharacterized protein OS=Brassica rapa subsp. pekinensis OX=51351 PE=4 SV=1	2.3	59.422	532	0.0018304	1.8779	1	0	0	0	0	0	0	1	1	1	1	1	1							22.677	22.969	22.434	22.469	22.432	21.554	-1.402	0.444	0.5728			2.346	0.04578	0.08438			1.612	0.2618	0.3996
1515	M4EX02	Fn3_like domain-containing protein	M4EX02	M4EX02	>tr|M4EX02|M4EX02_BRARP Fn3_like domain-containing protein OS=Brassica rapa subsp. pekinensis OX=51351 PE=3 SV=1	9.6	82.314	762	0	9.8237	6	0	0	0	0	0	0	3	3	3	2	3	0							23.884	23.775	23.703	23.625			-1.509	0.5424	0.652			5.045	0.0036	0.0105	up		1.608	0.5494	0.6878
1810	Q8H6J9	PR4-type protein	Q8H6J9	Q8H6J9	>tr|Q8H6J9|Q8H6J9_BRARP PR4-type protein OS=Brassica rapa subsp. pekinensis OX=51351 PE=2 SV=2	72.1	15.503	140	0	312.14	7	5	6	5	7	7	7	4	6	5	6	7	6	28.497	28.103	28.836	29.703	30.681	30.774	27.867	27.515	27.202	28.116	30.919	28.456	3.751	0.0104	0.03884	up		-1.932	0.156	0.232			1.608	0.296	0.4416
548	M4D2J3	RRM domain-containing protein	M4D2J3	M4D2J3	>tr|M4D2J3|M4D2J3_BRARP RRM domain-containing protein OS=Brassica rapa subsp. pekinensis OX=51351 PE=4 SV=1	41.2	16.048	165	0	27.166	5	4	3	4	3	3	3	1	3	2	4	4	5	25.959	25.952	25.834	25.497	25.374	25.2	26.549	25.921	26.679	26.536	26.46	26.802	-1.472	0.08072	0.17			1.383	0.136	0.2068			1.607	0.03756	0.0896
773	M4FI80	Pectate lyase	M4FI80	M4FI80;M4EUL2;M4EP63;M4DFR8;M4EV97	>tr|M4FI80|M4FI80_BRARP Pectate lyase OS=Brassica rapa subsp. pekinensis OX=51351 PE=3 SV=1	2.4	46.763	423	0.0051754	1.5058	1	0	0	0	0	0	0	1	0	0	1	0	1							23.196			22.909		22.668	-1.623	0.5968	0.6962			1.179	0.762	0.8124			1.605	0.5234	0.667
417	M4CT75	Citrate synthase	M4CT75	M4CT75;M4DDI6;M4CGM2	>tr|M4CT75|M4CT75_BRARP Citrate synthase OS=Brassica rapa subsp. pekinensis OX=51351 PE=3 SV=1	9.7	55.863	507	0	18.881	5	2	1	1	3	4	4	3	3	4	3	4	3	24.113	24.782	23.841	24.378	25.087	24.503	25.127	24.761	25.024	25.014	24.882	24.886	1.329	0.235	0.365			1.653	0.04744	0.08718			1.604	0.05994	0.1276
766	M4DFA0	Uncharacterized protein	M4DFA0	M4DFA0	>tr|M4DFA0|M4DFA0_BRARP Uncharacterized protein OS=Brassica rapa subsp. pekinensis OX=51351 PE=3 SV=1	11.5	81.142	763	0	37.12	7	0	0	1	0	0	0	6	6	5	2	1	0			23.471				24.863	24.512	25.185	23.133	23.753		-2.511	0.1212	0.2258			6.687	0.002634	0.008246	up		1.603	0.5882	0.7126
116	M4DXE1	TCTP domain-containing protein	M4DXE1	M4DXE1;M4CBQ7;M4E075	>tr|M4DXE1|M4DXE1_BRARP TCTP domain-containing protein OS=Brassica rapa subsp. pekinensis OX=51351 PE=3 SV=1	22	19.041	168	0	5.6931	4	2	1	1	1	3	2	1	4	3	2	2	2	24.202	23.508	23.666	24.018	23.184	23.421	24.45	24	24.369	24.322	24.576	24.522	-1.19	0.4522	0.58			1.396	0.163	0.2406			1.603	0.05714	0.1242
296	M4CLS6	Ascorbate biosynthesis-related protein	M4CLS6	M4CLS6	>tr|M4CLS6|M4CLS6_BRARP Ascorbate biosynthesis-related protein OS=Brassica rapa subsp. pekinensis OX=51351 GN=GalDH8 PE=2 SV=1	14.3	33.662	301	0	100.83	3	1	0	1	0	0	0	0	1	1	1	1	1	22.967									23.378	23.268		-1.893	0.313	0.4444			-1.796	0.3198	0.4152			1.589	0.4056	0.5576
382	M4CRD1	Malate dehydrogenase [NADP], chloroplastic	M4CRD1	M4CRD1;M4DV31;M4CEM9	>tr|M4CRD1|M4CRD1_BRARP Malate dehydrogenase [NADP], chloroplastic OS=Brassica rapa subsp. pekinensis OX=51351 PE=3 SV=1	20.7	48.267	444	0	21.246	6	4	1	2	2	2	1	5	3	5	3	3	4	24.864	24.036	23.511	24.456		24.559	24.82	24.757	24.907	24.894	24.614	24.898	-1.849	0.3154	0.4452			1.614	0.4318	0.5236			1.586	0.4488	0.5972
1266	M4F2N3	Proteasome subunit alpha type	M4F2N3	M4F2N3;M4EF94;M4DC55	>tr|M4F2N3|M4F2N3_BRARP Proteasome subunit alpha type OS=Brassica rapa subsp. pekinensis OX=51351 PE=3 SV=1	13.7	29.737	271	0	7.2278	3	0	0	0	0	0	0	1	0	1	1	1	0										22.483	22.784		-1.544	0.6168	0.7136			-1.332	0.6614	0.7322			1.586	0.2846	0.421
402	M4CS95	Glutathione reductase	M4CS95	M4CS95	>tr|M4CS95|M4CS95_BRARP Glutathione reductase OS=Brassica rapa subsp. pekinensis OX=51351 PE=3 SV=1	6.6	60.568	563	0	5.4595	3	1	0	2	1	1	1	3	3	2	2	0	1			23.356	23.182	23.323	23.118	23.947	23.698	24.76	23.786		23.284	2.036	0.1998	0.3234			3.872	0.01694	0.0369	up		1.582	0.545	0.68
1298	M4EH59	Uncharacterized protein	M4EH59	M4EH59	>tr|M4EH59|M4EH59_BRARP Uncharacterized protein OS=Brassica rapa subsp. pekinensis OX=51351 PE=3 SV=1	6	81.253	746	0	35.255	3	0	0	0	0	0	0	1	1	2	0	2	1							22.678	22.622	22.229		23.424		-1.484	0.5468	0.6584			2.044	0.1306	0.2002			1.58	0.4468	0.5896
1029	M4DYD0	LsmAD domain-containing protein	M4DYD0	M4DYD0	>tr|M4DYD0|M4DYD0_BRARP LsmAD domain-containing protein OS=Brassica rapa subsp. pekinensis OX=51351 PE=4 SV=1	2.3	70.097	641	0	4.4342	1	0	0	0	0	0	0	0	0	0	1	1	0										22.908	22.274		-1.769	0.1936	0.3156			-1.338	0.702	0.7666			1.58	0.407	0.5534
1491	M4EUY3	Inorganic diphosphatase	M4EUY3	M4EUY3;M4EWV7	>tr|M4EUY3|M4EUY3_BRARP Inorganic diphosphatase OS=Brassica rapa subsp. pekinensis OX=51351 PE=3 SV=1	12.8	23.586	203	0.0068182	1.4102	1	1	1	1	1	1	1	1	0	1	1	1	1	25.141	23.631	23.546	21.337	21.412	21.478	22.27		23.192	25.147	25.26	23.862	-6.484	0.0008752	0.00628	down		-3.845	0.00698	0.01812	down		1.57	0.3078	0.4542
537	M4D1Y3	Uncharacterized protein	M4D1Y3	M4D1Y3;M4DRR7;M4DBH2	>tr|M4D1Y3|M4D1Y3_BRARP Uncharacterized protein OS=Brassica rapa subsp. pekinensis OX=51351 PE=4 SV=1	35.6	32.462	295	0	323.31	7	3	3	3	5	5	4	5	4	5	5	5	5	28.224	27.98	28.212	26.433	26.982	26.493	27.837	28.049	28.032	28.628	28.755	28.973	-2.833	0.0001712	0.001986	down		-1.122	0.5624	0.6474			1.566	0.03878	0.09144
920	M4DQA7	Dihydrolipoyl dehydrogenase	M4DQA7	M4DQA7	>tr|M4DQA7|M4DQA7_BRARP Dihydrolipoyl dehydrogenase OS=Brassica rapa subsp. pekinensis OX=51351 PE=3 SV=1	36.1	53.982	507	0	111.78	18	7	6	6	6	7	5	14	14	13	10	10	10	26.331	26.296	26.806	26.393	26.859	26.496	27.285	27.044	27.507	27.232	27.215	26.923	1.076	0.726	0.8064			1.742	0.01814	0.03988	up		1.565	0.04768	0.1074
214	M4CHB3	Peptidase A1 domain-containing protein	M4CHB3	M4CHB3	>tr|M4CHB3|M4CHB3_BRARP Peptidase A1 domain-containing protein OS=Brassica rapa subsp. pekinensis OX=51351 PE=3 SV=1	12.5	52.632	487	0	12.58	4	0	0	0	0	0	0	4	4	3	2	2	1							25.024	24.598	24.483	22.149	22.363	22.041	-1.539	0.214	0.3454			8.952	5.856e-06	8.164e-05	up		1.563	0.2174	0.3446
482	M4CYE0	LRRNT_2 domain-containing protein	M4CYE0	M4CYE0	>tr|M4CYE0|M4CYE0_BRARP LRRNT_2 domain-containing protein OS=Brassica rapa subsp. pekinensis OX=51351 PE=4 SV=1	22.3	37.538	336	0	17.917	4	2	0	2	1	1	1	4	3	4	1	1	1	24.177		25.101	23.468	24.656	24.042	26.511	26.152	26.381	24.475	24.299	24.234	1.286	0.6888	0.7736			6.299	0.00226	0.00722	up		1.562	0.3984	0.5474
547	M4D5U2	Coatomer subunit alpha	M4D5U2	M4D5U2;M4EXU0;M4D2H4;M4EXU1;M4D5U1	>tr|M4D5U2|M4D5U2_BRARP Coatomer subunit alpha OS=Brassica rapa subsp. pekinensis OX=51351 PE=4 SV=1	2	133.27	1188	0.00066578	2.4833	2	0	0	0	0	0	0	1	1	1	1	1	2							22.606	22.227	22.15	22.415		22.236	-1.227	0.8862	0.92			1.998	0.06098	0.10652			1.559	0.3604	0.5102
379	M4CR44	Histone H2B	M4CR44	M4CR44;M4CQZ8	>tr|M4CR44|M4CR44_BRARP Histone H2B OS=Brassica rapa subsp. pekinensis OX=51351 PE=3 SV=1	33.3	15.391	141	0	41.38	5	3	3	3	3	3	3	4	3	3	4	4	4	28.161	26.135	27.606	28.604	28.029	28.15	28.863	28.824	28.535	27.805	28.076	27.934	1.945	0.0532	0.1262			2.713	0.00747	0.01904	up		1.556	0.18	0.2998
1215	M4EBK5	UCR_hinge domain-containing protein	M4EBK5	M4EBK5;M4DCX7	>tr|M4EBK5|M4EBK5_BRARP UCR_hinge domain-containing protein OS=Brassica rapa subsp. pekinensis OX=51351 PE=3 SV=1	21.8	12.869	110	0	8.745	4	2	1	2	2	3	2	4	4	4	2	3	3	25.625	25.466	26.178	23.652	25.257	24.59	25.785	26.339	26.205	26.611	26.227	26.332	-2.39	0.009148	0.03568	down		1.278	0.399	0.495			1.552	0.143	0.2506
1288	M4FAP7	Proteasome subunit beta	M4FAP7	M4FAP7;M4EGM0	>tr|M4FAP7|M4FAP7_BRARP Proteasome subunit beta OS=Brassica rapa subsp. pekinensis OX=51351 PE=3 SV=1	12.2	27.541	245	0	3.8189	2	0	0	0	0	0	0	1	1	0	2	1	1							22.242	22.385		21.569	22.497	21.994	-1.318	0.8088	0.8612			1.45	0.6184	0.6952			1.55	0.4146	0.5626
157	M4CE89	Histone H2B	M4CE89	M4CE89;M4FB01;M4FFD7;M4CS26;M4CG18;M4CE05;M4F3M7	>tr|M4CE89|M4CE89_BRARP Histone H2B OS=Brassica rapa subsp. pekinensis OX=51351 PE=3 SV=1	30	16.394	150	0	11.166	1	1	1	1	0	0	0	0	0	0	1	1	1	24.141	24.783								23.603	24.588	24.252	-6.003	0.0085	0.03264	down		-5.165	0.010052	0.02408	down		1.549	0.4412	0.587
1744	M4FDW7	WHy domain-containing protein	M4FDW7	M4FDW7;M4CK31	>tr|M4FDW7|M4FDW7_BRARP WHy domain-containing protein OS=Brassica rapa subsp. pekinensis OX=51351 PE=3 SV=1	12.7	18.12	166	0	15.634	2	2	0	0	0	0	0	2	1	1	0	2	0	22.762						24.507	24.34	24.198		24.85		-2.173	0.243	0.3696			5.134	0.01602	0.03552	up		1.54	0.6284	0.7462
1475	M4ETI7	CYTOSOL_AP domain-containing protein	M4ETI7	M4ETI7	>tr|M4ETI7|M4ETI7_BRARP CYTOSOL_AP domain-containing protein OS=Brassica rapa subsp. pekinensis OX=51351 PE=3 SV=1	29.9	54.608	521	0	249.33	13	6	3	5	6	5	6	11	9	11	8	8	9	27.307	26.231	27.238	26.203	25.814	26.387	27.051	27.385	27.357	27.722	27.641	27.269	-1.73	0.04282	0.108			1.265	0.35	0.4456			1.536	0.101	0.1932
63	M4C9E2	Thioredoxin domain-containing protein	M4C9E2	M4C9E2	>tr|M4C9E2|M4C9E2_BRARP Thioredoxin domain-containing protein OS=Brassica rapa subsp. pekinensis OX=51351 PE=4 SV=1	38.9	19.67	180	0	87.383	10	6	5	6	4	7	6	7	9	8	6	6	6	27.211	27.185	27.563	27.425	27.367	27.597	28.095	27.526	27.79	28.041	28.003	27.771	1.105	0.6172	0.7194			1.399	0.11	0.1736			1.535	0.0476	0.1074
502	P51423	Ubiquitin-60S ribosomal protein L40	P51423	P51423;M4ELA2;M4CZ95;M4EX84	>sp|P51423|RL40_BRARP Ubiquitin-60S ribosomal protein L40 OS=Brassica rapa subsp. pekinensis OX=51351 PE=2 SV=2	47.7	14.629	128	0	323.31	11	6	6	6	10	8	11	11	11	11	8	7	8	29.405	29.784	29.731	30.223	29.761	30.395	30.792	30.919	30.716	30.207	30.617	29.945	1.401	0.134	0.2472			2.249	0.002292	0.007372	up		1.532	0.06438	0.1344
204	M4DDD5	Uncharacterized protein	M4DDD5	M4DDD5;M4CGS3	>tr|M4DDD5|M4DDD5_BRARP Uncharacterized protein OS=Brassica rapa subsp. pekinensis OX=51351 PE=3 SV=1	17.4	10.241	92	0	13.404	1	0	0	0	0	0	0	1	1	1	1	0	1							23.654	23.719	23.688			23.668	-1.773	0.315	0.4474			4.09	0.006512	0.01718	up		1.531	0.5806	0.712
667	M4D903	Pentose-5-phosphate 3-epimerase	M4D903	M4D903	>tr|M4D903|M4D903_BRARP Pentose-5-phosphate 3-epimerase OS=Brassica rapa subsp. pekinensis OX=51351 PE=3 SV=1	21.3	30.183	282	0	62.026	4	2	2	2	0	0	0	3	3	3	2	3	3	24.136	24.344	24.246				24.098	23.621	23.711	25.004	24.803	24.762	-9.285	7.226e-07	4.69e-05	down		-1.349	0.2132	0.3			1.531	0.08634	0.1716
539	M4D228	Phosphoserine aminotransferase	M4D228	M4D228;M4F853	>tr|M4D228|M4D228_BRARP Phosphoserine aminotransferase OS=Brassica rapa subsp. pekinensis OX=51351 PE=3 SV=1	6.5	47.594	433	0	4.0435	2	0	0	0	0	0	0	1	1	0	0	0	2							22.592	22.532				23.154	-1.298	0.7112	0.7932			1.578	0.762	0.8176			1.53	0.6344	0.7494
275	M4CKN3	Knot1 domain-containing protein	M4CKN3	M4CKN3	>tr|M4CKN3|M4CKN3_BRARP Knot1 domain-containing protein OS=Brassica rapa subsp. pekinensis OX=51351 PE=4 SV=1	29.5	9.9505	88	0	38.088	3	2	2	2	2	2	2	3	3	3	2	2	2	27.697	27.421	27.237	27.851	28.875	28.116	28.973	28.846	28.181	27.855	28.409	27.917	1.776	0.04	0.103			2.321	0.005562	0.01494	up		1.525	0.116	0.2136
536	M4DBJ9	Acyl carrier protein	M4DBJ9	M4DBJ9;M4D1X5;M4DRQ0	>tr|M4DBJ9|M4DBJ9_BRARP Acyl carrier protein OS=Brassica rapa subsp. pekinensis OX=51351 PE=3 SV=1	17.3	13.551	127	0	33.049	2	1	1	2	1	1	1	2	1	1	1	1	1	22.863	22.472	21.939		23.202	22.842	21.998		22.298	23.906		23.884	-1.088	0.9176	0.9416			-1.553	0.4894	0.5736			1.524	0.5942	0.7246
426	M4CTV8	Germin-like protein	M4CTV8	M4CTV8	>tr|M4CTV8|M4CTV8_BRARP Germin-like protein OS=Brassica rapa subsp. pekinensis OX=51351 PE=3 SV=1	20.5	23.463	220	0	77.68	5	3	2	3	3	3	3	4	4	5	4	4	3	26.464	26.047	26.651	28.842	28.408	27.162	28.636	28.603	28.57	26.872	27.254	26.85	3.364	0.0009984	0.007018	up		4.644	0.0001462	0.0008772	up		1.521	0.16	0.2738
1011	M4EEL2	Uncharacterized protein	M4EEL2	M4EEL2;M4DX77;M4EEL3	>tr|M4EEL2|M4EEL2_BRARP Uncharacterized protein OS=Brassica rapa subsp. pekinensis OX=51351 PE=4 SV=1	12.1	13.86	124	0	57.35	2	2	1	1	1	1	1	1	1	2	1	2	2	24.467	23.767	24.416	23.643	23.864	23.77		24.882		25.015	24.515	24.935	-1.373	0.5858	0.693			-3.333	0.05078	0.09166			1.521	0.473	0.614
1681	M4F988	Sinigrinase	M4F988	M4F988;M4CKU9	>tr|M4F988|M4F988_BRARP Sinigrinase OS=Brassica rapa subsp. pekinensis OX=51351 PE=3 SV=1	6.7	56.871	507	0	15.105	2	0	0	0	0	0	0	1	1	2	0	1	0							22.701	23.597	23.817		22.812		-1.259	0.769	0.8318			4.013	0.004492	0.0126	up		1.52	0.4876	0.6214
841	M4DJY8	ATP-dependent Clp protease proteolytic subunit	M4DJY8	M4DJY8;M4ESJ8	>tr|M4DJY8|M4DJY8_BRARP ATP-dependent Clp protease proteolytic subunit OS=Brassica rapa subsp. pekinensis OX=51351 PE=3 SV=1	8.9	29.144	270	0.0018587	1.9767	2	1	1	0	1	0	0	1	1	1	1	1	1		22.407		21.702			21.891	22.577	22.357	24.344			-1.483	0.61	0.7158			1.433	0.5862	0.6682			1.52	0.6144	0.7416
974	M4DU86	AAA domain-containing protein	M4DU86	M4DU86	>tr|M4DU86|M4DU86_BRARP AAA domain-containing protein OS=Brassica rapa subsp. pekinensis OX=51351 PE=3 SV=1	9.4	81.247	721	0.0067912	1.4018	1	0	0	1	1	0	0	1	1	1	1	1	1			20.894	21.402			22.804	21.62	22.706		20.74	23.108	-1.153	0.9092	0.9364			2.179	0.1366	0.2074			1.519	0.483	0.618
1635	M4F584	Uncharacterized protein	M4F584	M4F584	>tr|M4F584|M4F584_BRARP Uncharacterized protein OS=Brassica rapa subsp. pekinensis OX=51351 PE=3 SV=1	14.3	30.678	279	0	31.238	4	1	1	3	0	0	0	2	3	3	3	3	3	25.81	24.639	25.713				25.18	24.66	25.005	25.866	25.991	26.086	-23.4	1.946e-07	1.624e-05	down		-1.356	0.307	0.3956			1.509	0.1748	0.2906
102	M4CB42	Uncharacterized protein	M4CB42	M4CB42;M4F164	>tr|M4CB42|M4CB42_BRARP Uncharacterized protein OS=Brassica rapa subsp. pekinensis OX=51351 PE=4 SV=1	9	26.823	245	0	3.4618	2	0	0	1	0	0	0	1	2	2	0	1	0							23.611	23.43	23.169		23.216		-1.575	0.297	0.4288			3.705	0.002878	0.008636	up		1.508	0.411	0.558
1535	M4EY16	S-(hydroxymethyl)glutathione dehydrogenase	M4EY16	M4EY16;M4EFF4	>tr|M4EY16|M4EY16_BRARP S-(hydroxymethyl)glutathione dehydrogenase OS=Brassica rapa subsp. pekinensis OX=51351 PE=3 SV=1	20.6	40.739	379	0	92.251	7	3	2	2	0	1	1	5	4	6	5	3	5	24.973	24.383	24.639		24.385	23.103	24.991	24.809	24.261	25.081	25.119	25.561	-3.404	0.01654	0.05392			1.016	0.974	0.9798			1.504	0.4004	0.5504
85	M4FGB7	Uncharacterized protein	M4FGB7	M4FGB7;M4CQG5;M4CA69;M4CD75	>tr|M4FGB7|M4FGB7_BRARP Uncharacterized protein OS=Brassica rapa subsp. pekinensis OX=51351 PE=3 SV=1	6.8	16.571	146	0.0062642	1.4361	1	0	0	0	0	0	0	0	0	0	0	1	1											21.772	22.673	-1.309	0.8252	0.8712			-1.357	0.5228	0.604			1.496	0.5156	0.6492
960	M4DTF4	Glyceraldehyde-3-phosphate dehydrogenase	M4DTF4	M4DTF4;M4EDT8	>tr|M4DTF4|M4DTF4_BRARP Glyceraldehyde-3-phosphate dehydrogenase OS=Brassica rapa subsp. pekinensis OX=51351 PE=3 SV=1	44.1	42.678	399	0	323.31	12	7	7	7	6	4	9	8	8	8	10	10	11	28.084	28.013	27.45	27.129	24.994	27.661	27.886	27.51	27.815	28.316	28.443	28.522	-2.386	0.04262	0.1082			-1.081	0.842	0.8842			1.492	0.3162	0.4636
871	M4DM95	Uncharacterized protein	M4DM95	M4DM95	>tr|M4DM95|M4DM95_BRARP Uncharacterized protein OS=Brassica rapa subsp. pekinensis OX=51351 PE=4 SV=1	8.6	30.377	280	0	17.738	1	1	0	0	0	0	0	1	0	1	1	1	1	22.544						23.305		23.058	23.113		22.521	-1.938	0.2366	0.362			1.659	0.4404	0.5328			1.488	0.5034	0.638
324	M4CZB0	Uncharacterized protein	M4CZB0	M4CZB0;M4CNF7;M4EJ90;M4EZ34;M4CIF1	>tr|M4CZB0|M4CZB0_BRARP Uncharacterized protein OS=Brassica rapa subsp. pekinensis OX=51351 PE=3 SV=1	16.9	15.12	136	0	4.0023	2	0	0	0	0	0	1	2	1	1	0	0	1						23.639	23.713	23.361	23.781			23.281	1.368	0.8598	0.8968			4.609	0.02276	0.04768	up		1.481	0.6754	0.7874
1500	M4EVC4	AMP-binding domain-containing protein	M4EVC4	M4EVC4	>tr|M4EVC4|M4EVC4_BRARP AMP-binding domain-containing protein OS=Brassica rapa subsp. pekinensis OX=51351 PE=4 SV=1	7.1	80.41	719	0	8.6022	4	0	0	0	0	0	0	0	0	1	2	1	2										22.292	22.059	21.603	-1.292	0.7088	0.7836			-1.156	0.6682	0.7354			1.481	0.5164	0.661
166	M4CEU6	Uncharacterized protein	M4CEU6	M4CEU6	>tr|M4CEU6|M4CEU6_BRARP Uncharacterized protein OS=Brassica rapa subsp. pekinensis OX=51351 PE=4 SV=1	11.8	26.539	238	0	2.9479	2	0	0	0	0	0	0	1	2	2	1	1	1								22.139	22.454	22.055	22.131	21.946	-1.342	0.6176	0.718			1.4	0.559	0.64			1.48	0.4404	0.5882
660	M4D8H1	Pyruvate, phosphate dikinase	M4D8H1	M4D8H1	>tr|M4D8H1|M4D8H1_BRARP Pyruvate, phosphate dikinase OS=Brassica rapa subsp. pekinensis OX=51351 PE=3 SV=1	15.2	94.96	874	0.0078696	1.3628	1	0	0	0	0	0	0	0	0	0	1	0	1										22.443		22.144	-1.589	0.3284	0.4616			-1.259	0.6974	0.7546			1.472	0.385	0.5272
142	M4CDG4	Aspartate aminotransferase	M4CDG4	M4CDG4	>tr|M4CDG4|M4CDG4_BRARP Aspartate aminotransferase OS=Brassica rapa subsp. pekinensis OX=51351 PE=3 SV=1	29.9	44.217	405	0	28.507	11	4	1	2	3	2	3	8	6	8	5	6	6	25.437	24.657	25.368	24.522	24.319	23.291	24.804	24.766	25.615	25.597	25.67	25.865	-2.158	0.01662	0.05402			-1.066	0.821	0.867			1.471	0.188	0.3106
1799	M4FJ26	Cytochrome f	M4FJ26	M4FJ26	>tr|M4FJ26|M4FJ26_BRARP Cytochrome f OS=Brassica rapa subsp. pekinensis OX=51351 PE=3 SV=1	5.3	35.346	320	0.0051724	1.5028	2	2	1	2	0	1	1	0	1	1	1	1	1	21.678	23.263	22.105		21.799	22.35		22.741	23.039	24.205		23.185	-1.477	0.512	0.6234			-1.028	0.9584	0.9672			1.47	0.5292	0.6708
239	M4EDH9	Ribosomal_L16 domain-containing protein	M4EDH9	M4EDH9;M4DT19;M4DJM8;M4CIF0	>tr|M4EDH9|M4EDH9_BRARP Ribosomal_L16 domain-containing protein OS=Brassica rapa subsp. pekinensis OX=51351 PE=3 SV=1	17.6	13.082	119	0.0012837	2.223	1	0	0	0	0	0	0	1	1	1	1	1	1							23.122	23.465	23.64	21.927	21.987	21.894	-1.371	0.4654	0.5872			4.077	0.0001996	0.0011	up		1.469	0.2956	0.436
186	M4DED7	40S ribosomal protein S21	M4DED7	M4DED7;M4CS41;M4CG25	>tr|M4DED7|M4DED7_BRARP 40S ribosomal protein S21 OS=Brassica rapa subsp. pekinensis OX=51351 PE=3 SV=1	36.6	9.0802	82	0	108.65	2	1	1	0	1	0	1	2	2	2	1	1	1	24.169	24.014		23.392		23.007	24.115	23.796	23.734	23.81	24.178	23.403	-1.693	0.4038	0.5346			1.558	0.4352	0.5252			1.469	0.5048	0.645
1577	M4F110	Cysteine proteinase inhibitor	M4F110	M4F110	>tr|M4F110|M4F110_BRARP Cysteine proteinase inhibitor OS=Brassica rapa subsp. pekinensis OX=51351 PE=3 SV=1	26.9	25.275	223	0	13.295	1	0	0	0	0	0	0	1	1	1	1	1	1							22.461	22.15	22.376	22.348	21.455	22.013	-1.24	0.461	0.5764			1.923	0.09264	0.1496			1.467	0.4766	0.627
1808	Q71QE1	Cysteine proteinase inhibitor	Q71QE1	Q71QE1	>tr|Q71QE1|Q71QE1_BRARP Cysteine proteinase inhibitor OS=Brassica rapa subsp. pekinensis OX=51351 GN=CPI-3 PE=2 SV=1	56.4	11.316	101	0	141.86	7	2	4	3	4	3	3	6	5	6	4	5	6	25.854	26.301	25.717	25.248	25.268	25.107	26.181	26.194	26.524	26.197	26.968	26.362	-1.681	0.03144	0.0864			1.268	0.2872	0.3834			1.466	0.09818	0.189
767	M4DFK0	Prohibitin	M4DFK0	M4DFK0;M4EP26;M4D3I1	>tr|M4DFK0|M4DFK0_BRARP Prohibitin OS=Brassica rapa subsp. pekinensis OX=51351 PE=3 SV=1	14.9	31.902	288	0	10.937	4	0	1	1	2	1	1	2	2	4	1	2	2		23.23	23.187	23.142	23.514	23.782	22.714	22.877	23.183	23.215	22.957	23.36	1.807	0.0846	0.1778			1.231	0.608	0.6904			1.466	0.2752	0.4166
7	M4DKY9	60S ribosomal protein L36	M4DKY9	M4DKY9;M4CLU3;M4C731;M4CG22	>tr|M4DKY9|M4DKY9_BRARP 60S ribosomal protein L36 OS=Brassica rapa subsp. pekinensis OX=51351 PE=3 SV=1	25.9	12.624	112	0	2.7401	3	1	0	0	1	1	1	3	3	3	0	0	2	22.401			21.015	20.885	21.617	23.215	25.78	25.635			23.888	-1.442	0.6294	0.7282			9.04	0.002816	0.008494	up		1.46	0.7714	0.8554
1434	M4EQ80	Malate dehydrogenase	M4EQ80	M4EQ80	>tr|M4EQ80|M4EQ80_BRARP Malate dehydrogenase OS=Brassica rapa subsp. pekinensis OX=51351 PE=3 SV=1	56.9	35.69	341	0	323.31	17	11	9	11	9	9	11	15	15	16	11	11	12	29.705	29.585	29.59	30.294	30.051	30.447	31.653	31.624	31.423	30.194	30.104	30.217	1.555	0.0305	0.08476			3.837	8.242e-06	0.0001016	up		1.459	0.05794	0.1254
33	M4CGI0	MSP domain-containing protein	M4CGI0	M4CGI0;M4FGU5;M4C846;M4CTK3;M4DDB3;M4CGU0	>tr|M4CGI0|M4CGI0_BRARP MSP domain-containing protein OS=Brassica rapa subsp. pekinensis OX=51351 PE=3 SV=1	12.1	24.683	223	0	3.368	3	0	0	0	0	1	0	1	2	2	1	1	0					21.575					22.483	22.001		-1.177	0.7602	0.826			-1.147	0.875	0.9048			1.458	0.2888	0.4298
1752	M4FEV5	Inorganic diphosphatase	M4FEV5	M4FEV5;M4F818	>tr|M4FEV5|M4FEV5_BRARP Inorganic diphosphatase OS=Brassica rapa subsp. pekinensis OX=51351 PE=3 SV=1	7.3	78.287	682	0	4.0189	3	0	0	0	1	0	0	2	0	1	0	1	2				22.564			22.649		22.082			23.271	-1.043	0.9696	0.977			1.487	0.5694	0.653			1.456	0.6466	0.7584
884	M4EMD5	Uncharacterized protein	M4EMD5	M4EMD5;M4DN99;M4DSV2	>tr|M4EMD5|M4EMD5_BRARP Uncharacterized protein OS=Brassica rapa subsp. pekinensis OX=51351 PE=4 SV=1	4.6	29.147	260	0	3.2582	1	0	0	0	0	0	0	1	1	1	1	1	1							22.242		22.487	22.434		22.429	-1.593	0.4706	0.5888			1.34	0.7296	0.7904			1.455	0.6496	0.7614
242	M4CIH8	Sinigrinase	M4CIH8	M4CIH8	>tr|M4CIH8|M4CIH8_BRARP Sinigrinase OS=Brassica rapa subsp. pekinensis OX=51351 PE=3 SV=1	4.1	61.496	538	0	7.525	1	0	0	0	0	0	0	0	0	0	1	1	1										22.022	22.188		-1.356	0.4242	0.5484			-1.068	0.6748	0.7426			1.455	0.3626	0.5098
392	M4CRW2	Pyr_redox_2 domain-containing protein	M4CRW2	M4CRW2	>tr|M4CRW2|M4CRW2_BRARP Pyr_redox_2 domain-containing protein OS=Brassica rapa subsp. pekinensis OX=51351 PE=4 SV=1	44	46.433	434	0	323.31	15	10	9	7	12	11	12	11	11	11	10	11	12	27.454	27.071	27.476	28.384	28.321	28.677	28.476	28.329	28.211	27.93	27.858	27.829	2.184	0.001304	0.008258	up		2.007	0.002928	0.008952	up		1.453	0.06866	0.1412
1432	M4EQ60	Lactamase_B domain-containing protein	M4EQ60	M4EQ60	>tr|M4EQ60|M4EQ60_BRARP Lactamase_B domain-containing protein OS=Brassica rapa subsp. pekinensis OX=51351 PE=4 SV=1	30.2	26.317	242	0	11.945	6	5	2	4	2	3	1	3	3	6	3	4	3	23.695	24.188	24.344	25.012	24.63	24.218	24.72	23.811	24.498	24.785	24.676	24.379	1.458	0.144	0.262			1.204	0.4572	0.552			1.452	0.149	0.2586
1585	M4F188	Small nuclear ribonucleoprotein G	M4F188	M4F188;M4CCW3;M4ETK3	>tr|M4F188|M4F188_BRARP Small nuclear ribonucleoprotein G OS=Brassica rapa subsp. pekinensis OX=51351 PE=3 SV=1	29.1	8.751	79	0	14.294	3	1	2	1	1	0	1	1	1	2	1	1	1	23.579	23.856	23.125	19.455		22.64	23.509	23.229	23.244	24.097	24.104	23.97	-5.612	0.002218	0.01216	down		-1.143	0.7634	0.819			1.451	0.4078	0.5552
771	M4EUM4	Uncharacterized protein	M4EUM4	M4EUM4;M4DFP6	>tr|M4EUM4|M4EUM4_BRARP Uncharacterized protein OS=Brassica rapa subsp. pekinensis OX=51351 PE=3 SV=1	20	15.045	140	0	26.175	2	1	0	0	1	1	1	2	1	1	1	0	1	21.414			22.392	22.267	21.929	23.08	22.416	22.613	22.366		22.313	1.609	0.2256	0.3516			2.287	0.02212	0.04684	up		1.448	0.435	0.5802
1476	M4ETP8	RING-type E3 ubiquitin transferase	M4ETP8	M4ETP8	>tr|M4ETP8|M4ETP8_BRARP RING-type E3 ubiquitin transferase OS=Brassica rapa subsp. pekinensis OX=51351 PE=4 SV=1	1.9	65.202	584	0	2.7538	1	1	1	1	1	0	0	1	1	1	1	1	1	24.727		25.262	24.211			24.131	24.424	24.501	24.325	24.289	24.31	-3.55	0.1378	0.252			1.492	0.6688	0.733			1.447	0.7	0.8068
78	M4C9X8	V-type proton ATPase subunit G	M4C9X8	M4C9X8	>tr|M4C9X8|M4C9X8_BRARP V-type proton ATPase subunit G OS=Brassica rapa subsp. pekinensis OX=51351 PE=3 SV=1	71.6	9.6826	88	0	239.59	1	1	1	1	0	1	1	1	1	1	1	1	1	25.851	25.589	27.084		26.763	26.355	28.398	28.362	27.973	26.818	26.672	26.628	-2.887	0.2362	0.362			4.199	0.122	0.19			1.445	0.6762	0.7856
1270	M4EFE4	DUF3700 domain-containing protein	M4EFE4	M4EFE4	>tr|M4EFE4|M4EFE4_BRARP DUF3700 domain-containing protein OS=Brassica rapa subsp. pekinensis OX=51351 PE=4 SV=1	12.4	27.478	251	0	2.5399	3	1	1	0	0	0	0	2	3	2	1	1	1	23.309	22.782					23.845	23.331	21.298	23.128	22.905	23.007	-3.177	0.05916	0.1364			1.268	0.7734	0.8264			1.445	0.5598	0.6924
1731	M4FCT9	Non-specific lipid-transfer protein	M4FCT9	M4FCT9	>tr|M4FCT9|M4FCT9_BRARP Non-specific lipid-transfer protein OS=Brassica rapa subsp. pekinensis OX=51351 PE=3 SV=1	21.7	12.243	115	0	3.0569	3	2	2	2	0	0	1	1	2	2	2	2	2	25.037	23.497	24.616			23.477	26.405	23.885	25.214	25.526	24.28	24.933	-5.792	0.007296	0.02988	down		1.722	0.3486	0.4442			1.443	0.5234	0.6642
1672	M4F8W0	L51_S25_CI-B8 domain-containing protein	M4F8W0	M4F8W0	>tr|M4F8W0|M4F8W0_BRARP L51_S25_CI-B8 domain-containing protein OS=Brassica rapa subsp. pekinensis OX=51351 PE=3 SV=1	35.7	11.025	98	0	32.093	3	1	1	1	1	1	1	1	2	3	2	2	2	24.197	23.696	23.765	21.488	22.697	21.96	23.72	24.181	24.386	24.555	24.251	24.439	-3.575	0.0002424	0.002552	down		1.156	0.5662	0.6512			1.443	0.163	0.2766
1415	M4EP49	Malate dehydrogenase	M4EP49	M4EP49	>tr|M4EP49|M4EP49_BRARP Malate dehydrogenase OS=Brassica rapa subsp. pekinensis OX=51351 PE=3 SV=1	31.3	35.84	332	0	9.6561	2	1	1	1	1	1	1	2	2	1	1	1	1	25.91	25.151	25.816	25.982	25.345	26.081	25.331	25.689	25.463	26.283	25.871	26.306	1.131	0.6	0.7076			-1.095	0.697	0.7624			1.442	0.135	0.2396
177	M4CFK0	NAD(P)H dehydrogenase (quinone)	M4CFK0	M4CFK0	>tr|M4CFK0|M4CFK0_BRARP NAD(P)H dehydrogenase (quinone) OS=Brassica rapa subsp. pekinensis OX=51351 PE=3 SV=1	43.1	21.772	204	0	72.765	2	2	2	1	2	2	2	1	1	1	1	1	1	24.471	24.337	24.359	24.878	24.316	25.006	24.602	24.411	24.08	24.609	24.954	25.184	1.269	0.2822	0.4148			-1.017	0.937	0.956			1.441	0.1102	0.2064
792	M4DGS1	PsbP domain-containing protein	M4DGS1	M4DGS1	>tr|M4DGS1|M4DGS1_BRARP PsbP domain-containing protein OS=Brassica rapa subsp. pekinensis OX=51351 PE=4 SV=1	10.3	28.798	263	0	5.8774	2	0	0	0	0	0	0	2	2	2	2	2	2							22.976	22.346	22.413		22.101	22.279	-1.564	0.186	0.312			2.144	0.06464	0.10792			1.44	0.5662	0.7048
1551	M4EZK1	eRF1_1 domain-containing protein	M4EZK1	M4EZK1	>tr|M4EZK1|M4EZK1_BRARP eRF1_1 domain-containing protein OS=Brassica rapa subsp. pekinensis OX=51351 PE=3 SV=1	4.4	48.823	435	0.0035357	1.6563	1	0	0	0	0	0	0	1	1	0	1	1	1							22.553	22.338			23.127		-1.523	0.5024	0.6206			1.528	0.4964	0.585			1.439	0.5342	0.6712
780	M4DG85	Uncharacterized protein	M4DG85	M4DG85	>tr|M4DG85|M4DG85_BRARP Uncharacterized protein OS=Brassica rapa subsp. pekinensis OX=51351 PE=4 SV=1	4.1	35.922	319	0	23.597	1	0	0	0	0	0	0	1	1	0	1	1	1								22.228		21.539	22.344	21.909	-1.46	0.5636	0.6712			1.083	0.7362	0.7996			1.438	0.402	0.5466
1207	M4EB25	Aminotran_1_2 domain-containing protein	M4EB25	M4EB25;M4ED15	>tr|M4EB25|M4EB25_BRARP Aminotran_1_2 domain-containing protein OS=Brassica rapa subsp. pekinensis OX=51351 PE=4 SV=1	21.6	59.225	537	0	107.97	9	3	1	4	1	3	3	6	5	5	6	6	7	26.219	24.805	25.085	23.448	24.139	24.142	25.401	25.177	25.366	25.54	25.89	26.251	-2.751	0.003232	0.01602	down		-1.039	0.892	0.924			1.438	0.212	0.343
67	M4C9J4	Uncharacterized protein	M4C9J4	M4C9J4;M4F5A1	>tr|M4C9J4|M4C9J4_BRARP Uncharacterized protein OS=Brassica rapa subsp. pekinensis OX=51351 PE=3 SV=1	12.9	28.461	255	0	25.544	3	1	0	1	0	0	0	2	2	2	1	1	2	23.1						22.589	22.817	23.035	22.892	22.438	22.738	-2.226	0.06222	0.141			1.566	0.2422	0.333			1.437	0.369	0.5172
1065	M4E0M8	Peptidase A1 domain-containing protein	M4E0M8	M4E0M8	>tr|M4E0M8|M4E0M8_BRARP Peptidase A1 domain-containing protein OS=Brassica rapa subsp. pekinensis OX=51351 PE=3 SV=1	20.2	51.893	491	0	78.97	10	5	3	5	3	3	2	8	8	9	6	4	5	26.214	25.681	26.334	26.189	26.446	26.291	27.233	26.402	27.267	26.59	26.398	26.806	1.174	0.493	0.6122			1.854	0.01892	0.04134	up		1.435	0.1382	0.2434
1757	M4FF84	Glutamine synthetase	M4FF84	M4FF84	>tr|M4FF84|M4FF84_BRARP Glutamine synthetase OS=Brassica rapa subsp. pekinensis OX=51351 PE=3 SV=1	19.9	39.202	356	0	277.94	5	2	2	2	2	2	2	2	4	5	2	2	2	25.788	25.613	26.61	27.031	27.428	27.752	26.699	26.654	26.525	26.431	26.557	26.583	2.64	0.00117	0.007714	up		1.539	0.08376	0.1382			1.434	0.141	0.2474
505	M4CZG2	Uncharacterized protein	M4CZG2	M4CZG2	>tr|M4CZG2|M4CZG2_BRARP Uncharacterized protein OS=Brassica rapa subsp. pekinensis OX=51351 PE=4 SV=1	10.6	13.562	132	0	2.5027	1	0	0	0	0	1	0	1	1	1	0	1	0					22.074		23.854	23.278	23.342		22.456		-1.006	0.8054	0.8574			4.391	0.001454	0.00518	up		1.433	0.734	0.8206
1621	M4F463	Uncharacterized protein	M4F463	M4F463	>tr|M4F463|M4F463_BRARP Uncharacterized protein OS=Brassica rapa subsp. pekinensis OX=51351 PE=4 SV=1	15.7	7.8261	70	0	2.96	1	0	0	1	0	1	1	0	0	0	0	1	1					24.078	23.344						23.024	2.543	0.176	0.2946			-1.168	0.7832	0.838			1.433	0.6832	0.7868
802	M4DH86	CRAL-TRIO domain-containing protein	M4DH86	M4DH86	>tr|M4DH86|M4DH86_BRARP CRAL-TRIO domain-containing protein OS=Brassica rapa subsp. pekinensis OX=51351 PE=4 SV=1	4.9	43.8	384	0	2.9344	1	1	0	1	0	1	0	1	1	1	1	1	1	22.469		22.644		22.705		22.849	23.188	23.258	23.044	22.72	22.543	-1.66	0.2958	0.4268			1.797	0.1556	0.2294			1.43	0.4048	0.5556
1532	M4F2N9	AAA domain-containing protein	M4F2N9	M4F2N9;M4EXW6	>tr|M4F2N9|M4F2N9_BRARP AAA domain-containing protein OS=Brassica rapa subsp. pekinensis OX=51351 PE=3 SV=1	8	44.749	399	0.00066094	2.4233	2	0	0	0	0	0	0	1	1	1	1	0	1							22.985		22.423	22.58		22.163	-1.533	0.611	0.7066			1.527	0.6258	0.701			1.429	0.7	0.8036
1209	M4EB50	Uncharacterized protein	M4EB50	M4EB50;M4F1V1	>tr|M4EB50|M4EB50_BRARP Uncharacterized protein OS=Brassica rapa subsp. pekinensis OX=51351 PE=4 SV=1	4.8	75.548	672	0.00065104	2.3227	3	0	0	0	0	0	0	2	1	1	1	0	2							21.774	22.459	22.134			23.488	-1.42	0.6398	0.7274			1.508	0.4222	0.5146			1.427	0.675	0.7904
1738	M4FDE4	Peptidylprolyl isomerase	M4FDE4	M4FDE4	>tr|M4FDE4|M4FDE4_BRARP Peptidylprolyl isomerase OS=Brassica rapa subsp. pekinensis OX=51351 PE=4 SV=1	34.8	46.628	428	0	246.83	9	3	2	3	2	2	1	4	3	7	6	5	6	24.944	24.957	24.953	25.045	24.736	24.049	25.991	25.451	25.705	25.729	25.616	25.034	-1.267	0.332	0.4644			1.699	0.04272	0.08058			1.423	0.1572	0.2698
518	M4D0I9	CMP/dCMP-type deaminase domain-containing protein	M4D0I9	M4D0I9	>tr|M4D0I9|M4D0I9_BRARP CMP/dCMP-type deaminase domain-containing protein OS=Brassica rapa subsp. pekinensis OX=51351 PE=4 SV=1	12.4	20.032	185	0	5.9625	2	0	0	1	2	1	1	2	2	2	1	1	1				23.005	23.798	22.544	23.944	23.689	24.249	21.805		22.525	3.346	0.003992	0.01846	up		6.011	0.000139	0.0008504	up		1.421	0.5366	0.6742
1454	M4ERF9	14_3_3 domain-containing protein	M4ERF9	M4ERF9	>tr|M4ERF9|M4ERF9_BRARP 14_3_3 domain-containing protein OS=Brassica rapa subsp. pekinensis OX=51351 PE=3 SV=1	21.7	28.752	253	0	18.11	6	2	1	1	1	1	2	3	1	4	3	3	5	24.699	24.322	24.77	23.918	23.384	23.83	24.002	24.466	23.958	24.94	25.13	25.242	-1.849	0.01132	0.04122	down		-1.371	0.1502	0.2248			1.421	0.113	0.2086
99	M4F1A0	Eukaryotic translation initiation factor 3 subunit G	M4F1A0	M4F1A0;M4CB22;M4CY61	>tr|M4F1A0|M4F1A0_BRARP Eukaryotic translation initiation factor 3 subunit G OS=Brassica rapa subsp. pekinensis OX=51351 PE=3 SV=1	3.4	32.377	293	0.0098576	1.2509	1	0	0	0	0	0	0	1	0	1	1	1	1										22.38	21.718	21.728	-1.439	0.241	0.3674			-1.255	0.5976	0.6776			1.419	0.3666	0.5164
1687	M4F9D9	Knot1 domain-containing protein	M4F9D9	M4F9D9	>tr|M4F9D9|M4F9D9_BRARP Knot1 domain-containing protein OS=Brassica rapa subsp. pekinensis OX=51351 PE=4 SV=1	39.3	10.062	89	0	323.31	4	4	4	3	4	4	3	4	4	4	4	4	4	27.884	28.327	28.481	27.912	29.453	27.662	29.757	29.561	29.329	28.876	28.822	28.493	1.081	0.8	0.8602			2.494	0.0103	0.02474	up		1.414	0.271	0.4136
1087	M4E1S4	NAD(P)H dehydrogenase (quinone)	M4E1S4	M4E1S4;M4EJQ9	>tr|M4E1S4|M4E1S4_BRARP NAD(P)H dehydrogenase (quinone) OS=Brassica rapa subsp. pekinensis OX=51351 PE=3 SV=1	61.1	20.455	193	0	172.27	10	6	4	2	7	7	8	9	9	9	6	6	7	26.043	26.786	25.203	28.027	27.522	28.085	27.356	27.189	27.175	26.703	26.52	26.306	3.649	0.0004044	0.003638	up		2.344	0.007736	0.01964	up		1.413	0.218	0.3484
754	M4DEG7	Uncharacterized protein	M4DEG7	M4DEG7	>tr|M4DEG7|M4DEG7_BRARP Uncharacterized protein OS=Brassica rapa subsp. pekinensis OX=51351 PE=3 SV=1	3.6	28.621	250	0.0067873	1.401	1	0	0	0	0	0	0	1	1	1	0	0	1							22.028	22.804	23.275			22.422	-1.453	0.4846	0.6036			2.645	0.01686	0.03686	up		1.412	0.4792	0.6182
1768	M4FGD4	Uncharacterized protein	M4FGD4	M4FGD4	>tr|M4FGD4|M4FGD4_BRARP Uncharacterized protein OS=Brassica rapa subsp. pekinensis OX=51351 PE=4 SV=1	23	30.358	274	0	89.901	4	2	1	2	1	1	1	3	2	3	1	3	3	24.378	24.174	24.275	23.827	23.702	23.577	24.649	24.558	25.023	24.822	25.024	24.471	-1.488	0.06392	0.1432			1.383	0.122	0.1888			1.411	0.1022	0.1942
964	M4DTV7	Dynamin GTPase	M4DTV7	M4DTV7;M4ESC9;M4DPK8	>tr|M4DTV7|M4DTV7_BRARP Dynamin GTPase OS=Brassica rapa subsp. pekinensis OX=51351 PE=3 SV=1	4.7	102.04	939	0	2.7763	4	0	0	0	0	0	0	2	2	1	0	3	2							22.201	22.175	22.258		21.789	22.275	-1.639	0.1752	0.295			1.775	0.12116	0.183			1.408	0.4104	0.557
1221	M4ECA0	Glycerophosphodiester phosphodiesterase	M4ECA0	M4ECA0	>tr|M4ECA0|M4ECA0_BRARP Glycerophosphodiester phosphodiesterase OS=Brassica rapa subsp. pekinensis OX=51351 PE=4 SV=1	15.5	82.455	757	0	87.526	9	4	5	4	2	0	1	6	4	9	5	6	5	25.353	26.315	24.835	22.78		23.76	26.249	26.313	26.452	26.098	25.465	26.41	-8.322	0.0005992	0.004968	down		1.787	0.2416	0.3312			1.404	0.4844	0.6244
304	M4CM99	PAP_fibrillin domain-containing protein	M4CM99	M4CM99	>tr|M4CM99|M4CM99_BRARP PAP_fibrillin domain-containing protein OS=Brassica rapa subsp. pekinensis OX=51351 PE=3 SV=1	16.1	39.26	360	0	10.869	5	2	2	2	0	1	0	1	1	3	1	1	2		22.685	22.205							23.038		22.923	-2.026	0.1794	0.3024			-1.663	0.3044	0.3936			1.402	0.5128	0.656
886	M4DND2	Uncharacterized protein	M4DND2	M4DND2	>tr|M4DND2|M4DND2_BRARP Uncharacterized protein OS=Brassica rapa subsp. pekinensis OX=51351 PE=4 SV=1	20.8	55.422	514	0	17.946	11	4	1	4	2	3	4	10	10	10	3	3	5	25.214	24.181	25.251	23.496	25.488	25.625	26.012	26.703	26.295	25.643	25.247	25.203	-1.009	0.982	0.9862			2.742	0.0183	0.03982	up		1.397	0.382	0.5304
731	M4FA71	Dirigent protein	M4FA71	M4FA71;M4FA73;M4FA72;M4DCY7;M4EQ07	>tr|M4FA71|M4FA71_BRARP Dirigent protein OS=Brassica rapa subsp. pekinensis OX=51351 PE=3 SV=1	6.5	20.574	186	0.0018428	1.9081	1	0	0	0	1	0	0	1	1	0	1	1	0				21.855			22.252	21.927		21.2	23.554		-1.249	0.8256	0.8788			1.232	0.8702	0.903			1.397	0.6856	0.7924
173	M4CF96	Uncharacterized protein	M4CF96	M4CF96	>tr|M4CF96|M4CF96_BRARP Uncharacterized protein OS=Brassica rapa subsp. pekinensis OX=51351 PE=3 SV=1	16.9	44.801	426	0	126.88	4	2	2	4	2	2	3	3	3	2	2	4	4	24.529	23.681	25.665	26.429	26.399	26.349	25.735	25.438	25.592	25.03	25.116	25.168	3.403	0.00123	0.008046	up		1.95	0.04042	0.07724			1.394	0.275	0.4166
366	M4CQ66	4-hydroxy-4-methyl-2-oxoglutarate aldolase	M4CQ66	M4CQ66	>tr|M4CQ66|M4CQ66_BRARP 4-hydroxy-4-methyl-2-oxoglutarate aldolase OS=Brassica rapa subsp. pekinensis OX=51351 PE=3 SV=1	41.6	17.767	166	0	3.1283	3	0	1	2	0	0	0	1	0	2	3	3	3		23.215	24.531						22.973	23.611	22.702	24.449	-4.721	0.03122	0.08656			-2.586	0.1374	0.2082			1.393	0.669	0.7836
921	M4DQD3	PALP domain-containing protein	M4DQD3	M4DQD3	>tr|M4DQD3|M4DQD3_BRARP PALP domain-containing protein OS=Brassica rapa subsp. pekinensis OX=51351 PE=3 SV=1	17.6	35.107	319	0	12.577	4	1	0	2	1	0	0	1	1	1	3	2	2	23.525		23.061	22.412						22.791	22.858	23.782	-2.625	0.05648	0.1304			-2.946	0.04614	0.08478			1.388	0.4868	0.632
1424	M4EPS5	Peptidase A1 domain-containing protein	M4EPS5	M4EPS5	>tr|M4EPS5|M4EPS5_BRARP Peptidase A1 domain-containing protein OS=Brassica rapa subsp. pekinensis OX=51351 PE=3 SV=1	9.3	47.432	452	0	22.926	3	1	1	1	2	1	1	3	3	3	1	2	1	23.783	24.629	23.157	24.262	20.865	25.488	25.334	26.107	25.897	24.265	25.014	23.693	-1.247	0.7342	0.8134			3.793	0.05812	0.1022			1.383	0.619	0.7464
452	M4CW24	Phosphoglycerate kinase	M4CW24	M4CW24	>tr|M4CW24|M4CW24_BRARP Phosphoglycerate kinase OS=Brassica rapa subsp. pekinensis OX=51351 PE=3 SV=1	60.6	42.171	401	0	12.763	1	0	0	0	0	0	0	1	1	1	0	1	1							23.448	23.769	23.226		23.901	20.522	-1.313	0.7416	0.8112			4.201	0.02474	0.05162	up		1.381	0.8514	0.91
1435	M4FEY9	Uncharacterized protein	M4FEY9	M4FEY9;M4EQ82	>tr|M4FEY9|M4FEY9_BRARP Uncharacterized protein OS=Brassica rapa subsp. pekinensis OX=51351 PE=4 SV=1	3.5	62.724	576	0	6.4177	1	0	0	0	0	0	0	1	0	1	1	0	0							21.895		22.181	22.761			-1.154	0.8436	0.8854			1.291	0.6826	0.7538			1.379	0.5588	0.6922
579	M4E5B5	Aspartate aminotransferase	M4E5B5	M4E5B5;M4D4B0	>tr|M4E5B5|M4E5B5_BRARP Aspartate aminotransferase OS=Brassica rapa subsp. pekinensis OX=51351 PE=3 SV=1	26.5	49.979	453	0	60.824	9	4	2	2	1	4	3	5	5	7	7	6	6	25.408	24.83	24.756	24.163	25.099	25.341	25.375	25.029	25.733	25.259	25.555	25.569	-1.095	0.73	0.8092			1.302	0.322	0.419			1.378	0.233	0.3656
748	M4DE25	Uncharacterized protein	M4DE25	M4DE25	>tr|M4DE25|M4DE25_BRARP Uncharacterized protein OS=Brassica rapa subsp. pekinensis OX=51351 PE=3 SV=1	57.5	27.238	254	0	323.31	13	9	4	6	10	10	10	11	10	10	10	10	11	27.781	27.878	28.09	29.143	29.216	29.011	28.814	28.625	28.805	27.998	28.367	28.762	2.308	0.001242	0.00807	up		1.78	0.01334	0.03098	up		1.375	0.1342	0.2404
977	M4DUD1	Uncharacterized protein	M4DUD1	M4DUD1	>tr|M4DUD1|M4DUD1_BRARP Uncharacterized protein OS=Brassica rapa subsp. pekinensis OX=51351 PE=3 SV=1	37.5	26.797	253	0	9.3874	1	0	0	0	0	0	0	0	1	1	1	0	1								21.891	22.791	22.473		22.022	-1.43	0.6526	0.7414			1.397	0.725	0.784			1.371	0.8612	0.9146
709	M4DBK3	Superoxide dismutase	M4DBK3	M4DBK3	>tr|M4DBK3|M4DBK3_BRARP Superoxide dismutase OS=Brassica rapa subsp. pekinensis OX=51351 PE=3 SV=1	36.3	23.848	212	0	107.65	8	5	4	3	4	4	5	8	7	7	7	7	8	27.576	28.009	27.947	27.239	27.21	26.9	26.596	26.873	26.791	28.263	28.274	28.355	-1.656	0.01974	0.0611			-2.13	0.001694	0.0058	down		1.369	0.1192	0.2186
770	M4DFP1	Malate dehydrogenase	M4DFP1	M4DFP1	>tr|M4DFP1|M4DFP1_BRARP Malate dehydrogenase OS=Brassica rapa subsp. pekinensis OX=51351 PE=3 SV=1	38.6	35.48	332	0	11.127	3	1	1	1	2	1	2	2	0	2	1	2	2	26.426	25.627	26.02	24.726	25.641	24.458	24.969		25.331	26.632	26.316	26.477	-2.118	0.259	0.394			-4.553	0.02664	0.05374			1.367	0.6302	0.7526
506	M4CZL0	Uncharacterized protein	M4CZL0	M4CZL0;M4CCU7	>tr|M4CZL0|M4CZL0_BRARP Uncharacterized protein OS=Brassica rapa subsp. pekinensis OX=51351 PE=4 SV=1	9.6	57.905	552	0	10.189	5	0	0	0	1	1	1	2	2	2	1	2	1				23.169	22.439	23.001	21.99	22.558	21.589		22.362		2.957	0.005226	0.02266	up		1.67	0.1582	0.232			1.366	0.7278	0.8224
1154	M4E6W1	Pyr_redox_2 domain-containing protein	M4E6W1	M4E6W1;M4F863	>tr|M4E6W1|M4E6W1_BRARP Pyr_redox_2 domain-containing protein OS=Brassica rapa subsp. pekinensis OX=51351 PE=4 SV=1	22.6	31.608	292	0	17.099	5	3	0	2	2	1	2	3	2	3	2	2	3	22.833		22.898	23.374	23.168	23.432	23.596	23.39	22.508	23.516	22.834	22.196	1.895	0.08052	0.1716			1.697	0.1458	0.2168			1.363	0.4078	0.555
1638	M4F5C2	Pectinesterase	M4F5C2	M4F5C2	>tr|M4F5C2|M4F5C2_BRARP Pectinesterase OS=Brassica rapa subsp. pekinensis OX=51351 PE=3 SV=1	9.8	63.464	572	0	10.446	3	0	0	0	0	0	0	2	2	1	1	1	2							22.193	21.184	21.656	21.243	21.428	22.889	-1.524	0.7332	0.8076			1.207	0.7054	0.77			1.363	0.732	0.8268
521	M4D0S6	PMEI domain-containing protein	M4D0S6	M4D0S6	>tr|M4D0S6|M4D0S6_BRARP PMEI domain-containing protein OS=Brassica rapa subsp. pekinensis OX=51351 PE=4 SV=1	14.7	22.392	204	0	45.168	1	0	0	1	0	0	0	1	1	1	1	1	0			23.265				24.286	23.433	24.348	23.198	23.037		-2.533	0.1266	0.232			3.806	0.01592	0.0349	up		1.362	0.6222	0.746
1590	M4F1T0	14_3_3 domain-containing protein	M4F1T0	M4F1T0	>tr|M4F1T0|M4F1T0_BRARP 14_3_3 domain-containing protein OS=Brassica rapa subsp. pekinensis OX=51351 PE=3 SV=1	35.8	29.254	260	0	4.7838	2	0	0	0	0	0	0	0	1	2	1	1	1										22.464		21.7	-1.477	0.2004	0.3278			-1.134	0.4866	0.5662			1.358	0.5798	0.7032
1556	M4EZV1	Str_synth domain-containing protein	M4EZV1	M4EZV1	>tr|M4EZV1|M4EZV1_BRARP Str_synth domain-containing protein OS=Brassica rapa subsp. pekinensis OX=51351 PE=3 SV=1	9.7	41.251	370	0	6.2609	2	0	0	0	1	1	1	2	1	1	0	2	0				23.523	23.1	23.416	22.78	22.706			22.577		3.805	0.00463	0.02108	up		1.754	0.2744	0.3654			1.357	0.4668	0.6156
812	M4DI58	C2 domain-containing protein	M4DI58	M4DI58	>tr|M4DI58|M4DI58_BRARP C2 domain-containing protein OS=Brassica rapa subsp. pekinensis OX=51351 PE=4 SV=1	45.5	18.683	165	0	30.344	8	5	4	6	5	4	5	6	7	8	6	5	5	25.616	25.877	25.171	26.557	26.454	26.539	26.789	26.495	26.604	26.078	26.485	25.418	1.947	0.0136	0.0468	up		2.106	0.007272	0.01874	up		1.355	0.2112	0.3422
896	M4DNQ0	Malate dehydrogenase	M4DNQ0	M4DNQ0	>tr|M4DNQ0|M4DNQ0_BRARP Malate dehydrogenase OS=Brassica rapa subsp. pekinensis OX=51351 PE=3 SV=1	31.6	42.26	402	0	57.427	7	5	3	4	5	5	5	5	6	6	3	4	5	25.599	25.778	26.346	26.779	26.616	26.045	26.209	26.166	26.582	26.529	26.272	26.235	1.487	0.1	0.2002			1.33	0.2242	0.3142			1.354	0.198	0.3244
1393	M4EM59	Superoxide dismutase	M4EM59	M4EM59	>tr|M4EM59|M4EM59_BRARP Superoxide dismutase OS=Brassica rapa subsp. pekinensis OX=51351 PE=3 SV=1	15.2	25.414	231	0	32.247	4	1	1	1	1	0	1	3	3	3	1	2	3	22.767	22.144		23.402		23.771	23.234	23.567	24.204	23.41	21.813	22.645	1.502	0.6172	0.7142			2.794	0.071	0.1206			1.353	0.629	0.7462
1189	M4E9U2	Prohibitin	M4E9U2	M4E9U2;M4EI60	>tr|M4E9U2|M4E9U2_BRARP Prohibitin OS=Brassica rapa subsp. pekinensis OX=51351 PE=3 SV=1	24.5	30.481	277	0	8.3768	1	0	0	0	0	0	0	1	0	1	1	0	1							23.198		23.461	22.934			-1.323	0.8616	0.8966			2.161	0.2594	0.3492			1.351	0.7746	0.8574
271	M4DK38	Uncharacterized protein	M4DK38	M4DK38;M4CKH5	>tr|M4DK38|M4DK38_BRARP Uncharacterized protein OS=Brassica rapa subsp. pekinensis OX=51351 PE=3 SV=1	9.2	109.87	964	0	23.39	8	2	1	1	1	1	0	2	3	4	3	3	5	24.259	23.054	22.902	24.245	24.697			22.749	23.052	23.854	24.135	23.51	-1.1	0.9362	0.9522			-2.056	0.282	0.3744			1.345	0.6496	0.7672
840	M4DJY3	Lactoylglutathione lyase	M4DJY3	M4DJY3	>tr|M4DJY3|M4DJY3_BRARP Lactoylglutathione lyase OS=Brassica rapa subsp. pekinensis OX=51351 PE=3 SV=1	46.6	31.83	283	0	165.92	15	11	6	10	6	6	6	15	13	14	11	10	12	28.32	28.04	28.658	27.449	27.888	28.45	29.687	29.864	29.784	28.615	28.676	28.996	-1.329	0.23	0.3602			2.711	0.0008394	0.003334	up		1.341	0.2162	0.3472
567	M4D3P5	Profilin	M4D3P5	M4D3P5	>tr|M4D3P5|M4D3P5_BRARP Profilin OS=Brassica rapa subsp. pekinensis OX=51351 PE=3 SV=1	50.4	14.146	131	0	133.65	7	5	3	3	2	2	1	4	5	6	5	5	6	27.148	26.971	27.125	26.77	26.56	25.95	26.354	26.845	26.939	27.403	27.699	27.412	-1.575	0.05646	0.131			-1.291	0.2572	0.3496			1.341	0.1972	0.3244
642	M4FBU9	Proteasome subunit beta	M4FBU9	M4FBU9;M4DIT1;M4D732;M4DN58	>tr|M4FBU9|M4FBU9_BRARP Proteasome subunit beta OS=Brassica rapa subsp. pekinensis OX=51351 PE=3 SV=1	6.9	22.798	204	0	3.0575	1	0	0	0	0	0	0	0	0	0	0	1	1											22.049	21.745	-1.338	0.6302	0.7134			-1.106	0.9328	0.9502			1.339	0.4342	0.5764
1783	M4FHS3	Cystatin domain-containing protein	M4FHS3	M4FHS3	>tr|M4FHS3|M4FHS3_BRARP Cystatin domain-containing protein OS=Brassica rapa subsp. pekinensis OX=51351 PE=4 SV=1	65.8	12.242	111	0	123.32	9	6	7	9	8	7	5	8	8	8	8	8	8	28.871	28.599	30.019	28.319	28.375	29.235	28.999	29.514	29.136	29.52	29.658	29.569	-1.434	0.222	0.354			1.038	0.897	0.9272			1.338	0.319	0.4662
738	M4DDG1	Cysteine synthase	M4DDG1	M4DDG1	>tr|M4DDG1|M4DDG1_BRARP Cysteine synthase OS=Brassica rapa subsp. pekinensis OX=51351 PE=3 SV=1	11.4	45.123	422	0	4.25	2	0	0	0	0	0	0	2	2	2	1	1	0							23.005	22.802	23.317		22.477		-1.253	0.6226	0.7184			3.288	0.005828	0.0155	up		1.335	0.8374	0.8956
630	M4D6G8	Uncharacterized protein	M4D6G8	M4D6G8	>tr|M4D6G8|M4D6G8_BRARP Uncharacterized protein OS=Brassica rapa subsp. pekinensis OX=51351 PE=4 SV=1	11.1	27.407	253	0	3.2603	2	0	0	0	0	0	0	1	1	1	2	2	0							22.642	22.317	21.823	22.511	22.209		-1.486	0.5798	0.6872			1.627	0.2596	0.35			1.335	0.5506	0.6834
1785	M4FI23	WPP domain-containing protein	M4FI23	M4FI23	>tr|M4FI23|M4FI23_BRARP WPP domain-containing protein OS=Brassica rapa subsp. pekinensis OX=51351 PE=4 SV=1	21.7	17.757	166	0	3.0575	1	0	0	1	1	1	1	0	1	0	1	0	0				22.801	22.66	22.551		22.362		22.902			2.335	0.05024	0.12			1.09	0.9168	0.9368			1.331	0.5996	0.7312
387	M4CRN8	Uncharacterized protein	M4CRN8	M4CRN8	>tr|M4CRN8|M4CRN8_BRARP Uncharacterized protein OS=Brassica rapa subsp. pekinensis OX=51351 PE=3 SV=1	13	48.16	439	0	6.8401	5	0	1	2	2	2	2	2	4	4	2	0	2		23.306	23.861	24.167	24.308	24.037	23.558	23.462	23.668	24.366		23.962	2.621	0.1228	0.233			1.719	0.3904	0.4824			1.327	0.749	0.8284
292	M4CLI0	Uncharacterized protein	M4CLI0	M4CLI0	>tr|M4CLI0|M4CLI0_BRARP Uncharacterized protein OS=Brassica rapa subsp. pekinensis OX=51351 PE=3 SV=1	5.4	51.299	448	0.0052144	1.5394	2	1	1	0	0	0	1	1	0	0	1	1	1	22.052	22.95				21.802				21.856	23.128	22.575	-1.887	0.1266	0.236			-1.898	0.2068	0.2924			1.327	0.5238	0.6626
316	M4CN25	Uncharacterized protein	M4CN25	M4CN25	>tr|M4CN25|M4CN25_BRARP Uncharacterized protein OS=Brassica rapa subsp. pekinensis OX=51351 PE=3 SV=1	26.5	31.696	291	0	25.359	6	1	1	1	0	0	0	5	5	5	3	4	2	23.823	24.11	22.96				24.849	24.462	24.546	24.694	23.717	23.699	-6.871	4.408e-05	0.0007642	down		1.983	0.03954	0.0756			1.324	0.3614	0.5086
1023	M4DY21	Thioredoxin domain-containing protein	M4DY21	M4DY21	>tr|M4DY21|M4DY21_BRARP Thioredoxin domain-containing protein OS=Brassica rapa subsp. pekinensis OX=51351 PE=4 SV=1	6.6	19.792	182	0.0073198	1.3726	1	1	0	0	0	0	0	0	1	1	1	1	1	21.108							21.493	21.362	21.099	22.55		-1.405	0.5316	0.6418			1.05	0.7812	0.8312			1.323	0.6528	0.7644
1238	M4EDZ6	Uncharacterized protein	M4EDZ6	M4EDZ6	>tr|M4EDZ6|M4EDZ6_BRARP Uncharacterized protein OS=Brassica rapa subsp. pekinensis OX=51351 PE=3 SV=1	3.4	33.308	295	0.0052023	1.5272	1	0	0	0	0	0	1	1	1	1	1	1	0						22.987	23.708	24.632	24.25		22.377		1.381	0.6236	0.7258			7.408	0.0004034	0.001858	up		1.322	0.6414	0.7566
394	M4CRX1	Glutaredoxin-dependent peroxiredoxin	M4CRX1	M4CRX1	>tr|M4CRX1|M4CRX1_BRARP Glutaredoxin-dependent peroxiredoxin OS=Brassica rapa subsp. pekinensis OX=51351 PE=3 SV=1	49.4	18.313	174	0	188.73	9	7	6	8	4	6	4	8	8	8	8	8	8	26.806	27.25	26.9	26.625	26.656	25.903	27.078	27.055	27.053	27.281	27.666	27.211	-1.506	0.07798	0.1662			1.055	0.8062	0.856			1.32	0.216	0.3472
656	M4FG81	ATP-dependent Clp protease proteolytic subunit	M4FG81	M4FG81;M4D873	>tr|M4FG81|M4FG81_BRARP ATP-dependent Clp protease proteolytic subunit OS=Brassica rapa subsp. pekinensis OX=51351 PE=3 SV=1	8.9	33.386	305	0	5.1746	2	0	0	0	0	0	0	1	2	2	1	0	2							22.702	22.226	22.401			22.97	-1.44	0.434	0.5628			2.001	0.10592	0.1662			1.318	0.799	0.8676
1568	M4F0K4	Uncharacterized protein	M4F0K4	M4F0K4	>tr|M4F0K4|M4F0K4_BRARP Uncharacterized protein OS=Brassica rapa subsp. pekinensis OX=51351 PE=4 SV=1	5.2	63.266	582	0	5.2529	2	0	0	0	1	1	1	2	1	2	0	1	1				22.734	22.427	22.462	22.232	23.383	23.143		22.128	21.789	2.122	0.0277	0.07822			2.759	0.004016	0.0114	up		1.316	0.7126	0.8096
1597	M4F228	Protein kinase domain-containing protein	M4F228	M4F228	>tr|M4F228|M4F228_BRARP Protein kinase domain-containing protein OS=Brassica rapa subsp. pekinensis OX=51351 PE=4 SV=1	2	132.31	1205	0.0030084	1.7885	2	1	1	1	0	0	0	0	1	1	2	2	2	27.852	25.222	23.855					26.087	25.966	25.733	26.471	25.862	-27.63	0.00218	0.01214	down		-2.378	0.3452	0.4386			1.301	0.7704	0.8556
597	M4D524	HMA domain-containing protein	M4D524	M4D524;M4F0S4	>tr|M4D524|M4D524_BRARP HMA domain-containing protein OS=Brassica rapa subsp. pekinensis OX=51351 PE=4 SV=1	13.1	17.153	153	0.0052204	1.548	2	0	0	0	0	0	0	1	2	2	1	1	0							22.091	22.234	22.285	22.199	21.801		-1.658	0.2094	0.3246			1.662	0.2264	0.3088			1.3	0.9284	0.9596
164	M4CES8	Xylose isomerase	M4CES8	M4CES8	>tr|M4CES8|M4CES8_BRARP Xylose isomerase OS=Brassica rapa subsp. pekinensis OX=51351 PE=3 SV=1	35.4	53.715	477	0	39.732	15	2	1	2	2	1	1	12	11	11	2	2	2	24.877	23.273	25.352	22.477	22.011	21.754	26.544	26.554	26.715	24.713	24.752	25.16	-5.351	0.0002392	0.002504	down		4.298	0.0007424	0.0031	up		1.296	0.4372	0.586
535	M4DRK0	S10_plectin domain-containing protein	M4DRK0	M4DRK0;M4D1U8;M4EJZ5	>tr|M4DRK0|M4DRK0_BRARP S10_plectin domain-containing protein OS=Brassica rapa subsp. pekinensis OX=51351 PE=4 SV=1	22.7	19.856	181	0	2.5079	4	0	0	0	0	0	1	4	2	1	0	1	1							22.214	22.261	22.054		22.039	22.17	-1.485	0.3838	0.5086			1.571	0.1654	0.2422			1.293	0.4644	0.6118
831	M4DJI7	MBD domain-containing protein	M4DJI7	M4DJI7;M4EEJ5	>tr|M4DJI7|M4DJI7_BRARP MBD domain-containing protein OS=Brassica rapa subsp. pekinensis OX=51351 PE=4 SV=1	5.6	37.335	341	0.0024272	1.8499	2	1	0	0	1	2	0	0	0	0	0	0	1	22.962			23.109	21.875							24.373	-1.048	0.8874	0.9182			-1.846	0.3756	0.4696			1.291	0.8698	0.9216
1805	Q5DNA8	Glutathione transferase	Q5DNA8	Q5DNA8	>tr|Q5DNA8|Q5DNA8_BRARP Glutathione transferase OS=Brassica rapa subsp. pekinensis OX=51351 PE=2 SV=1	41.8	24.291	213	0	25.358	10	2	1	1	7	8	9	5	3	3	4	5	4	24.2	24.033	23.653	27.882	27.728	26.809	25.99	25.167	25.323	22.783	25.489	24.711	11.4	7.286e-05	0.0011	up		2.891	0.0238	0.04942	up		1.289	0.547	0.6856
1615	M4F3Y6	Uncharacterized protein	M4F3Y6	M4F3Y6	>tr|M4F3Y6|M4F3Y6_BRARP Uncharacterized protein OS=Brassica rapa subsp. pekinensis OX=51351 PE=3 SV=1	66	19.853	188	0	323.31	15	12	10	11	10	11	11	10	13	12	12	12	12	28.709	28.415	28.806	28.897	28.615	29.308	30.026	29.871	29.727	28.892	29.25	28.874	1.228	0.3332	0.4652			2.348	0.001292	0.004658	up		1.285	0.2422	0.378
1575	M4F0Y6	Phosphoglycerate kinase	M4F0Y6	M4F0Y6	>tr|M4F0Y6|M4F0Y6_BRARP Phosphoglycerate kinase OS=Brassica rapa subsp. pekinensis OX=51351 PE=3 SV=1	84	10.645	106	0	4.1979	2	1	1	1	1	1	0	2	1	2	1	1	1	25.053	25.962	25.431	24.87	24.928		26.713	26.374	26.149	25.9	25.902	25.723	-3.833	0.04452	0.1112			1.905	0.3378	0.4274			1.283	0.7056	0.8068
810	M4DHY6	Exocyst complex component Sec6	M4DHY6	M4DHY6	>tr|M4DHY6|M4DHY6_BRARP Exocyst complex component Sec6 OS=Brassica rapa subsp. pekinensis OX=51351 PE=3 SV=1	2	83.455	733	0.002439	1.8748	1	0	0	0	0	0	0	0	0	0	0	1	1											21.491	22.671	-1.41	0.5252	0.6346			-1.256	0.7026	0.7648			1.283	0.6424	0.762
69	M4C9J7	Glutathione transferase	M4C9J7	M4C9J7	>tr|M4C9J7|M4C9J7_BRARP Glutathione transferase OS=Brassica rapa subsp. pekinensis OX=51351 PE=3 SV=1	28.6	24.158	213	0.0099174	1.263	2	0	0	0	2	2	2	0	0	0	0	1	0				24.235	24.237	25.109					22.45		8.099	1.688e-05	0.0003776	up		-1.307	0.715	0.772			1.278	0.6422	0.7556
1250	M4EE81	Uncharacterized protein	M4EE81	M4EE81	>tr|M4EE81|M4EE81_BRARP Uncharacterized protein OS=Brassica rapa subsp. pekinensis OX=51351 PE=4 SV=1	17.4	15.885	155	0.00064851	2.2967	2	0	0	0	0	0	0	2	2	2	0	0	1							23.108	23.045	23.13			22.649	-1.739	0.1998	0.329			2.832	0.004918	0.0135	up		1.277	0.6834	0.7924
480	M4CYD8	LRRNT_2 domain-containing protein	M4CYD8	M4CYD8	>tr|M4CYD8|M4CYD8_BRARP LRRNT_2 domain-containing protein OS=Brassica rapa subsp. pekinensis OX=51351 PE=4 SV=1	43.7	37.628	334	0	157.74	13	3	2	4	6	4	3	13	12	12	5	5	5	24.577	25.363	26.13	26.462	26.248	25.24	27.91	27.82	27.666	25.869	25.571	25.668	1.544	0.167	0.2884			5.434	9.834e-05	0.0006512	up		1.271	0.432	0.58
1447	M4EQX4	FHA domain-containing protein	M4EQX4	M4EQX4	>tr|M4EQX4|M4EQX4_BRARP FHA domain-containing protein OS=Brassica rapa subsp. pekinensis OX=51351 PE=4 SV=1	34.3	23.113	213	0	159.01	6	6	5	5	2	2	2	3	4	5	6	6	6	26.863	27.558	26.938	24.67	25.719	24.103	27.825	27.226	27.586	27.662	27.717	26.996	-4.888	0.0001742	0.00201	down		1.343	0.337	0.4342			1.264	0.442	0.5902
1469	M4ET72	Usp domain-containing protein	M4ET72	M4ET72	>tr|M4ET72|M4ET72_BRARP Usp domain-containing protein OS=Brassica rapa subsp. pekinensis OX=51351 PE=4 SV=1	36.5	17.56	159	0	43.771	4	0	0	0	1	0	0	2	1	1	0	3	0				22.295			22.236	22.725	22.674		22.423		1.031	0.8682	0.902			2.247	0.06176	0.10644			1.263	0.681	0.7892
1134	M4E5Z9	Uncharacterized protein	M4E5Z9	M4E5Z9	>tr|M4E5Z9|M4E5Z9_BRARP Uncharacterized protein OS=Brassica rapa subsp. pekinensis OX=51351 PE=4 SV=1	8.7	16.1	149	0	3.4029	1	0	0	0	0	0	0	0	1	1	1	1	1								21.2	21.814	22.326			-1.504	0.4478	0.5652			-1.027	0.8758	0.9056			1.259	0.8698	0.9172
817	M4DIF5	Eukaryotic translation initiation factor 5A	M4DIF5	M4DIF5;M4CJJ5;M4D7I7;M4E7E7	>tr|M4DIF5|M4DIF5_BRARP Eukaryotic translation initiation factor 5A OS=Brassica rapa subsp. pekinensis OX=51351 PE=3 SV=1	38.4	17.098	159	0	41.417	7	4	3	4	5	5	5	7	6	6	4	4	4	27.176	26.452	27.232	27.353	26.949	26.943	27.761	27.868	27.878	27.462	27.024	27.363	1.093	0.6832	0.7744			1.844	0.0142	0.03238	up		1.256	0.3042	0.4514
590	M4D4U7	V-type proton ATPase subunit H	M4D4U7	M4D4U7	>tr|M4D4U7|M4D4U7_BRARP V-type proton ATPase subunit H OS=Brassica rapa subsp. pekinensis OX=51351 PE=3 SV=1	11.7	51.168	452	0	10.12	2	1	0	1	0	0	0	1	1	1	1	2	2	22.343						22.498		22.527		22.44	22.056	-1.588	0.3242	0.4514			1.282	0.9368	0.9526			1.253	0.8624	0.9126
1531	M4EXV6	DUF953 domain-containing protein	M4EXV6	M4EXV6	>tr|M4EXV6|M4EXV6_BRARP DUF953 domain-containing protein OS=Brassica rapa subsp. pekinensis OX=51351 PE=4 SV=1	31.3	15.304	134	0	21.783	4	2	1	1	2	3	2	4	3	3	1	2	1	23.53	25.3	23.324	25.007	25.405	23.661	24.279	23.563	24.014	24.552	24.466	24.111	1.558	0.2722	0.407			-1.071	0.8612	0.899			1.253	0.569	0.7062
113	M4DYJ7	Uncharacterized protein	M4DYJ7	M4DYJ7;M4CBK7;M4EER1	>tr|M4DYJ7|M4DYJ7_BRARP Uncharacterized protein OS=Brassica rapa subsp. pekinensis OX=51351 PE=3 SV=1	10.1	21.439	199	0.001836	1.8947	2	0	0	0	0	0	0	1	1	2	0	0	0							23.607	23.428	22.735				-1.241	0.6812	0.7734			4.216	0.0006068	0.002638	up		1.247	0.8654	0.914
1549	M4EZ66	Glycerol-3-phosphate dehydrogenase	M4EZ66	M4EZ66	>tr|M4EZ66|M4EZ66_BRARP Glycerol-3-phosphate dehydrogenase OS=Brassica rapa subsp. pekinensis OX=51351 PE=3 SV=1	3.7	68.45	630	0.0035693	1.7092	2	0	0	0	0	0	0	1	1	2	1	0	1							22.097	22.958	22.041	22.08		21.538	-1.396	0.371	0.5026			1.967	0.07012	0.11792			1.246	0.7122	0.805
241	M4CIG9	X8 domain-containing protein	M4CIG9	M4CIG9	>tr|M4CIG9|M4CIG9_BRARP X8 domain-containing protein OS=Brassica rapa subsp. pekinensis OX=51351 PE=4 SV=1	10.6	21.417	218	0	39.383	3	2	1	2	1	2	2	3	2	3	2	2	2	25.688	25.884	25.368	24.213	23.913	23.365	25.933	26.798	26.182	26.027	25.839	26.018	-3.521	0.0001642	0.001934	down		1.578	0.07364	0.1242			1.244	0.367	0.5152
1446	M4EQV4	Aldo_ket_red domain-containing protein	M4EQV4	M4EQV4	>tr|M4EQV4|M4EQV4_BRARP Aldo_ket_red domain-containing protein OS=Brassica rapa subsp. pekinensis OX=51351 PE=4 SV=1	13.3	34.943	309	0	6.0181	4	3	1	3	2	2	1	3	3	4	2	3	3	25.077	22.713	24.475	24.48	24.216	23.104	24.443	23.861	24.322	24.53	24.53	24.14	-1.113	0.785	0.8494			1.087	0.832	0.8772			1.241	0.5842	0.7192
1760	M4FFT1	Uncharacterized protein	M4FFT1	M4FFT1;M4CCD8	>tr|M4FFT1|M4FFT1_BRARP Uncharacterized protein OS=Brassica rapa subsp. pekinensis OX=51351 PE=3 SV=1	11.4	16.778	149	0.0046729	1.6194	2	0	0	0	0	0	0	1	1	1	1	1	1							21.201	21.091	22.06		22.032		-1.489	0.4788	0.6006			1.034	0.8252	0.8662			1.24	0.6764	0.79
1135	M4E634	Beta-galactosidase	M4E634	M4E634	>tr|M4E634|M4E634_BRARP Beta-galactosidase OS=Brassica rapa subsp. pekinensis OX=51351 PE=3 SV=1	6.2	82.983	741	0	7.4943	3	1	0	0	0	1	1	1	1	1	1	0	2					21.661	22.286	22.536	22.896	22.889			22.371	1.203	0.828	0.8806			2.442	0.01656	0.03698	up		1.233	0.9298	0.9556
744	M4DDX0	HIT domain-containing protein	M4DDX0	M4DDX0	>tr|M4DDX0|M4DDX0_BRARP HIT domain-containing protein OS=Brassica rapa subsp. pekinensis OX=51351 PE=4 SV=1	34.9	14.149	129	0.0051606	1.4863	1	0	0	0	0	0	0	1	0	1	1	1	1							21.786		22.827	20.719	22.928	21.528	-1.454	0.7046	0.7908			1.431	0.6012	0.6822			1.23	0.8878	0.9314
497	M4CZ36	Glutamine amidotransferase type-2 domain-containing protein	M4CZ36	M4CZ36	>tr|M4CZ36|M4CZ36_BRARP Glutamine amidotransferase type-2 domain-containing protein OS=Brassica rapa subsp. pekinensis OX=51351 PE=3 SV=1	6.8	176.53	1620	0	49.037	9	2	2	1	0	0	0	3	3	3	1	2	8	24.164	24.63	24.898				24.473	23.592	24.791	24.858	24.633	25.089	-14.22	5.394e-07	3.472e-05	down		-1.213	0.4964	0.583			1.228	0.4694	0.6144
1737	M4FDE2	Carbonic anhydrase	M4FDE2	M4FDE2	>tr|M4FDE2|M4FDE2_BRARP Carbonic anhydrase OS=Brassica rapa subsp. pekinensis OX=51351 PE=3 SV=1	45.2	35.996	334	0	323.31	15	10	8	11	8	8	8	12	11	14	9	11	12	28.293	27.811	28.094	27.706	27.72	27.81	28.312	27.925	28.057	28.235	28.309	28.539	-1.249	0.2622	0.3946			1.022	0.9082	0.9362			1.227	0.3004	0.446
1517	M4EX14	Uncharacterized protein	M4EX14	M4EX14	>tr|M4EX14|M4EX14_BRARP Uncharacterized protein OS=Brassica rapa subsp. pekinensis OX=51351 PE=4 SV=1	18.7	18.278	166	0	9.3791	3	1	0	1	1	0	2	2	3	3	1	1	0	22.624			23.227		23.494	24.692	24.579	24.689	22.744	22.532		1.483	0.6832	0.7636			6.518	0.00384	0.01114	up		1.226	0.7812	0.8568
1180	M4E904	Cytochrome c domain-containing protein	M4E904	M4E904;M4FDB8;M4EW08	>tr|M4E904|M4E904_BRARP Cytochrome c domain-containing protein OS=Brassica rapa subsp. pekinensis OX=51351 PE=4 SV=1	9.5	32.484	304	0	2.6044	2	0	0	0	0	0	0	0	0	0	2	1	0										22.013	22.222		-1.468	0.5284	0.6362			-1.248	0.7054	0.7672			1.226	0.6728	0.7776
1630	M4F4Y9	Fn3_like domain-containing protein	M4F4Y9	M4F4Y9	>tr|M4F4Y9|M4F4Y9_BRARP Fn3_like domain-containing protein OS=Brassica rapa subsp. pekinensis OX=51351 PE=3 SV=1	19.6	83.537	771	0.0083846	1.3411	1	0	1	1	1	1	1	0	1	1	0	0	1		22.932	21.442	22.117	22.056	22.432		23.366	23.81			23.517	1.222	0.7808	0.841			1.886	0.2856	0.3778			1.225	0.8614	0.9108
937	M4DRT8	Uncharacterized protein	M4DRT8	M4DRT8;M4D1Z8;M4CE30	>tr|M4DRT8|M4DRT8_BRARP Uncharacterized protein OS=Brassica rapa subsp. pekinensis OX=51351 PE=3 SV=1	27.7	75.953	710	0	272.58	23	12	9	10	13	12	11	18	15	19	14	15	15	28.062	27.266	27.978	28.007	27.926	28.161	28.081	27.938	28.254	28.112	27.915	28.152	1.199	0.3942	0.5248			1.25	0.2992	0.3962			1.223	0.3464	0.4952
1143	M4E696	Uncharacterized protein	M4E696	M4E696	>tr|M4E696|M4E696_BRARP Uncharacterized protein OS=Brassica rapa subsp. pekinensis OX=51351 PE=4 SV=1	9.9	32.862	293	0	40.26	2	0	0	0	0	0	0	1	1	2	1	1	0							23.599	22.185	22.756	22.244			-1.418	0.6344	0.7262			2.705	0.01436	0.032	up		1.222	0.7914	0.8638
1644	M4F5W4	Succinate--CoA ligase [ADP-forming] subunit beta, mitochondrial	M4F5W4	M4F5W4	>tr|M4F5W4|M4F5W4_BRARP Succinate--CoA ligase [ADP-forming] subunit beta, mitochondrial OS=Brassica rapa subsp. pekinensis OX=51351 PE=3 SV=1	32.1	45.295	421	0.0051635	1.4877	1	0	0	0	1	1	1	1	1	1	0	1	0				21.209	21.309	20.815	22.914	23.352	23.662		22.272		-1.266	0.6586	0.7532			3.627	0.001706	0.005772	up		1.217	0.6924	0.798
1169	M4EGS2	Uncharacterized protein	M4EGS2	M4EGS2;M4F2J9;M4E880;M4E879;M4FBX3;M4ERJ7	>tr|M4EGS2|M4EGS2_BRARP Uncharacterized protein OS=Brassica rapa subsp. pekinensis OX=51351 PE=3 SV=1	10.1	40.726	355	0	5.7519	4	0	0	0	1	1	1	3	3	3	1	0	1				22.978	22.922	23.455	24.141	24.356	24.723	22.072			3.353	0.00213	0.01184	up		8.188	1.0756e-05	0.0001284	up		1.211	0.7268	0.8168
1769	M4FH28	Ribose-5-phosphate isomerase	M4FH28	M4FH28	>tr|M4FH28|M4FH28_BRARP Ribose-5-phosphate isomerase OS=Brassica rapa subsp. pekinensis OX=51351 PE=3 SV=1	35.1	29.397	276	0	85.415	2	2	2	2	2	1	2	2	2	2	2	2	2	25.28	25.233	24.024	25.177	24.359	25.37	25.391	25.25	25.061	24.97	25.388	24.997	1.089	0.763	0.8324			1.309	0.35	0.4454			1.208	0.507	0.651
866	M4DLT8	Uncharacterized protein	M4DLT8	M4DLT8	>tr|M4DLT8|M4DLT8_BRARP Uncharacterized protein OS=Brassica rapa subsp. pekinensis OX=51351 PE=3 SV=1	3.9	44.888	432	0	4.8492	1	0	0	0	0	0	0	0	0	0	1	1	1										22.104	21.659	21.437	-1.332	0.591	0.7028			-1.287	0.5604	0.6428			1.208	0.6606	0.7672
1116	M4E476	Uncharacterized protein	M4E476	M4E476	>tr|M4E476|M4E476_BRARP Uncharacterized protein OS=Brassica rapa subsp. pekinensis OX=51351 PE=4 SV=1	10.4	20.735	183	0	4.7036	2	0	0	0	0	0	0	0	1	1	1	1	2								22.906	23.613			22.63	-1.566	0.534	0.645			1.958	0.3078	0.4044			1.206	0.8396	0.8996
1673	M4F8W1	eRF1_1 domain-containing protein	M4F8W1	M4F8W1;M4DJS0	>tr|M4F8W1|M4F8W1_BRARP eRF1_1 domain-containing protein OS=Brassica rapa subsp. pekinensis OX=51351 PE=3 SV=1	5.1	48.67	434	0	10.904	2	1	0	0	0	0	1	2	2	2	1	1	2						23.164	22.487	22.756	22.468	21.361		22.792	1.003	0.8628	0.9024			1.985	0.2004	0.2872			1.205	0.8748	0.9286
644	M4D765	14_3_3 domain-containing protein	M4D765	M4D765	>tr|M4D765|M4D765_BRARP 14_3_3 domain-containing protein OS=Brassica rapa subsp. pekinensis OX=51351 PE=3 SV=1	15.2	29.428	263	0	3.211	1	0	0	0	0	0	0	1	0	1	0	1	0							23.777		23.34		21.956		-1.152	0.8304	0.8802			2.805	0.055	0.098			1.204	0.8626	0.9172
1170	M4E893	Arf-GAP domain-containing protein	M4E893	M4E893	>tr|M4E893|M4E893_BRARP Arf-GAP domain-containing protein OS=Brassica rapa subsp. pekinensis OX=51351 PE=4 SV=1	8.5	39.193	365	0.0012912	2.259	2	0	0	0	0	0	0	2	2	1	0	1	2							22.698	22.613	22.765			22.334	-1.649	0.2328	0.3592			2.251	0.01476	0.0335	up		1.203	0.9188	0.9496
8	M4C740	Ascorbate biosynthesis-related protein	M4C740	M4C740;M4CLS5;M4C741	>tr|M4C740|M4C740_BRARP Ascorbate biosynthesis-related protein OS=Brassica rapa subsp. pekinensis OX=51351 GN=GalDH1 PE=2 SV=1	9.8	35.128	315	0.0018668	1.9958	3	1	1	1	0	1	1	3	1	2	1	1	1	23.643	22.255	23.423		22.529	22.938	22.947	22.726	23.394	23.375	23.302	23.438	-1.949	0.098	0.1962			-1.06	0.8824	0.9102			1.202	0.644	0.7666
1550	M4EZH1	Thioredoxin domain-containing protein	M4EZH1	M4EZH1	>tr|M4EZH1|M4EZH1_BRARP Thioredoxin domain-containing protein OS=Brassica rapa subsp. pekinensis OX=51351 PE=4 SV=1	47.8	19.969	184	0	246.72	8	4	3	4	5	3	6	6	7	7	6	6	6	26.791	26.381	26.675	27.157	26.989	27.231	26.8	26.73	26.912	27.074	26.959	26.601	1.424	0.08686	0.1802			1.147	0.4822	0.577			1.2	0.3562	0.5052
256	M4EYW1	Uncharacterized protein	M4EYW1	M4EYW1;M4CJ37	>tr|M4EYW1|M4EYW1_BRARP Uncharacterized protein OS=Brassica rapa subsp. pekinensis OX=51351 PE=4 SV=1	14.3	11.074	91	0	3.712	1	0	0	0	0	0	0	0	0	0	0	1	1											21.09	22.522	-1.503	0.5604	0.6746			-1.352	0.634	0.705			1.197	0.7258	0.8232
523	M4D104	Ubiquinol oxidase	M4D104	M4D104;M4E4Y1;M4ERC7	>tr|M4D104|M4D104_BRARP Ubiquinol oxidase OS=Brassica rapa subsp. pekinensis OX=51351 PE=3 SV=1	6.6	36.014	319	0	12.155	3	0	0	0	0	0	0	2	3	3	0	0	1							23.473	24.288	23.938			22.65	-1.68	0.3254	0.4476			5.258	0.0006052	0.00258	up		1.191	0.8456	0.9046
589	M4D4U1	Glycosyltransferase	M4D4U1	M4D4U1	>tr|M4D4U1|M4D4U1_BRARP Glycosyltransferase OS=Brassica rapa subsp. pekinensis OX=51351 PE=3 SV=1	6.3	55.651	495	0	3.3298	3	2	0	1	0	0	1	1	3	3	1	1	1	23.591		23.429			21.996	22.885	22.138	22.289	23.151	23.389	22.857	-3.092	0.0224	0.06644			-1.369	0.5678	0.6552			1.182	0.7766	0.8544
114	M4ENM3	Ribosomal protein L37	M4ENM3	M4ENM3;M4EEI0;M4CBP4;M4DR17	>tr|M4ENM3|M4ENM3_BRARP Ribosomal protein L37 OS=Brassica rapa subsp. pekinensis OX=51351 PE=3 SV=1	23.2	10.826	95	0	7.8484	2	0	0	0	1	1	1	1	2	1	0	0	1				21.324	20.972	21.499	22.443	23.221	23.786			22.531	-1.165	0.8072	0.8598			3.17	0.00694	0.01778	up		1.181	0.87	0.9148
172	M4CF22	Profilin	M4CF22	M4CF22;M4CRM4	>tr|M4CF22|M4CF22_BRARP Profilin OS=Brassica rapa subsp. pekinensis OX=51351 PE=3 SV=1	7.6	14.126	131	0.00066667	2.4851	1	1	1	0	0	0	0	1	1	1	1	1	0	23.394	23.408					23.183	22.683	22.839	23.756	23.965		-3.674	0.04618	0.113			1.092	0.907	0.9324			1.181	0.955	0.9728
1079	M4E1A6	Ribosomal_S10 domain-containing protein	M4E1A6	M4E1A6;M4F495;M4FAW1	>tr|M4E1A6|M4E1A6_BRARP Ribosomal_S10 domain-containing protein OS=Brassica rapa subsp. pekinensis OX=51351 PE=3 SV=1	29	13.957	124	0	3.3989	2	0	0	0	1	1	1	1	1	1	0	1	1				22.757	22.421	22.751	22.513	23.189	22.673		22.238		2.252	0.02096	0.06132	up		2.497	0.01014	0.02404	up		1.18	0.6688	0.7816
404	M4CSK0	FBPase domain-containing protein	M4CSK0	M4CSK0;M4DE01	>tr|M4CSK0|M4CSK0_BRARP FBPase domain-containing protein OS=Brassica rapa subsp. pekinensis OX=51351 PE=3 SV=1	29.5	42.431	393	0	31.794	11	7	6	4	4	2	4	4	6	5	6	8	9	25.834	26.083	26.156	24.37	22.817	24.499	24.439	24.334	24.678	26.367	25.921	26.488	-4.374	0.0002854	0.0029	down		-2.91	0.003252	0.00977	down		1.176	0.587	0.7202
209	M4CH41	SAM_MPBQ_MSBQ_MT domain-containing protein	M4CH41	M4CH41	>tr|M4CH41|M4CH41_BRARP SAM_MPBQ_MSBQ_MT domain-containing protein OS=Brassica rapa subsp. pekinensis OX=51351 PE=3 SV=1	5	37.757	337	0	10.511	1	0	0	0	0	0	0	1	1	1	1	1	1							22.664	22.686	22.602	22.902		20.793	-1.514	0.4424	0.5678			2.253	0.06	0.1052			1.175	0.8254	0.8896
774	M4DFV2	Protein disulfide-isomerase	M4DFV2	M4DFV2	>tr|M4DFV2|M4DFV2_BRARP Protein disulfide-isomerase OS=Brassica rapa subsp. pekinensis OX=51351 PE=3 SV=1	3.5	46.633	432	0.0018315	1.8783	1	0	0	0	0	0	0	1	1	1	0	0	0							22.98	22.638	22.219				-1.327	0.4252	0.5496			2.584	0.01346	0.03092	up		1.17	0.844	0.9042
1534	M4EXZ8	Uncharacterized protein	M4EXZ8	M4EXZ8	>tr|M4EXZ8|M4EXZ8_BRARP Uncharacterized protein OS=Brassica rapa subsp. pekinensis OX=51351 PE=4 SV=1	4.6	52.537	483	0.0012563	2.0434	2	0	0	0	2	2	1	2	1	1	1	0	1				23.611	22.753	23.711	22.827	23.028	22.917	21.522		22.299	3.534	0.00271	0.01386	up		2.615	0.0216	0.04596	up		1.169	0.7634	0.85
828	M4DJA2	Uncharacterized protein	M4DJA2	M4DJA2	>tr|M4DJA2|M4DJA2_BRARP Uncharacterized protein OS=Brassica rapa subsp. pekinensis OX=51351 PE=3 SV=1	21	21.889	195	0	24.891	6	1	0	2	6	6	6	0	1	0	0	0	0	20.785		21.453	28.037	27.861	26.584		20.2					76.74	5.386e-08	9.74e-06	up		-1.201	0.8638	0.8978			1.169	0.8598	0.9188
708	M4DBI7	Uncharacterized protein	M4DBI7	M4DBI7	>tr|M4DBI7|M4DBI7_BRARP Uncharacterized protein OS=Brassica rapa subsp. pekinensis OX=51351 PE=4 SV=1	4.5	26.586	243	0.001261	2.0657	1	0	0	0	0	0	0	1	1	1	0	0	0							21.098	21.919	22.636				-1.451	0.564	0.6706			1.355	0.5326	0.6158			1.168	0.8604	0.9146
558	M4D2V5	Uncharacterized protein	M4D2V5	M4D2V5;M4EU57	>tr|M4D2V5|M4D2V5_BRARP Uncharacterized protein OS=Brassica rapa subsp. pekinensis OX=51351 PE=3 SV=1	6.3	72.144	638	0	22.116	4	1	0	1	1	1	1	1	3	3	2	2	1	22.239		22.588	22.647	22.33	21.971	22.812	23.16	23.382	23.19	22.366		1.143	0.8244	0.8778			1.994	0.06768	0.1158			1.166	0.8228	0.8886
702	M4DB18	Uncharacterized protein	M4DB18	M4DB18;M4DB17;M4DS27	>tr|M4DB18|M4DB18_BRARP Uncharacterized protein OS=Brassica rapa subsp. pekinensis OX=51351 PE=4 SV=1	3	73.521	668	0	3.8856	2	0	0	0	0	0	0	1	1	2	1	1	1							21.676	22.312	22.036	22.158		21.359	-1.364	0.447	0.563			1.523	0.3328	0.4252			1.166	0.7458	0.8296
1726	M4FCI0	FAD-binding PCMH-type domain-containing protein	M4FCI0	M4FCI0	>tr|M4FCI0|M4FCI0_BRARP FAD-binding PCMH-type domain-containing protein OS=Brassica rapa subsp. pekinensis OX=51351 PE=3 SV=1	20.2	60.107	535	0	27.478	9	0	1	2	9	8	5	0	1	0	0	0	0		21.575	20.358	26.924	26.383	23.04		19.359					20.09	0.000534	0.004506	up		-1.435	0.614	0.691			1.165	0.8964	0.94
1002	M4DW31	L51_S25_CI-B8 domain-containing protein	M4DW31	M4DW31	>tr|M4DW31|M4DW31_BRARP L51_S25_CI-B8 domain-containing protein OS=Brassica rapa subsp. pekinensis OX=51351 PE=3 SV=1	21.4	10.981	98	0	4.8149	1	0	0	0	0	0	0	1	1	1	1	1	1							21.602		21.676		21.853	21.836	-1.477	0.2874	0.412			-1.006	0.6626	0.7268			1.163	0.7572	0.8382
269	M4CKD6	PAP_fibrillin domain-containing protein	M4CKD6	M4CKD6	>tr|M4CKD6|M4CKD6_BRARP PAP_fibrillin domain-containing protein OS=Brassica rapa subsp. pekinensis OX=51351 PE=3 SV=1	3.6	33.288	303	0.0018405	1.9036	1	0	0	0	0	0	0	1	1	1	0	1	1							22.529	21.681	22.288		22.041		-1.43	0.5956	0.6968			1.727	0.199	0.2782			1.162	0.6716	0.7788
1527	M4EXK3	Dihydrolipoyl dehydrogenase	M4EXK3	M4EXK3	>tr|M4EXK3|M4EXK3_BRARP Dihydrolipoyl dehydrogenase OS=Brassica rapa subsp. pekinensis OX=51351 PE=3 SV=1	5.9	59.896	563	0	4.1232	3	0	0	0	0	0	0	1	2	1	1	1	0							21.823	22.585		22.293			-1.367	0.7122	0.792			1.252	0.8212	0.8692			1.16	0.8278	0.8932
1513	M4EWP6	Uncharacterized protein	M4EWP6	M4EWP6	>tr|M4EWP6|M4EWP6_BRARP Uncharacterized protein OS=Brassica rapa subsp. pekinensis OX=51351 PE=3 SV=1	12.2	31.868	295	0	8.0309	2	0	0	0	0	0	0	0	1	2	1	1	0										22.069	22.131		-1.509	0.5814	0.6902			-1.56	0.2494	0.3418			1.16	0.6186	0.7394
1429	M4EPY7	Uncharacterized protein	M4EPY7	M4EPY7	>tr|M4EPY7|M4EPY7_BRARP Uncharacterized protein OS=Brassica rapa subsp. pekinensis OX=51351 PE=3 SV=1	26.1	73.969	689	0	160.93	13	6	5	7	6	6	4	9	10	7	8	7	8	27.042	26.265	27.131	27.28	27.134	26.84	27.621	27.796	27.823	27.081	26.923	27.066	1.208	0.392	0.5234			1.91	0.01022	0.0249	up		1.157	0.5052	0.6474
1480	M4EU68	Uncharacterized protein	M4EU68	M4EU68	>tr|M4EU68|M4EU68_BRARP Uncharacterized protein OS=Brassica rapa subsp. pekinensis OX=51351 PE=3 SV=1	29.2	14.805	130	0	4.1147	3	0	0	1	1	0	0	0	1	2	0	1	1			21.282	21.095				21.057	21.421		22.08		-1.413	0.3352	0.464			-1.19	0.7698	0.8218			1.155	0.8126	0.8804
564	M4D3J3	Photosystem II reaction center Psb28 protein	M4D3J3	M4D3J3;M4E5Y3	>tr|M4D3J3|M4D3J3_BRARP Photosystem II reaction center Psb28 protein OS=Brassica rapa subsp. pekinensis OX=51351 PE=3 SV=1	10.7	23.846	215	0	7.1532	2	0	0	0	0	0	0	1	2	2	0	1	0							23.714	24.406	24.128		22.411		-1.509	0.3466	0.4784			5.793	0.0002108	0.001126	up		1.153	0.8266	0.896
1622	M4F4F3	Uncharacterized protein	M4F4F3	M4F4F3	>tr|M4F4F3|M4F4F3_BRARP Uncharacterized protein OS=Brassica rapa subsp. pekinensis OX=51351 PE=4 SV=1	0.8	141.34	1258	0.0068221	1.4149	1	0	0	0	1	1	1	0	0	1	1	0	0				23.284	23.139	23.702			22.3				4.014	0.00206	0.01156	up		1.19	0.6862	0.751			1.152	0.6674	0.77
636	M4D6W3	Vacuolar proton pump subunit B	M4D6W3	M4D6W3	>tr|M4D6W3|M4D6W3_BRARP Vacuolar proton pump subunit B OS=Brassica rapa subsp. pekinensis OX=51351 PE=3 SV=1	75.6	52.735	471	0	323.31	30	21	20	21	21	21	16	24	19	25	20	18	23	29.333	29.131	29.622	29.868	29.58	29.297	30.106	29.8	30.123	29.704	29.555	29.426	1.164	0.4584	0.5844			1.567	0.04356	0.0813			1.148	0.4992	0.643
1674	M4F8X4	M16C_associated domain-containing protein	M4F8X4	M4F8X4;M4CC08	>tr|M4F8X4|M4F8X4_BRARP M16C_associated domain-containing protein OS=Brassica rapa subsp. pekinensis OX=51351 PE=3 SV=1	4.3	126.78	1133	0	12.014	4	0	0	0	0	0	0	2	1	3	1	0	1							21.163		22.201			21.794	-1.329	0.7086	0.7876			1.065	0.7378	0.7986			1.148	0.8234	0.8886
1458	M4ES97	Leucyl-tRNA synthetase	M4ES97	M4ES97	>tr|M4ES97|M4ES97_BRARP Leucyl-tRNA synthetase OS=Brassica rapa subsp. pekinensis OX=51351 PE=3 SV=1	1.1	130.91	1156	0.0012853	2.2351	1	0	0	0	0	0	0	0	0	0	1	1	1											22.373	21.187	-1.648	0.2128	0.3346			-1.286	0.7582	0.8126			1.142	0.951	0.9692
1386	M4ELV1	Uncharacterized protein	M4ELV1	M4ELV1	>tr|M4ELV1|M4ELV1_BRARP Uncharacterized protein OS=Brassica rapa subsp. pekinensis OX=51351 PE=3 SV=1	36.6	14.347	123	0	9.9303	4	0	0	0	0	0	0	4	3	3	1	0	1							25.803	25.926	25.116	21.369		22.244	-1.393	0.5888	0.691			18.12	5.49e-07	1.554e-05	up		1.141	0.7078	0.8064
184	M4CFS7	CS domain-containing protein	M4CFS7	M4CFS7;M4E1K4;M4EJV5	>tr|M4CFS7|M4CFS7_BRARP CS domain-containing protein OS=Brassica rapa subsp. pekinensis OX=51351 PE=4 SV=1	8.2	31.611	279	0	3.0592	2	0	0	0	1	1	1	0	1	1	0	1	0				22.225	22.601	22.429					21.797		2.121	0.04908	0.1178			-1.02	0.8232	0.869			1.141	0.9332	0.9568
1593	M4F1X7	V-ATPase 69 kDa subunit	M4F1X7	M4F1X7	>tr|M4F1X7|M4F1X7_BRARP V-ATPase 69 kDa subunit OS=Brassica rapa subsp. pekinensis OX=51351 PE=3 SV=1	62	68.721	623	0	323.31	34	16	14	13	18	17	19	22	20	25	20	23	22	28.722	28.693	28.812	29.183	28.963	28.77	29.26	29.15	29.199	29.129	28.782	28.885	1.172	0.4004	0.5298			1.376	0.1062	0.1694			1.14	0.4852	0.6302
600	M4D559	ANK_REP_REGION domain-containing protein	M4D559	M4D559	>tr|M4D559|M4D559_BRARP ANK_REP_REGION domain-containing protein OS=Brassica rapa subsp. pekinensis OX=51351 PE=4 SV=1	12.7	37.075	346	0	7.5528	3	1	0	0	1	1	2	2	1	2	1	1	0	23.766			23.411	23.455	21.488	21.995	21.799	22.442	22.967	22.834		1.535	0.6802	0.7672			-1.063	0.9024	0.9264			1.136	0.875	0.92
1704	M4FAG7	PsbP domain-containing protein	M4FAG7	M4FAG7;M4FEM0	>tr|M4FAG7|M4FAG7_BRARP PsbP domain-containing protein OS=Brassica rapa subsp. pekinensis OX=51351 PE=4 SV=1	12.4	30.212	267	0	3.7902	3	0	0	0	0	0	0	0	0	1	3	1	3									22.622	21.7		21.858	-1.555	0.4196	0.5508			1.087	0.9224	0.9416			1.135	0.86	0.912
1141	M4ET02	Uncharacterized protein	M4ET02	M4ET02;M4E666;M4F9K1	>tr|M4ET02|M4ET02_BRARP Uncharacterized protein OS=Brassica rapa subsp. pekinensis OX=51351 PE=3 SV=1	19.2	11.194	104	0.0051963	1.5241	2	0	0	1	1	1	1	0	0	0	0	0	0				22.096	20.27	19.836							-1.495	0.376	0.5046			-1.137	0.8634	0.8978			1.13	0.7512	0.838
806	M4DHF1	Glycerophosphodiester phosphodiesterase	M4DHF1	M4DHF1	>tr|M4DHF1|M4DHF1_BRARP Glycerophosphodiester phosphodiesterase OS=Brassica rapa subsp. pekinensis OX=51351 PE=4 SV=1	6.9	45.08	393	0.0018599	1.9781	3	0	0	0	2	3	3	0	0	0	0	0	0				24.278	23.976	23.673							6.368	4.844e-05	0.000814	up		-1.146	0.678	0.7442			1.13	0.8186	0.883
1306	M4EI15	UDP-glucose 6-dehydrogenase	M4EI15	M4EI15;M4EHG9;M4E7F3	>tr|M4EI15|M4EI15_BRARP UDP-glucose 6-dehydrogenase OS=Brassica rapa subsp. pekinensis OX=51351 PE=3 SV=1	13.3	53.052	480	0.0098093	1.2374	2	0	0	0	0	0	0	1	0	1	0	1	1											21.518	22.232	-1.73	0.2134	0.3356			-1.33	0.7302	0.7886			1.13	0.8408	0.9046
159	M4CEA8	SHSP domain-containing protein	M4CEA8	M4CEA8	>tr|M4CEA8|M4CEA8_BRARP SHSP domain-containing protein OS=Brassica rapa subsp. pekinensis OX=51351 PE=3 SV=1	48.8	17.98	160	0.001868	1.9958	1	0	0	0	1	0	0	1	1	1	0	0	0				21.279			22.353	22.894	22.901				-1.386	0.3776	0.5018			2.379	0.01746	0.0375	up		1.128	0.724	0.8258
1076	M4E156	Methionine S-methyltransferase	M4E156	M4E156	>tr|M4E156|M4E156_BRARP Methionine S-methyltransferase OS=Brassica rapa subsp. pekinensis OX=51351 PE=3 SV=1	2.2	117.71	1063	0	3.7874	2	0	0	0	0	0	0	1	1	1	0	1	2							22.68	22.376					-1.434	0.3636	0.486			1.556	0.28	0.372			1.127	0.8032	0.8696
626	M4D638	Beta-galactosidase	M4D638	M4D638	>tr|M4D638|M4D638_BRARP Beta-galactosidase OS=Brassica rapa subsp. pekinensis OX=51351 PE=3 SV=1	28.6	91.986	845	0	323.31	17	11	9	13	8	11	8	10	10	9	6	8	8	26.488	27.862	27.882	27.036	27.118	25.922	27.976	27.652	27.985	27.739	27.438	27.572	-1.645	0.125	0.237			1.376	0.311	0.4074			1.127	0.699	0.8052
928	M4DQY9	M20_dimer domain-containing protein	M4DQY9	M4DQY9;M4ENP9	>tr|M4DQY9|M4DQY9_BRARP M20_dimer domain-containing protein OS=Brassica rapa subsp. pekinensis OX=51351 PE=3 SV=1	3.2	48.289	442	0.0046948	1.6357	1	0	0	0	0	0	0	1	1	1	0	1	1							23.228	22.92	23.036		22.103	21.232	-1.369	0.3012	0.4302			3.132	0.004226	0.012	up		1.124	0.8764	0.9254
1745	M4FDZ0	Uncharacterized protein	M4FDZ0	M4FDZ0	>tr|M4FDZ0|M4FDZ0_BRARP Uncharacterized protein OS=Brassica rapa subsp. pekinensis OX=51351 PE=3 SV=1	7.7	21.466	195	0.0024228	1.8284	1	0	0	0	1	1	1	0	0	0	0	0	0				22.282	22.233								1.432	0.628	0.7264			-1.05	0.715	0.7714			1.124	0.8752	0.9276
1595	M4F222	Succinate-semialdehyde dehydrogenase	M4F222	M4F222	>tr|M4F222|M4F222_BRARP Succinate-semialdehyde dehydrogenase OS=Brassica rapa subsp. pekinensis OX=51351 PE=3 SV=1	6	56.671	530	0	4.1304	3	0	0	0	0	0	0	0	1	1	0	0	3								23.147	23.718				-1.189	0.811	0.8614			2.48	0.1756	0.2546			1.122	0.8386	0.897
543	M4D2C0	Uncharacterized protein	M4D2C0	M4D2C0	>tr|M4D2C0|M4D2C0_BRARP Uncharacterized protein OS=Brassica rapa subsp. pekinensis OX=51351 PE=3 SV=1	12.6	72.477	676	0	73.643	4	1	0	1	1	0	0	1	1	3	1	2	2	25.658		25.527	23.844			22.69	22.838	23.764	24.45	24.45	24.219	-4.899	0.06662	0.1482			-2.159	0.3746	0.4686			1.122	0.9034	0.9436
782	M4E209	H15 domain-containing protein	M4E209	M4E209;M4DGA1;M4DP61;M4DYQ8	>tr|M4E209|M4E209_BRARP H15 domain-containing protein OS=Brassica rapa subsp. pekinensis OX=51351 PE=3 SV=1	4.9	25.743	245	0	4.2453	2	1	0	1	1	1	1	1	1	2	1	1	1	24.334		24.062	22.891	22.887	23.117	23.536	24.099	23.99	23.469	23.464	23.669	-1.324	0.7146	0.7908			1.42	0.4474	0.5388			1.121	0.8722	0.9224
560	M4D2Z0	Alba domain-containing protein	M4D2Z0	M4D2Z0	>tr|M4D2Z0|M4D2Z0_BRARP Alba domain-containing protein OS=Brassica rapa subsp. pekinensis OX=51351 PE=4 SV=1	10	14.341	130	0	2.9689	1	0	0	0	0	0	0	1	0	1	0	0	0							22.481		23.532				-1.452	0.6422	0.7338			2.031	0.1772	0.2536			1.119	0.8916	0.9342
455	M4CW81	Aminotran_1_2 domain-containing protein	M4CW81	M4CW81	>tr|M4CW81|M4CW81_BRARP Aminotran_1_2 domain-containing protein OS=Brassica rapa subsp. pekinensis OX=51351 PE=3 SV=1	3.1	45.603	414	0.0035629	1.692	1	0	0	0	0	0	0	1	0	1	1	0	0							22.599		22.831	22.322			-1.53	0.771	0.8302			1.6	0.3658	0.4578			1.114	0.9598	0.9764
410	M4CSP7	Superoxide dismutase	M4CSP7	M4CSP7	>tr|M4CSP7|M4CSP7_BRARP Superoxide dismutase OS=Brassica rapa subsp. pekinensis OX=51351 PE=3 SV=1	10.6	25.448	227	0.0051694	1.4981	2	0	0	0	2	1	2	0	0	0	0	0	0				23.261	23.092	22.698							3.352	0.002354	0.01258	up		-1.028	0.829	0.8672			1.114	0.7684	0.845
1211	M4F224	Inosine-5-monophosphate dehydrogenase	M4F224	M4F224;M4EBA5	>tr|M4F224|M4F224_BRARP Inosine-5-monophosphate dehydrogenase OS=Brassica rapa subsp. pekinensis OX=51351 PE=3 SV=1	5.4	54.17	503	0.0099558	1.2847	1	0	0	0	0	0	0	0	1	1	0	0	0								24.699	23.938				-1.383	0.8454	0.8916			3.558	0.0589	0.1032			1.111	0.8188	0.8846
1708	M4FB25	Uncharacterized protein	M4FB25	M4FB25	>tr|M4FB25|M4FB25_BRARP Uncharacterized protein OS=Brassica rapa subsp. pekinensis OX=51351 PE=3 SV=1	9	44.64	409	0	5.2287	3	0	0	0	0	1	2	2	2	2	0	0	0					23.851	24.049	22.828	22.445	22.729				3.11	0.099	0.1968			2.488	0.1788	0.2574			1.11	0.7804	0.8656
88	M4CAA5	Acyl carrier protein	M4CAA5	M4CAA5	>tr|M4CAA5|M4CAA5_BRARP Acyl carrier protein OS=Brassica rapa subsp. pekinensis OX=51351 PE=3 SV=1	21.5	14.83	135	0	165.01	4	0	0	0	0	1	2	3	3	4	0	0	0					22.142	22.769	26.098	26.245	27.4				1.521	0.7822	0.8388			37.69	9.584e-07	2.34e-05	up		1.108	0.8042	0.8756
1285	M4EG99	C2 domain-containing protein	M4EG99	M4EG99	>tr|M4EG99|M4EG99_BRARP C2 domain-containing protein OS=Brassica rapa subsp. pekinensis OX=51351 PE=4 SV=1	13.6	16.22	147	0	69.634	1	0	0	0	0	0	0	1	1	1	0	0	0							22.844	23.222	22.983				-1.384	0.475	0.5996			2.992	0.004054	0.01162	up		1.106	0.757	0.8468
683	M4D9S3	AvrRpt-cleavage domain-containing protein	M4D9S3	M4D9S3	>tr|M4D9S3|M4D9S3_BRARP AvrRpt-cleavage domain-containing protein OS=Brassica rapa subsp. pekinensis OX=51351 PE=4 SV=1	5.3	22.794	208	0.0035482	1.6688	1	0	0	0	1	1	1	0	1	1	0	0	0				24.62	24.371	23.399		21.185	20.952				6.993	3.056e-05	0.0005628	up		-1.155	0.7056	0.7622			1.106	0.7346	0.8324
639	M4D6X9	Catalase	M4D6X9	M4D6X9;M4EAM4	>tr|M4D6X9|M4D6X9_BRARP Catalase OS=Brassica rapa subsp. pekinensis OX=51351 PE=3 SV=1	17.7	56.918	492	0.0029958	1.7679	2	0	0	0	0	0	1	1	1	2	1	0	2						22.86	22.864	22.388	22.692			22.502	1.029	0.767	0.8332			1.973	0.164	0.241			1.105	0.8154	0.8782
1544	M4EYV0	Urease	M4EYV0	M4EYV0	>tr|M4EYV0|M4EYV0_BRARP Urease OS=Brassica rapa subsp. pekinensis OX=51351 PE=3 SV=1	4	90.457	835	0	2.863	3	1	0	1	3	3	3	0	0	1	0	1	1			23.944	23.872	23.268	23.093			23.278		23.157	22.697	2.195	0.2578	0.3824			-1.311	0.7446	0.7984			1.105	0.9182	0.9512
1008	M4DWQ5	Glyco_18 domain-containing protein	M4DWQ5	M4DWQ5	>tr|M4DWQ5|M4DWQ5_BRARP Glyco_18 domain-containing protein OS=Brassica rapa subsp. pekinensis OX=51351 PE=4 SV=1	5	41.42	380	0	14.163	1	0	1	0	1	1	1	0	1	1	0	0	0		21.105		25.732	26.085	25.888		20.801	20.814				24.53	7.512e-08	1.0636e-05	up		-1.21	0.3892	0.4842			1.104	0.8616	0.9194
1780	M4FHL6	Uncharacterized protein	M4FHL6	M4FHL6	>tr|M4FHL6|M4FHL6_BRARP Uncharacterized protein OS=Brassica rapa subsp. pekinensis OX=51351 PE=3 SV=1	6.7	41.359	388	0	9.2785	2	1	0	1	0	1	0	1	1	1	1	1	2	22.955				22.589					22.539	22.378		-1.358	0.5732	0.6784			-1.914	0.2266	0.3126			1.104	0.9624	0.9788
1510	M4EWH1	Uncharacterized protein	M4EWH1	M4EWH1	>tr|M4EWH1|M4EWH1_BRARP Uncharacterized protein OS=Brassica rapa subsp. pekinensis OX=51351 PE=3 SV=1	71.7	25.939	230	0	213.24	24	12	7	15	11	8	11	22	19	21	14	14	16	29.22	29.191	29.714	28.859	28.968	27.84	30.064	29.963	30.278	29.818	29.585	29.144	-1.764	0.0425	0.108			1.654	0.06712	0.1152			1.102	0.704	0.8082
726	M4DQP3	Alanine--tRNA ligase	M4DQP3	M4DQP3;M4DCM6;M4FEX3	>tr|M4DQP3|M4DQP3_BRARP Alanine--tRNA ligase OS=Brassica rapa subsp. pekinensis OX=51351 PE=3 SV=1	2.5	105.12	956	0.0018553	1.9517	2	0	0	0	0	0	0	0	0	2	1	1	1									21.489	21.96	20.995	22.071	-1.652	0.277	0.409			-1.316	0.4456	0.5374			1.101	0.8604	0.9158
1069	M4E0X8	PKS_ER domain-containing protein	M4E0X8	M4E0X8	>tr|M4E0X8|M4E0X8_BRARP PKS_ER domain-containing protein OS=Brassica rapa subsp. pekinensis OX=51351 PE=3 SV=1	15.9	39.28	365	0	7.4414	3	0	0	0	0	0	0	0	0	0	2	1	2											21.461	22.244	-1.464	0.3102	0.4414			-1.375	0.4904	0.5834			1.1	0.7904	0.868
52	M4C8Y2	Uncharacterized protein	M4C8Y2	M4C8Y2	>tr|M4C8Y2|M4C8Y2_BRARP Uncharacterized protein OS=Brassica rapa subsp. pekinensis OX=51351 PE=4 SV=1	3.8	33.531	314	0.0046866	1.6265	1	0	0	0	0	0	0	1	1	1	0	0	1							23.381	22.666	22.715			21.808	-1.581	0.2756	0.4108			2.645	0.009976	0.02392	up		1.099	0.9064	0.9436
1126	M4E509	Glycosyltransferase	M4E509	M4E509	>tr|M4E509|M4E509_BRARP Glycosyltransferase OS=Brassica rapa subsp. pekinensis OX=51351 PE=3 SV=1	3.6	59.783	535	0.0098468	1.2507	2	0	0	0	0	2	2	0	0	1	0	0	0					22.611	23.288			22.74				1.953	0.2372	0.3682			1.062	0.979	0.9836			1.099	0.9008	0.9412
1108	M4E3H2	Uncharacterized protein	M4E3H2	M4E3H2;M4CXL6	>tr|M4E3H2|M4E3H2_BRARP Uncharacterized protein OS=Brassica rapa subsp. pekinensis OX=51351 PE=4 SV=1	34.4	36.992	340	0	20.727	4	0	0	0	0	0	0	3	3	4	0	0	0							25.166	24.728	24.808				-1.428	0.2976	0.4272			11.09	7.908e-06	9.896e-05	up		1.097	0.7244	0.82
1316	M4EI44	Uncharacterized protein	M4EI44	M4EI44	>tr|M4EI44|M4EI44_BRARP Uncharacterized protein OS=Brassica rapa subsp. pekinensis OX=51351 PE=4 SV=1	1	300.84	2682	0	20.496	2	0	0	0	0	0	1	1	1	2	2	1	0							22.435	21.547	22.667				-1.388	0.3926	0.5176			1.779	0.1406	0.2132			1.095	0.7146	0.8154
435	M4ETF1	Uncharacterized protein	M4ETF1	M4ETF1;M4CUE5;M4E5E0;M4E769	>tr|M4ETF1|M4ETF1_BRARP Uncharacterized protein OS=Brassica rapa subsp. pekinensis OX=51351 PE=4 SV=1	18.2	22.907	203	0	6.4238	4	0	0	0	1	1	1	2	2	3	1	3	1				24.415	24.857	24.295	24.894	24.806	24.463				8.823	3.232e-06	0.0001236	up		10.13	1.526e-06	3.278e-05	up		1.093	0.8284	0.8898
1339	M4EJF8	HATPase_c domain-containing protein	M4EJF8	M4EJF8	>tr|M4EJF8|M4EJF8_BRARP HATPase_c domain-containing protein OS=Brassica rapa subsp. pekinensis OX=51351 PE=3 SV=1	21.7	79.96	699	0	3.0204	1	0	0	0	1	1	1	1	1	1	0	0	0				23.316	22.985	22.875	23.19	23.337	22.913				3.396	0.0007312	0.005656	up		3.609	0.00045	0.002086	up		1.091	0.7272	0.82
511	M4CZR0	Uncharacterized protein	M4CZR0	M4CZR0	>tr|M4CZR0|M4CZR0_BRARP Uncharacterized protein OS=Brassica rapa subsp. pekinensis OX=51351 PE=3 SV=1	21.5	22.712	205	0	13.573	3	0	1	1	1	1	0	2	1	2	1	2	2		23.608	24.463	22.373	25.283		24.577	24.31	25.452	23.102	23.244	23.358	-1.173	0.9582	0.968			3.181	0.1448	0.2206			1.09	0.9124	0.9438
751	M4DE98	Peptidase A1 domain-containing protein	M4DE98	M4DE98	>tr|M4DE98|M4DE98_BRARP Peptidase A1 domain-containing protein OS=Brassica rapa subsp. pekinensis OX=51351 PE=3 SV=1	27.3	45.96	429	0	115.22	9	4	5	8	5	5	6	8	7	9	7	8	8	25.581	26.707	26.444	26.846	26.881	27.179	26.777	26.716	26.705	26.416	26.417	26.273	1.653	0.04452	0.1102			1.403	0.156	0.2316			1.09	0.7062	0.81
1218	M4FFJ1	Obg-like ATPase 1	M4FFJ1	M4FFJ1;M4EBR8;M4EUC3	>tr|M4FFJ1|M4FFJ1_BRARP Obg-like ATPase 1 OS=Brassica rapa subsp. pekinensis OX=51351 PE=3 SV=1	6.1	44.556	394	0.00066445	2.4428	2	0	0	0	0	0	0	1	1	1	2	1	1							23.258	22.857	22.829				-1.132	0.7366	0.8074			3.437	0.003596	0.010344	up		1.089	0.7286	0.8264
970	M4ES93	Germin-like protein	M4ES93	M4ES93;M4DU21	>tr|M4ES93|M4ES93_BRARP Germin-like protein OS=Brassica rapa subsp. pekinensis OX=51351 PE=3 SV=1	14.8	22.792	216	0.0057013	1.4409	1	1	0	0	1	1	1	0	0	1	0	0	0	21.399			23.854	22.994	22.672			24.065				3.435	0.03352	0.0906			1.701	0.4328	0.5276			1.089	0.8074	0.878
531	M4D3M2	3-hydroxyacyl-CoA dehydrogenase	M4D3M2	M4D3M2;M4D1J7	>tr|M4D3M2|M4D3M2_BRARP 3-hydroxyacyl-CoA dehydrogenase OS=Brassica rapa subsp. pekinensis OX=51351 PE=3 SV=1	1.8	78.13	722	0	2.5376	1	0	0	0	0	0	0	1	1	1	0	0	0							22.234	21.454	21.983				-1.287	0.6614	0.7532			1.403	0.6324	0.7012			1.089	0.8642	0.9204
146	M4CDK2	Phytocyanin domain-containing protein	M4CDK2	M4CDK2	>tr|M4CDK2|M4CDK2_BRARP Phytocyanin domain-containing protein OS=Brassica rapa subsp. pekinensis OX=51351 PE=4 SV=1	28.8	18.584	177	0	17.287	5	3	3	3	1	4	3	4	5	5	4	5	4	24.564	25.137	26.05	23.335	24.411	24.142	26.532	26.176	26.072	26.187	25.413	24.516	-2.441	0.02322	0.06984			2.013	0.06412	0.1112			1.088	0.81	0.8824
1320	M4EID2	Uncharacterized protein	M4EID2	M4EID2	>tr|M4EID2|M4EID2_BRARP Uncharacterized protein OS=Brassica rapa subsp. pekinensis OX=51351 PE=4 SV=1	2.9	55.16	491	0.00066138	2.4272	1	0	0	0	0	0	0	1	1	1	1	0	0							21.952	21.748	21.875				-1.247	0.4004	0.525			1.486	0.4034	0.5006			1.088	0.64	0.759
1645	M4F671	UMP-CMP kinase	M4F671	M4F671	>tr|M4F671|M4F671_BRARP UMP-CMP kinase OS=Brassica rapa subsp. pekinensis OX=51351 PE=3 SV=1	5.7	23.188	209	0.0068104	1.4074	1	0	0	0	0	0	0	1	1	1	1	0	1							22.787	22.54	22.165	21.78		21.4	-1.401	0.385	0.5074			2.127	0.01782	0.03914	up		1.087	0.7546	0.8444
192	M4CGB8	Calmodulin	M4CGB8	M4CGB8;M4EZS4;M4CSS7;M4F1N5	>tr|M4CGB8|M4CGB8_BRARP Calmodulin OS=Brassica rapa subsp. pekinensis OX=51351 PE=3 SV=1	57	16.819	149	0	83.955	1	1	0	1	1	1	1	0	1	1	1	1	1	22.479		22.14	22.267	22.251	22.522				23.417	22.035		1.16	0.8392	0.8888			-1.995	0.1858	0.2638			1.087	0.7396	0.8318
499	M4CZ77	Uncharacterized protein	M4CZ77	M4CZ77;M4F774;M4F1H8;M4ETR4	>tr|M4CZ77|M4CZ77_BRARP Uncharacterized protein OS=Brassica rapa subsp. pekinensis OX=51351 PE=4 SV=1	5.2	23.31	210	0	3.991	1	0	1	1	1	1	1	1	1	1	1	1	1			24.124	26.961	26.392	26.741	24.664	24.218	24.128	23.397		22.85	20.51	0.00010072	0.001342	up		3.992	0.02378	0.04912	up		1.084	0.8692	0.9198
227	M4CHS5	Ornithine transcarbamylase	M4CHS5	M4CHS5	>tr|M4CHS5|M4CHS5_BRARP Ornithine transcarbamylase OS=Brassica rapa subsp. pekinensis OX=51351 PE=3 SV=1	2.4	41.28	377	0.0099228	1.2656	1	0	0	0	0	1	1	0	0	1	0	0	0					17.921	18.168			21.53				-5.55	0.007436	0.02998	down		-1.108	0.932	0.9506			1.084	0.853	0.9098
1043	M4DZJ5	Thioredoxin domain-containing protein	M4DZJ5	M4DZJ5	>tr|M4DZJ5|M4DZJ5_BRARP Thioredoxin domain-containing protein OS=Brassica rapa subsp. pekinensis OX=51351 PE=4 SV=1	18	20.785	194	0	16.203	3	2	2	2	2	2	2	3	3	3	3	3	3	24.72	23.614	24.525	24.492	24.307	24.01	24.728	24.817	24.594	24.527	24.421	24.256	-1.012	0.961	0.972			1.344	0.2222	0.3122			1.083	0.7342	0.83
1233	M4EDP4	Glyceraldehyde-3-phosphate dehydrogenase	M4EDP4	M4EDP4	>tr|M4EDP4|M4EDP4_BRARP Glyceraldehyde-3-phosphate dehydrogenase OS=Brassica rapa subsp. pekinensis OX=51351 PE=3 SV=1	71.9	36.827	338	0	4.1451	1	1	0	1	1	0	1	1	1	1	0	0	0							23.992	23.809	22.826				-1.319	0.6984	0.7872			4.765	0.000326	0.001626	up		1.082	0.7778	0.8612
1670	M4F8S2	Glyoxalase_6 domain-containing protein	M4F8S2	M4F8S2	>tr|M4F8S2|M4F8S2_BRARP Glyoxalase_6 domain-containing protein OS=Brassica rapa subsp. pekinensis OX=51351 PE=4 SV=1	15.8	17.251	165	0	29.431	1	0	0	0	0	0	0	1	1	0	0	0	0							23.898	23.218					-1.329	0.743	0.8104			2.452	0.1822	0.263			1.082	0.8782	0.929
1167	M4E7T1	NADH dehydrogenase [ubiquinone] 1 beta subcomplex subunit 7	M4E7T1	M4E7T1	>tr|M4E7T1|M4E7T1_BRARP NADH dehydrogenase [ubiquinone] 1 beta subcomplex subunit 7 OS=Brassica rapa subsp. pekinensis OX=51351 PE=3 SV=1	41.2	11.769	102	0	3.095	1	0	0	0	0	0	0	1	1	1	0	0	0							24.344	24.019	23.923				-1.579	0.2412	0.3594			6.468	2.806e-05	0.0002306	up		1.079	0.5252	0.6664
1379	M4ELN2	Phosphoglycerate mutase (2,3-diphosphoglycerate-independent)	M4ELN2	M4ELN2	>tr|M4ELN2|M4ELN2_BRARP Phosphoglycerate mutase (2,3-diphosphoglycerate-independent) OS=Brassica rapa subsp. pekinensis OX=51351 PE=3 SV=1	16.1	61.058	560	0	24.712	8	5	2	3	1	1	1	6	5	7	6	6	6	24.895	24.371	24.593	24.859	24.812	25.146	24.213	24.559	24.435	24.384	24.776	25.025	1.248	0.3002	0.4332			-1.163	0.4752	0.5692			1.078	0.7192	0.8186
474	M4EIZ5	Laccase	M4EIZ5	M4EIZ5;M4CY14;M4DKI0	>tr|M4EIZ5|M4EIZ5_BRARP Laccase OS=Brassica rapa subsp. pekinensis OX=51351 PE=3 SV=1	7.2	53.974	489	0	4.2286	2	0	0	1	0	0	0	2	0	0	0	1	1			22.646								22.66	21.821	-1.989	0.252	0.3822			-1.702	0.326	0.4222			1.078	0.8748	0.9242
353	M4CX83	Cytochrome b-c1 complex subunit Rieske, mitochondrial	M4CX83	M4CX83;M4E3Q9;M4E3Q8;M4CPR0;M4CPQ9	>tr|M4CX83|M4CX83_BRARP Cytochrome b-c1 complex subunit Rieske, mitochondrial OS=Brassica rapa subsp. pekinensis OX=51351 PE=3 SV=1	7.4	29.667	272	0	2.6164	1	0	0	0	0	0	0	0	0	0	1	1	0										21.939	21.59		-1.456	0.523	0.6254			-1.461	0.4488	0.5404			1.077	0.6738	0.7878
1425	M4EPS8	Phosphoglycerate mutase (2,3-diphosphoglycerate-independent)	M4EPS8	M4EPS8	>tr|M4EPS8|M4EPS8_BRARP Phosphoglycerate mutase (2,3-diphosphoglycerate-independent) OS=Brassica rapa subsp. pekinensis OX=51351 PE=3 SV=1	5.9	60.608	557	0.0012706	2.1085	2	0	0	0	0	0	0	1	1	1	2	0	1							22.644	22.78	22.749	22.255			-1.499	0.415	0.5416			2.083	0.08916	0.1456			1.076	0.805	0.8772
1691	M4F9J4	Histidinol dehydrogenase, chloroplastic	M4F9J4	M4F9J4;M4E641	>tr|M4F9J4|M4F9J4_BRARP Histidinol dehydrogenase, chloroplastic OS=Brassica rapa subsp. pekinensis OX=51351 PE=3 SV=1	6.7	50.238	464	0	25.822	2	0	0	0	0	0	0	1	1	2	0	0	0							22.499	21.563	21.457				-1.546	0.2	0.3142			1.386	0.5196	0.6042			1.075	0.9522	0.9712
1401	M4EMU4	Uncharacterized protein	M4EMU4	M4EMU4	>tr|M4EMU4|M4EMU4_BRARP Uncharacterized protein OS=Brassica rapa subsp. pekinensis OX=51351 PE=4 SV=1	6.4	20.123	187	0.0099064	1.2623	1	0	0	0	0	1	1	1	1	1	0	0	1					21.614	21.634		21.661	20.639			21.286	1.154	0.7126	0.7946			-1.095	0.7526	0.8104			1.075	0.8656	0.9192
300	M4CLZ9	S-adenosylmethionine synthase	M4CLZ9	M4CLZ9	>tr|M4CLZ9|M4CLZ9_BRARP S-adenosylmethionine synthase OS=Brassica rapa subsp. pekinensis OX=51351 PE=3 SV=1	10.5	40.53	373	0.0041128	1.6401	1	0	0	0	0	0	0	1	1	1	0	0	1							23.127	22.819	23.001			21.729	-1.303	0.816	0.865			3.065	0.007364	0.01886	up		1.074	0.8584	0.9152
420	M4CTF4	Methylenetetrahydrofolate reductase	M4CTF4	M4CTF4;M4CKS5	>tr|M4CTF4|M4CTF4_BRARP Methylenetetrahydrofolate reductase OS=Brassica rapa subsp. pekinensis OX=51351 PE=3 SV=1	6.6	66.351	592	0	7.6851	3	0	0	0	1	0	1	1	1	1	1	2	3				21.957		21.587	21.422	21.533	20.952				1.148	0.9376	0.9562			-1.017	0.8456	0.8872			1.074	0.5994	0.728
77	M4C9X1	Glucose-6-phosphate 1-epimerase	M4C9X1	M4C9X1	>tr|M4C9X1|M4C9X1_BRARP Glucose-6-phosphate 1-epimerase OS=Brassica rapa subsp. pekinensis OX=51351 PE=3 SV=1	5.5	78.839	703	0	7.1178	3	0	0	0	0	0	0	2	2	3	0	0	0							23.997	23.951	23.478				-1.438	0.3766	0.5			5.364	0.0002294	0.001226	up		1.073	0.925	0.9516
1283	M4EG24	Uncharacterized protein	M4EG24	M4EG24;M4EFY3	>tr|M4EG24|M4EG24_BRARP Uncharacterized protein OS=Brassica rapa subsp. pekinensis OX=51351 PE=4 SV=1	13.3	16.697	150	0	3.8166	2	0	1	0	0	0	0	1	2	1	0	0	0		21.664					21.584	23.016	22.676				-1.506	0.2528	0.3796			1.949	0.08452	0.1384			1.073	0.9526	0.9714
1104	M4E355	ACB domain-containing protein	M4E355	M4E355	>tr|M4E355|M4E355_BRARP ACB domain-containing protein OS=Brassica rapa subsp. pekinensis OX=51351 PE=3 SV=1	34.4	10.03	90	0	13.9	1	0	0	0	0	0	0	0	1	1	0	0	0								22.236	22.258				-1.374	0.6842	0.771			1.409	0.5174	0.6024			1.073	0.88	0.93
1657	M4F7W6	Uncharacterized protein	M4F7W6	M4F7W6	>tr|M4F7W6|M4F7W6_BRARP Uncharacterized protein OS=Brassica rapa subsp. pekinensis OX=51351 PE=3 SV=1	29.2	15.139	144	0	50.204	3	0	0	0	0	1	1	2	2	2	1	1	0					20.46	19.763	25.813	25.781	23.612				-2.059	0.2282	0.355			12.57	7.62e-05	0.000529	up		1.072	0.8144	0.8886
877	M4DMF3	L-ascorbate peroxidase	M4DMF3	M4DMF3	>tr|M4DMF3|M4DMF3_BRARP L-ascorbate peroxidase OS=Brassica rapa subsp. pekinensis OX=51351 PE=3 SV=1	6.3	31.724	287	0	2.6115	2	0	0	0	0	0	0	0	1	1	0	0	1								22.049	22.196				-1.555	0.4102	0.5336			1.39	0.4252	0.5194			1.072	0.6034	0.7286
815	M4DIB1	E1_dh domain-containing protein	M4DIB1	M4DIB1	>tr|M4DIB1|M4DIB1_BRARP E1_dh domain-containing protein OS=Brassica rapa subsp. pekinensis OX=51351 PE=4 SV=1	3	44.1	400	0.0018394	1.9024	1	0	0	0	0	0	0	1	1	1	0	0	0							21.621	21.488	21.626				-1.271	0.4232	0.5474			1.172	0.9076	0.9292			1.072	0.7508	0.842
431	M4CU37	Uncharacterized protein	M4CU37	M4CU37	>tr|M4CU37|M4CU37_BRARP Uncharacterized protein OS=Brassica rapa subsp. pekinensis OX=51351 PE=4 SV=1	12.4	9.2603	89	0.0012715	2.1112	1	0	0	0	0	0	0	1	1	1	0	0	0							24.623	24.258	24.429				-1.216	0.457	0.5768			8.507	8.076e-06	9.436e-05	up		1.071	0.6284	0.7466
939	M4DRY4	Dirigent protein	M4DRY4	M4DRY4	>tr|M4DRY4|M4DRY4_BRARP Dirigent protein OS=Brassica rapa subsp. pekinensis OX=51351 PE=3 SV=1	7.5	21.428	187	0	2.5321	1	0	0	1	0	0	0	1	1	1	0	0	0			20.626				23.559	21.938	21.964				-1.087	0.8352	0.8796			2.454	0.05328	0.09584			1.071	0.6828	0.7942
561	M4D344	GRAM domain-containing protein	M4D344	M4D344	>tr|M4D344|M4D344_BRARP GRAM domain-containing protein OS=Brassica rapa subsp. pekinensis OX=51351 PE=3 SV=1	5.1	27.826	255	0.0099338	1.2769	1	0	0	0	1	1	1	0	0	0	0	0	0				23.564	23.522	23.659							4.568	0.0002	0.002224	up		-1.212	0.804	0.8488			1.071	0.7696	0.847
1553	M4EZP4	PITH domain-containing protein	M4EZP4	M4EZP4	>tr|M4EZP4|M4EZP4_BRARP PITH domain-containing protein OS=Brassica rapa subsp. pekinensis OX=51351 PE=4 SV=1	13.7	22.713	204	0	3.1072	2	0	0	1	2	2	2	1	0	0	1	1	0			22.441	24.307	23.369	24.104					22.697		4.574	0.00186	0.01082	up		-1.603	0.357	0.4492			1.071	0.9854	0.9912
1370	M4ELC4	Uncharacterized protein	M4ELC4	M4ELC4;M4FGQ2	>tr|M4ELC4|M4ELC4_BRARP Uncharacterized protein OS=Brassica rapa subsp. pekinensis OX=51351 PE=4 SV=1	29.6	12.791	115	0	100.56	3	0	0	0	0	0	0	2	1	3	0	0	0							23.853	23.848	23.935				-1.272	0.459	0.5816			5.577	4.438e-05	0.0003448	up		1.07	0.651	0.7632
1669	M4F8R8	Uncharacterized protein	M4F8R8	M4F8R8	>tr|M4F8R8|M4F8R8_BRARP Uncharacterized protein OS=Brassica rapa subsp. pekinensis OX=51351 PE=4 SV=1	55.2	28.714	261	0	186.42	18	13	10	15	12	12	12	13	15	15	14	14	14	28.253	27.841	28.107	27.897	28.702	28.248	29.015	29.075	28.965	28.052	28.122	28.321	1.161	0.4772	0.6002			1.934	0.007182	0.01862	up		1.07	0.7432	0.836
464	M4CX77	Uncharacterized protein	M4CX77	M4CX77;M4E3R5	>tr|M4CX77|M4CX77_BRARP Uncharacterized protein OS=Brassica rapa subsp. pekinensis OX=51351 PE=3 SV=1	8.7	24.434	218	0.000668	2.4874	2	1	0	1	0	0	0	1	1	1	0	2	2	22.616		22.219				21.637	23.1	22.713		22.697	22.794	-2.033	0.165	0.2764			1.258	0.7652	0.819			1.069	0.9056	0.9436
481	M4CYD9	LRRNT_2 domain-containing protein	M4CYD9	M4CYD9	>tr|M4CYD9|M4CYD9_BRARP LRRNT_2 domain-containing protein OS=Brassica rapa subsp. pekinensis OX=51351 PE=4 SV=1	19.8	37.242	334	0	3.4743	1	0	0	0	0	0	0	1	1	1	0	1	0							25.18	25.251	25.011				-1.228	0.5906	0.694			14.31	4.92e-07	1.426e-05	up		1.067	0.7506	0.8324
859	M4ECL5	HATPase_c domain-containing protein	M4ECL5	M4ECL5;M4DLH9;M4E8N6	>tr|M4ECL5|M4ECL5_BRARP HATPase_c domain-containing protein OS=Brassica rapa subsp. pekinensis OX=51351 PE=3 SV=1	2.6	62.458	548	0	8.0301	1	0	0	0	0	0	0	1	0	1	0	0	0							22.972		21.616				-1.297	0.6006	0.7048			1.498	0.3918	0.484			1.067	0.68	0.7876
1444	M4EQS4	Uncharacterized protein	M4EQS4	M4EQS4	>tr|M4EQS4|M4EQS4_BRARP Uncharacterized protein OS=Brassica rapa subsp. pekinensis OX=51351 PE=3 SV=1	9.1	33.237	296	0	3.5618	3	0	0	0	0	0	0	2	2	1	0	0	1							22.309	22.433	22.341				-1.455	0.3276	0.4596			1.812	0.1194	0.1854			1.064	0.6772	0.7922
583	M4D4K8	Aminopeptidase	M4D4K8	M4D4K8	>tr|M4D4K8|M4D4K8_BRARP Aminopeptidase OS=Brassica rapa subsp. pekinensis OX=51351 PE=3 SV=1	6.6	97.595	873	0	6.341	5	0	0	0	3	3	3	1	0	2	0	0	0				24.333	23.381	23.461	22.125		22.447				5.098	0.0003958	0.003582	up		1.482	0.5686	0.6552			1.063	0.9128	0.9434
1075	M4E138	Uncharacterized protein	M4E138	M4E138	>tr|M4E138|M4E138_BRARP Uncharacterized protein OS=Brassica rapa subsp. pekinensis OX=51351 PE=3 SV=1	11.1	35.81	325	0	5.5426	3	0	0	0	0	0	0	2	3	3	0	0	0							24.162	24.132	24.278				-1.332	0.6386	0.7392			7.04	1.244e-05	0.0001398	up		1.061	0.8244	0.8922
1639	M4F5C9	Ribosomal protein L19	M4F5C9	M4F5C9	>tr|M4F5C9|M4F5C9_BRARP Ribosomal protein L19 OS=Brassica rapa subsp. pekinensis OX=51351 PE=3 SV=1	7	23.213	199	0.0012579	2.0495	1	0	0	0	0	0	0	1	1	1	0	0	0							21.682	22.286	22.094				-1.269	0.5196	0.6386			1.601	0.2544	0.3408			1.06	0.9402	0.9654
1107	M4E3F1	Uncharacterized protein	M4E3F1	M4E3F1;M4DJA3	>tr|M4E3F1|M4E3F1_BRARP Uncharacterized protein OS=Brassica rapa subsp. pekinensis OX=51351 PE=3 SV=1	7.8	22.819	219	0.0098738	1.2578	2	0	0	0	0	0	0	1	2	1	0	0	1							22.175	22.066	21.96			21.645	-1.326	0.3152	0.4452			1.548	0.4846	0.5718			1.06	0.6834	0.7918
248	M4CIV0	Isocitrate dehydrogenase [NADP]	M4CIV0	M4CIV0;M4FF74;M4FAT6	>tr|M4CIV0|M4CIV0_BRARP Isocitrate dehydrogenase [NADP] OS=Brassica rapa subsp. pekinensis OX=51351 PE=3 SV=1	46.1	45.992	412	0	131.29	19	11	4	7	8	9	5	11	12	14	8	11	10	27.252	26.194	27.175	27.174	26.603	27.343	27.369	26.977	27.315	26.982	26.878	27.012	1.122	0.644	0.741			1.271	0.3412	0.4392			1.06	0.8152	0.8856
1455	M4ERP0	Uncharacterized protein	M4ERP0	M4ERP0	>tr|M4ERP0|M4ERP0_BRARP Uncharacterized protein OS=Brassica rapa subsp. pekinensis OX=51351 PE=3 SV=1	16.7	10.483	96	0.0018439	1.9142	1	0	0	0	0	1	0	0	1	1	0	0	0					21.451			21.495	21.4				-1.344	0.626	0.724			-1.048	0.704	0.766			1.059	0.688	0.7986
335	M4CNZ7	Glutamate dehydrogenase	M4CNZ7	M4CNZ7	>tr|M4CNZ7|M4CNZ7_BRARP Glutamate dehydrogenase OS=Brassica rapa subsp. pekinensis OX=51351 PE=3 SV=1	27	44.678	411	0.0030012	1.7792	1	0	0	0	0	0	0	0	1	1	0	0	1								22.776	23.4			21.632	-1.424	0.7324	0.805			2.062	0.2404	0.3274			1.058	0.8	0.8686
1376	M4ELI3	Uncharacterized protein	M4ELI3	M4ELI3	>tr|M4ELI3|M4ELI3_BRARP Uncharacterized protein OS=Brassica rapa subsp. pekinensis OX=51351 PE=4 SV=1	30.5	17.102	154	0	14.24	3	0	0	0	0	0	0	2	2	3	0	0	0							23.872	23.669	23.969				-1.332	0.5384	0.6482			5.371	6.512e-05	0.000473	up		1.057	0.6078	0.7356
1113	M4E442	NAD(P)-bd_dom domain-containing protein	M4E442	M4E442	>tr|M4E442|M4E442_BRARP NAD(P)-bd_dom domain-containing protein OS=Brassica rapa subsp. pekinensis OX=51351 PE=4 SV=1	7.7	28.767	271	0	5.8153	1	0	0	0	0	0	0	1	1	0	0	0	0							23.199	22.969					-1.335	0.7436	0.8128			2.115	0.1718	0.2478			1.052	0.9502	0.9698
1468	M4ET57	Uncharacterized protein	M4ET57	M4ET57	>tr|M4ET57|M4ET57_BRARP Uncharacterized protein OS=Brassica rapa subsp. pekinensis OX=51351 PE=4 SV=1	9.4	58.606	521	0	4.7437	3	0	0	0	0	0	1	1	1	2	0	1	0						20.255	21.143	21.472					-1.623	0.1684	0.2818			-1.123	0.7278	0.7926			1.052	0.9054	0.9384
18	M4C7J5	Uncharacterized protein	M4C7J5	M4C7J5	>tr|M4C7J5|M4C7J5_BRARP Uncharacterized protein OS=Brassica rapa subsp. pekinensis OX=51351 PE=4 SV=1	46.6	9.6303	88	0	8.4074	4	0	0	0	3	2	2	0	0	0	0	0	0				26.564	26.618	24.887							25.43	9.388e-07	5.078e-05	up		-1.155	0.59	0.6726			1.052	0.8954	0.9364
1720	M4FC62	7,8-dihydroneopterin aldolase	M4FC62	M4FC62	>tr|M4FC62|M4FC62_BRARP 7,8-dihydroneopterin aldolase OS=Brassica rapa subsp. pekinensis OX=51351 PE=3 SV=1	30.1	16.966	153	0	8.0311	3	0	0	1	1	1	2	1	1	1	0	0	0				24.681	24.419	24.626	25.736	25.177	25.036				9.095	4.168e-06	0.0001488	up		15.2	3.324e-07	1.272e-05	up		1.051	0.9356	0.9616
992	M4DVN7	Histone H2A	M4DVN7	M4DVN7;M4F3V5;M4ENJ5;M4CR47;M4CE92;M4EJA3	>tr|M4DVN7|M4DVN7_BRARP Histone H2A OS=Brassica rapa subsp. pekinensis OX=51351 PE=3 SV=1	14.1	15.784	149	0	11.901	1	1	1	1	1	1	1	1	0	1	1	1	1	25.31	24.771	24.295	20.808	20.718	20.96	24.228		24.834	24.874	24.953	24.764	-15.6	0.0005118	0.004256	down		-2.792	0.0825	0.136			1.051	0.9328	0.96
1494	M4EV62	Uncharacterized protein	M4EV62	M4EV62	>tr|M4EV62|M4EV62_BRARP Uncharacterized protein OS=Brassica rapa subsp. pekinensis OX=51351 PE=4 SV=1	17.8	21.246	197	0	4.4736	3	0	0	0	0	0	0	2	2	2	0	0	0							22.471	22.161	22.448				-1.566	0.2356	0.363			1.842	0.09756	0.1572			1.049	0.8326	0.8982
724	M4DCL3	ATP-dependent Clp protease proteolytic subunit	M4DCL3	M4DCL3	>tr|M4DCL3|M4DCL3_BRARP ATP-dependent Clp protease proteolytic subunit OS=Brassica rapa subsp. pekinensis OX=51351 PE=3 SV=1	9	42.637	388	0	8.8331	3	2	1	1	0	0	0	1	1	2	2	2	2	24.303	23.665	24.844					24.384	24.206	24.535	24.222	24.262	-10.3	0.001182	0.00762	down		-2.008	0.223	0.3114			1.049	0.931	0.9592
132	M4CCU0	Uncharacterized protein	M4CCU0	M4CCU0	>tr|M4CCU0|M4CCU0_BRARP Uncharacterized protein OS=Brassica rapa subsp. pekinensis OX=51351 PE=4 SV=1	19.2	38.844	364	0	58.352	5	4	2	5	2	2	2	3	3	4	3	5	2	24.992	24.745	24.892	25.423	25.359	25.514	25.452	25.46	25.44	25.29	25.08	24.461	1.47	0.07892	0.1672			1.489	0.07062	0.1202			1.048	0.8192	0.8868
1328	M4EIM0	Uncharacterized protein	M4EIM0	M4EIM0;M4EIL9	>tr|M4EIM0|M4EIM0_BRARP Uncharacterized protein OS=Brassica rapa subsp. pekinensis OX=51351 PE=4 SV=1	21.4	31.405	295	0	5.2048	3	0	0	0	0	0	0	1	1	2	1	1	0							23.698	23.634	23.572				-1.439	0.4236	0.551			4.582	0.000144	0.000864	up		1.046	0.7036	0.8112
835	M4DJQ7	Allene-oxide cyclase	M4DJQ7	M4DJQ7	>tr|M4DJQ7|M4DJQ7_BRARP Allene-oxide cyclase OS=Brassica rapa subsp. pekinensis OX=51351 PE=3 SV=1	24.5	27.178	249	0	25.929	6	1	0	0	1	0	1	2	3	5	1	1	3	23.098			23.752		23.942	24.47	24.033	23.71			23.547	1.868	0.405	0.5378			4.046	0.03414	0.06648			1.046	0.9512	0.9716
650	M4D7S0	GST C-terminal domain-containing protein	M4D7S0	M4D7S0	>tr|M4D7S0|M4D7S0_BRARP GST C-terminal domain-containing protein OS=Brassica rapa subsp. pekinensis OX=51351 PE=4 SV=1	7.3	40.823	356	0	4.1287	2	0	0	0	1	1	1	2	2	2	1	0	0				22.525	22.428	22.113	22.626	22.59	22.541	21.618			1.986	0.05736	0.1264			2.33	0.0171	0.03562	up		1.046	0.638	0.7604
1378	M4ELM5	Uncharacterized protein	M4ELM5	M4ELM5;M4FG21	>tr|M4ELM5|M4ELM5_BRARP Uncharacterized protein OS=Brassica rapa subsp. pekinensis OX=51351 PE=4 SV=1	4.9	39.119	365	0.00065617	2.3809	2	0	1	1	0	0	0	1	1	1	1	1	1		21.953	22.527				22.438	22.886	23.371	21.967		22.783	-1.966	0.1316	0.2406			1.887	0.126	0.1944			1.046	0.87	0.9216
1732	M4FCX6	Purple acid phosphatase	M4FCX6	M4FCX6	>tr|M4FCX6|M4FCX6_BRARP Purple acid phosphatase OS=Brassica rapa subsp. pekinensis OX=51351 PE=3 SV=1	2.5	55.401	480	0	12.714	1	1	0	1	0	1	0	1	1	1	1	1	1	22.67		23.138		24.361		22.577	22.635	22.275	23.128	22.74		-1.336	0.7392	0.8152			1.058	0.9854	0.9904			1.046	0.8794	0.9268
250	M4CIV3	Glutamate decarboxylase	M4CIV3	M4CIV3	>tr|M4CIV3|M4CIV3_BRARP Glutamate decarboxylase OS=Brassica rapa subsp. pekinensis OX=51351 PE=3 SV=1	17.1	44.556	392	0	95.777	4	1	1	1	1	1	1	1	1	1	2	2	3	23.603	23.496		23.847	23.307	24.106	22.423	22.163	22.918	23.566	22.627	22.808	1.764	0.1366	0.253			-1.35	0.4924	0.5744			1.046	0.9184	0.9528
1679	M4F946	50S ribosomal protein L9, chloroplastic	M4F946	M4F946	>tr|M4F946|M4F946_BRARP 50S ribosomal protein L9, chloroplastic OS=Brassica rapa subsp. pekinensis OX=51351 PE=3 SV=1	19.4	21.965	196	0	4.2041	4	0	0	0	0	0	1	2	2	4	0	1	0						20.433	21.771	22.299	23.807		21.395		-1.575	0.4498	0.568			2.36	0.04948	0.0898			1.045	0.8798	0.9254
864	M4DLS1	30S ribosomal protein S17, chloroplastic	M4DLS1	M4DLS1	>tr|M4DLS1|M4DLS1_BRARP 30S ribosomal protein S17, chloroplastic OS=Brassica rapa subsp. pekinensis OX=51351 PE=3 SV=1	21.9	10.882	96	0.0012739	2.1276	2	0	0	0	0	0	0	2	1	1	0	0	0							21.845	21.908	22.025				-1.182	0.4194	0.5436			1.469	0.3692	0.4612			1.045	0.7072	0.811
488	M4CYL3	Uncharacterized protein	M4CYL3	M4CYL3	>tr|M4CYL3|M4CYL3_BRARP Uncharacterized protein OS=Brassica rapa subsp. pekinensis OX=51351 PE=3 SV=1	7	52.738	470	0	2.9778	3	1	0	0	1	0	0	1	1	1	1	0	2							22.076	22.163	21.66				-1.433	0.4288	0.555			1.421	0.2626	0.3522			1.045	0.926	0.9552
147	M4CDM5	Glutaredoxin domain-containing protein	M4CDM5	M4CDM5	>tr|M4CDM5|M4CDM5_BRARP Glutaredoxin domain-containing protein OS=Brassica rapa subsp. pekinensis OX=51351 PE=3 SV=1	21.2	14.27	132	0	2.6454	2	0	0	0	1	1	0	2	1	1	0	0	0				21.91	22.112		22.191	22.666	22.926				1.212	0.7918	0.8524			2.291	0.05324	0.09424			1.042	0.9296	0.96
824	M4EAN3	Uncharacterized protein	M4EAN3	M4EAN3;M4DIX8;M4D6Y7	>tr|M4EAN3|M4EAN3_BRARP Uncharacterized protein OS=Brassica rapa subsp. pekinensis OX=51351 PE=4 SV=1	2.6	108.01	1003	0	2.9177	1	0	0	0	0	0	0	1	1	1	0	0	0							22.524	22.015	22.023				-1.46	0.422	0.5476			1.583	0.2262	0.3128			1.04	0.8418	0.9068
1174	M4E8Q1	Peptidase A1 domain-containing protein	M4E8Q1	M4E8Q1	>tr|M4E8Q1|M4E8Q1_BRARP Peptidase A1 domain-containing protein OS=Brassica rapa subsp. pekinensis OX=51351 PE=3 SV=1	11	24.821	227	0	7.0922	2	0	0	0	0	0	1	2	2	2	0	0	0						23.277	23.987	23.777	23.386				1.404	0.6822	0.7744			5.309	0.003192	0.00938	up		1.038	0.9632	0.98
1123	M4E4Z1	Uncharacterized protein	M4E4Z1	M4E4Z1;M4ERA9	>tr|M4E4Z1|M4E4Z1_BRARP Uncharacterized protein OS=Brassica rapa subsp. pekinensis OX=51351 PE=3 SV=1	9.6	55.087	501	0	5.034	4	0	0	0	0	1	1	2	2	2	1	2	2					21.527	21.726	22.3	22.241	22.768			21.84	-1.014	0.9446	0.9604			2.041	0.07154	0.121			1.037	0.8854	0.9264
1643	M4F5V2	Glutaredoxin domain-containing protein	M4F5V2	M4F5V2	>tr|M4F5V2|M4F5V2_BRARP Glutaredoxin domain-containing protein OS=Brassica rapa subsp. pekinensis OX=51351 PE=4 SV=1	7.8	18.141	167	0.0018507	1.9449	1	0	0	0	0	0	0	1	1	1	1	0	0							21.875	22.093	21.642	21.553			-1.419	0.5138	0.6268			1.324	0.6178	0.6904			1.036	0.9038	0.9448
679	M4FDA0	Chlorophyll a-b binding protein, chloroplastic	M4FDA0	M4FDA0;M4D9M3;M4E941;M4EW39	>tr|M4FDA0|M4FDA0_BRARP Chlorophyll a-b binding protein, chloroplastic OS=Brassica rapa subsp. pekinensis OX=51351 PE=3 SV=1	9.1	28.609	265	0	2.7841	3	0	0	0	0	0	0	1	2	3	0	0	0							23.226	21.255	19.757				-1.414	0.5624	0.67			1.034	0.8874	0.9204			1.036	0.9514	0.9712
663	M4D8N7	Non-specific lipid-transfer protein	M4D8N7	M4D8N7	>tr|M4D8N7|M4D8N7_BRARP Non-specific lipid-transfer protein OS=Brassica rapa subsp. pekinensis OX=51351 PE=3 SV=1	23.7	13.835	131	0	4.233	2	0	0	0	0	0	0	2	2	2	0	0	0							25.139	25.44	25.285				-1.434	0.4076	0.5312			14.88	4.97e-07	1.522e-05	up		1.035	0.7014	0.8016
1700	M4FA40	Lipase_GDSL domain-containing protein	M4FA40	M4FA40	>tr|M4FA40|M4FA40_BRARP Lipase_GDSL domain-containing protein OS=Brassica rapa subsp. pekinensis OX=51351 PE=3 SV=1	12.5	42.675	383	0	6.7941	3	0	0	0	0	0	0	2	2	1	0	0	0							22.441	22.76	22.274				-1.315	0.4178	0.5366			2.098	0.04648	0.08604			1.035	0.759	0.8412
112	M4CBJ3	Uncharacterized protein	M4CBJ3	M4CBJ3	>tr|M4CBJ3|M4CBJ3_BRARP Uncharacterized protein OS=Brassica rapa subsp. pekinensis OX=51351 PE=4 SV=1	1.7	68.458	606	0	3.2125	1	0	0	0	1	1	0	1	1	1	1	1	1				22.63	22.948		22.866	22.535	22.819	21.675			1.678	0.3146	0.4422			2.603	0.03176	0.06238			1.034	0.8534	0.915
1323	M4EIG4	Peptidase_M3 domain-containing protein	M4EIG4	M4EIG4;M4CPC9;M4E6J7	>tr|M4EIG4|M4EIG4_BRARP Peptidase_M3 domain-containing protein OS=Brassica rapa subsp. pekinensis OX=51351 PE=3 SV=1	6.7	78.836	701	0	10.871	4	0	0	0	0	0	0	1	1	2	1	0	2							22.071	22.314	22.709				-1.482	0.532	0.6494			1.879	0.08848	0.13172			1.032	0.6908	0.8002
1063	M4E0J5	T-complex protein 1 subunit delta	M4E0J5	M4E0J5;M4DXQ4	>tr|M4E0J5|M4E0J5_BRARP T-complex protein 1 subunit delta OS=Brassica rapa subsp. pekinensis OX=51351 PE=3 SV=1	6.8	57.284	533	0	4.237	3	0	0	0	0	0	0	2	2	2	0	0	0							24.783	25.342	24.956				-1.563	0.5808	0.6884			12.24	2.794e-06	4.288e-05	up		1.031	0.8396	0.9006
1217	M4EDG9	Uncharacterized protein	M4EDG9	M4EDG9;M4ECT0;M4EBQ9	>tr|M4EDG9|M4EDG9_BRARP Uncharacterized protein OS=Brassica rapa subsp. pekinensis OX=51351 PE=3 SV=1	17.9	7.7138	67	0.0062571	1.4306	1	0	0	0	0	0	0	1	1	1	0	0	0							24.336	23.911	23.395				-1.397	0.7294	0.8072			5.466	0.0002278	0.001222	up		1.031	0.8406	0.9052
658	M4D8D0	IBB domain-containing protein	M4D8D0	M4D8D0;M4C9L2;M4CWG2;M4FAC9	>tr|M4D8D0|M4D8D0_BRARP IBB domain-containing protein OS=Brassica rapa subsp. pekinensis OX=51351 PE=4 SV=1	15.8	17.928	158	0	5.839	2	1	0	1	0	0	0	1	1	1	1	2	0	21.438		23.441				21.238	22.646		22.559	22.516		-2.462	0.0786	0.1646			-1.428	0.509	0.5978			1.03	0.9264	0.9572
1430	M4EQ35	Aldedh domain-containing protein	M4EQ35	M4EQ35	>tr|M4EQ35|M4EQ35_BRARP Aldedh domain-containing protein OS=Brassica rapa subsp. pekinensis OX=51351 PE=3 SV=1	12.9	53.653	504	0	19.955	4	0	0	0	0	0	0	1	2	2	0	1	2							24.014	23.941	23.702			21.665	-1.567	0.215	0.337			5.178	0.0001254	0.0007904	up		1.029	0.794	0.87
1555	M4EZS3	Proteasome subunit alpha type	M4EZS3	M4EZS3	>tr|M4EZS3|M4EZS3_BRARP Proteasome subunit alpha type OS=Brassica rapa subsp. pekinensis OX=51351 PE=3 SV=1	8.4	27.363	249	0.0035757	1.7214	2	0	0	0	0	1	0	1	1	1	1	0	0					20.88		21.968	21.473	22.193				-1.607	0.198	0.3264			1.36	0.4676	0.553			1.029	0.891	0.9356
1400	M4EMR3	Uncharacterized protein	M4EMR3	M4EMR3	>tr|M4EMR3|M4EMR3_BRARP Uncharacterized protein OS=Brassica rapa subsp. pekinensis OX=51351 PE=4 SV=1	9.1	33.997	319	0	15.629	2	0	0	0	0	0	0	0	2	2	0	0	0								22.185	22.087				-1.45	0.5426	0.6554			1.292	0.6838	0.7458			1.028	0.8654	0.9204
216	M4CHC2	Phosphoglycerate kinase	M4CHC2	M4CHC2	>tr|M4CHC2|M4CHC2_BRARP Phosphoglycerate kinase OS=Brassica rapa subsp. pekinensis OX=51351 PE=3 SV=1	39.9	42.395	401	0	19.796	1	0	0	0	0	0	0	0	1	1	0	0	0								24.339	23.668				-1.399	0.6592	0.75			3.22	0.09736	0.1546			1.027	0.816	0.885
1389	M4ELZ1	Uncharacterized protein	M4ELZ1	M4ELZ1	>tr|M4ELZ1|M4ELZ1_BRARP Uncharacterized protein OS=Brassica rapa subsp. pekinensis OX=51351 PE=4 SV=1	15.8	16.977	152	0	2.7124	2	0	0	0	2	2	1	0	0	0	0	0	0				23.59	22.372	21.899							2.418	0.03618	0.09548			-1.14	0.7794	0.8266			1.027	0.8712	0.925
1371	M4ELD1	SMK-1 domain-containing protein	M4ELD1	M4ELD1	>tr|M4ELD1|M4ELD1_BRARP SMK-1 domain-containing protein OS=Brassica rapa subsp. pekinensis OX=51351 PE=4 SV=1	1.6	97.296	863	0.0051933	1.5194	1	0	0	0	1	1	0	0	0	0	0	0	0				24.239	23.617								2.802	0.1104	0.215			-1.193	0.8804	0.91			1.027	0.8722	0.9238
1628	M4F4Y2	Uncharacterized protein	M4F4Y2	M4F4Y2	>tr|M4F4Y2|M4F4Y2_BRARP Uncharacterized protein OS=Brassica rapa subsp. pekinensis OX=51351 PE=3 SV=1	7	22.55	200	0	12.389	1	0	0	0	1	1	1	0	0	0	1	1	0				24.094	25.339	25.079				21.453			11.37	3.956e-06	0.0001424	up		-1.223	0.5326	0.6144			1.027	0.8686	0.924
752	M4DED1	Usp domain-containing protein	M4DED1	M4DED1	>tr|M4DED1|M4DED1_BRARP Usp domain-containing protein OS=Brassica rapa subsp. pekinensis OX=51351 PE=4 SV=1	19.8	18.021	162	0	3.2752	1	0	0	0	0	0	0	1	1	1	0	0	0							24.213	23.417	22.836				-1.543	0.3186	0.4512			4.114	0.0007354	0.003066	up		1.026	0.6946	0.7928
1650	M4F6T1	ADP-ribosyl cyclase/cyclic ADP-ribose hydrolase	M4F6T1	M4F6T1;M4D8P0;M4EDR6	>tr|M4F6T1|M4F6T1_BRARP ADP-ribosyl cyclase/cyclic ADP-ribose hydrolase OS=Brassica rapa subsp. pekinensis OX=51351 PE=4 SV=1	1.2	222.2	1994	0	3.2152	2	0	0	0	0	0	0	1	2	2	0	0	0							23.872	23.995	23.619				-1.276	0.587	0.691			5.466	5.026e-05	0.0003852	up		1.023	0.9304	0.9544
695	M4DAN0	PKS_ER domain-containing protein	M4DAN0	M4DAN0	>tr|M4DAN0|M4DAN0_BRARP PKS_ER domain-containing protein OS=Brassica rapa subsp. pekinensis OX=51351 PE=4 SV=1	15.1	34.401	325	0	4.4837	3	0	0	0	0	0	0	2	1	1	1	1	1							22.545	21.952	21.593				-1.492	0.4068	0.53			1.51	0.2844	0.3778			1.023	0.6448	0.7628
470	M4CXQ9	Uncharacterized protein	M4CXQ9	M4CXQ9	>tr|M4CXQ9|M4CXQ9_BRARP Uncharacterized protein OS=Brassica rapa subsp. pekinensis OX=51351 PE=3 SV=1	8	109.87	1024	0	83.239	5	2	2	1	2	1	3	4	4	3	1	2	1	25.709	25.352	24.514	23.84	23.757	23.935	25.071	25.786	25.459	24.914	25.504	25.255	-2.545	0.002762	0.0143	down		1.187	0.503	0.5946			1.023	0.929	0.96
839	M4DJX7	Uncharacterized protein	M4DJX7	M4DJX7	>tr|M4DJX7|M4DJX7_BRARP Uncharacterized protein OS=Brassica rapa subsp. pekinensis OX=51351 PE=3 SV=1	10.3	54.43	507	0	3.9207	2	1	1	1	1	1	1	1	0	1	0	0	1				21.656	21.587	22.249	21.308		21.093				1.308	0.6244	0.7236			-1.143	0.8328	0.8754			1.023	0.8862	0.935
1692	M4F9R3	Cysteine desulfurase	M4F9R3	M4F9R3	>tr|M4F9R3|M4F9R3_BRARP Cysteine desulfurase OS=Brassica rapa subsp. pekinensis OX=51351 PE=3 SV=1	10.3	50.719	457	0	10.009	4	0	0	0	0	1	0	1	0	2	0	2	0					21.949		23.213		24.416				-1.139	0.8418	0.8832			2.996	0.09668	0.1538			1.022	0.9506	0.9678
739	M4DDG6	Uncharacterized protein	M4DDG6	M4DDG6	>tr|M4DDG6|M4DDG6_BRARP Uncharacterized protein OS=Brassica rapa subsp. pekinensis OX=51351 PE=4 SV=1	16.5	9.402	85	0.0018564	1.9517	1	0	0	0	0	0	0	1	1	1	0	0	0							22.341	22.161	22.216				-1.528	0.23	0.3528			1.763	0.09358	0.1524			1.022	0.7034	0.8084
1734	M4FD29	E3 ubiquitin ligase	M4FD29	M4FD29	>tr|M4FD29|M4FD29_BRARP E3 ubiquitin ligase OS=Brassica rapa subsp. pekinensis OX=51351 PE=4 SV=1	1.3	91.748	817	0.0098684	1.2564	1	0	0	1	1	1	1	0	1	0	1	0	1			23.131	23.405	23.543	24.235		25.028		22.517		21.981	3.576	0.1132	0.217			1.482	0.8778	0.9094			1.022	0.9314	0.962
1488	M4EUS3	Peptidase A1 domain-containing protein	M4EUS3	M4EUS3	>tr|M4EUS3|M4EUS3_BRARP Peptidase A1 domain-containing protein OS=Brassica rapa subsp. pekinensis OX=51351 PE=3 SV=1	13.4	45.941	432	0	16.596	5	2	3	2	2	2	2	4	4	4	4	2	3	28.559	28.566	28.803	27.097	28.459	27.745	30.72	29.801	29.339	28.611	28.878	28.53	-1.835	0.05812	0.1342			2.48	0.008686	0.02162	up		1.021	0.944	0.968
948	M4DSY5	Uncharacterized protein	M4DSY5	M4DSY5	>tr|M4DSY5|M4DSY5_BRARP Uncharacterized protein OS=Brassica rapa subsp. pekinensis OX=51351 PE=3 SV=1	12	48.554	451	0	5.4257	3	0	0	0	3	3	3	0	0	0	0	0	0				25.622	25.747	25.23							17.35	5.022e-07	3.434e-05	up		-1.116	0.666	0.7326			1.021	0.6536	0.7634
317	M4CN80	Uncharacterized protein	M4CN80	M4CN80;M4EJE4	>tr|M4CN80|M4CN80_BRARP Uncharacterized protein OS=Brassica rapa subsp. pekinensis OX=51351 PE=3 SV=1	6.3	24.779	221	0	5.2544	1	1	0	1	0	1	0	1	1	1	1	1	1	22.586		22.185		22.196		22.665	22.83	22.449		22.811	22.071	-1.827	0.1458	0.2556			1.437	0.35	0.4418			1.02	0.945	0.963
647	M4E722	Ribosomal_L18e/L15P domain-containing protein	M4E722	M4E722;M4DIM7;M4D7B0	>tr|M4E722|M4E722_BRARP Ribosomal_L18e/L15P domain-containing protein OS=Brassica rapa subsp. pekinensis OX=51351 PE=3 SV=1	10.3	12.79	117	0.008394	1.3468	1	0	0	0	0	0	0	1	1	1	0	0	0							23.34	23.003	23.143				-1.38	0.2214	0.342			3.435	0.0004764	0.002156	up		1.019	0.7966	0.8786
1445	M4EQT6	Uncharacterized protein	M4EQT6	M4EQT6	>tr|M4EQT6|M4EQT6_BRARP Uncharacterized protein OS=Brassica rapa subsp. pekinensis OX=51351 PE=4 SV=1	11.1	18.789	199	0	3.5737	1	0	0	0	1	1	0	1	1	0	0	1	0				23.059	23.628		23	22.227			21.803		1.962	0.2826	0.4168			1.473	0.683	0.7474			1.019	0.8806	0.926
1442	M4EQR5	Clathrin light chain	M4EQR5	M4EQR5	>tr|M4EQR5|M4EQR5_BRARP Clathrin light chain OS=Brassica rapa subsp. pekinensis OX=51351 PE=3 SV=1	7.3	34.739	316	0	7.3844	2	0	0	0	1	1	0	1	1	1	1	1	1				23.11	23.302		23.43	23.114	23.019				1.903	0.2492	0.3744			3.267	0.0236	0.04968	up		1.018	0.8006	0.8798
1788	M4FIE1	Senescence domain-containing protein	M4FIE1	M4FIE1	>tr|M4FIE1|M4FIE1_BRARP Senescence domain-containing protein OS=Brassica rapa subsp. pekinensis OX=51351 PE=4 SV=1	2.9	49.678	454	0	2.7685	1	0	0	0	1	0	1	0	0	1	1	1	1				22.54		22.503							1.492	0.5068	0.621			-1.317	0.8192	0.8666			1.018	0.899	0.9414
1441	M4EQP4	Epimerase domain-containing protein	M4EQP4	M4EQP4;M4F6H1	>tr|M4EQP4|M4EQP4_BRARP Epimerase domain-containing protein OS=Brassica rapa subsp. pekinensis OX=51351 PE=4 SV=1	5.7	44.05	403	0	3.8032	2	0	0	0	0	0	0	1	2	2	0	0	0							22.904	22.316	23.063				-1.427	0.5086	0.619			2.569	0.01106	0.0264	up		1.017	0.6926	0.8018
1616	M4F420	CCT-alpha	M4F420	M4F420;M4FAY6	>tr|M4F420|M4F420_BRARP CCT-alpha OS=Brassica rapa subsp. pekinensis OX=51351 PE=3 SV=1	2.3	60.299	556	0	16.449	1	0	0	0	0	0	0	1	1	1	1	1	1							22.809	22.323	22.628				-1.524	0.2212	0.344			2.25	0.03222	0.06368			1.017	0.85	0.9086
1168	M4E827	Uncharacterized protein	M4E827	M4E827;M4E046;M4DLU5	>tr|M4E827|M4E827_BRARP Uncharacterized protein OS=Brassica rapa subsp. pekinensis OX=51351 PE=4 SV=1	14.4	13.258	125	0.0012771	2.1675	2	0	0	0	0	0	0	1	1	2	0	0	0							22.627	22.101	22.604				-1.493	0.1918	0.3154			2	0.03128	0.06212			1.017	0.7622	0.839
924	M4DQK4	Polyadenylate-binding protein	M4DQK4	M4DQK4	>tr|M4DQK4|M4DQK4_BRARP Polyadenylate-binding protein OS=Brassica rapa subsp. pekinensis OX=51351 PE=3 SV=1	15.5	70.894	653	0	76.995	5	0	0	0	0	0	0	3	0	1	1	1	1							22.793		23.019				-1.392	0.7032	0.782			1.869	0.2506	0.3372			1.017	0.8226	0.8922
1750	M4FEN5	Glycosyltransferase	M4FEN5	M4FEN5	>tr|M4FEN5|M4FEN5_BRARP Glycosyltransferase OS=Brassica rapa subsp. pekinensis OX=51351 PE=3 SV=1	2.5	53.57	481	0.0018727	2.0116	1	1	0	1	1	0	0	1	1	1	1	1	1	22.486		21.995	21.952			22.043	22.126	22.681	22.31	21.771	21.896	-1.669	0.2058	0.3296			1.244	0.5954	0.6776			1.016	0.925	0.9508
1519	M4EX31	Glutaredoxin domain-containing protein	M4EX31	M4EX31	>tr|M4EX31|M4EX31_BRARP Glutaredoxin domain-containing protein OS=Brassica rapa subsp. pekinensis OX=51351 PE=3 SV=1	14.7	11.042	102	0.0018337	1.8888	1	0	0	0	0	0	0	0	1	1	0	0	0								23.191	22.419				-1.36	0.509	0.624			1.877	0.403	0.4944			1.014	0.7642	0.8502
1343	M4EJJ1	AvrRpt-cleavage domain-containing protein	M4EJJ1	M4EJJ1	>tr|M4EJJ1|M4EJJ1_BRARP AvrRpt-cleavage domain-containing protein OS=Brassica rapa subsp. pekinensis OX=51351 PE=4 SV=1	17.3	8.4453	81	0	3.688	1	1	1	1	0	0	0	0	0	0	1	1	0	23.645		23.681							23.832	23.875		-4.397	0.02126	0.0646			-3.308	0.1174	0.1826			1.013	0.9628	0.9766
315	M4E280	Uncharacterized protein	M4E280	M4E280;M4CMY7	>tr|M4E280|M4E280_BRARP Uncharacterized protein OS=Brassica rapa subsp. pekinensis OX=51351 PE=4 SV=1	1.6	86.638	774	0.0018797	2.0282	1	0	0	0	0	0	0	1	0	1	0	0	0							22.273		22.751				-1.419	0.5574	0.6588			1.594	0.3462	0.4398			1.011	0.7534	0.8428
1292	M4EGU7	Uncharacterized protein	M4EGU7	M4EGU7	>tr|M4EGU7|M4EGU7_BRARP Uncharacterized protein OS=Brassica rapa subsp. pekinensis OX=51351 PE=4 SV=1	2.8	35.463	320	0.0098414	1.2502	1	0	0	0	0	0	1	1	1	1	0	0	0						22.229	23.774	23.385	23.495				-1.026	0.8172	0.873			4.562	0.0008992	0.00356	up		1.01	0.875	0.9248
1193	M4EA42	GGACT domain-containing protein	M4EA42	M4EA42;M4EI25	>tr|M4EA42|M4EA42_BRARP GGACT domain-containing protein OS=Brassica rapa subsp. pekinensis OX=51351 PE=3 SV=1	16.3	16.538	141	0.0012594	2.0507	2	0	0	0	1	0	0	1	1	2	0	0	0				21.074			23.262	23.086	22.503				-1.231	0.5196	0.6276			2.947	0.005054	0.01366	up		1.009	0.8344	0.8916
1097	M4E299	26S proteasome non-ATPase regulatory subunit 1 homolog	M4E299	M4E299	>tr|M4E299|M4E299_BRARP 26S proteasome non-ATPase regulatory subunit 1 homolog OS=Brassica rapa subsp. pekinensis OX=51351 PE=3 SV=1	3.5	108.9	1004	0	13.824	1	0	0	0	0	0	0	1	1	1	1	0	1							22.27	22.32					-1.42	0.3402	0.4664			1.315	0.661	0.7304			1.009	0.8892	0.932
981	M4DUT2	Histone H2B	M4DUT2	M4DUT2	>tr|M4DUT2|M4DUT2_BRARP Histone H2B OS=Brassica rapa subsp. pekinensis OX=51351 PE=3 SV=1	24.6	15.555	142	0	23.122	1	0	0	0	0	0	0	1	1	1	0	0	0							24.555	24.364	23.798				-1.353	0.526	0.631			6.991	2.776e-05	0.0002444	up		1.006	0.8038	0.88
736	M4DD80	3-oxoacyl-[acyl-carrier-protein] reductase	M4DD80	M4DD80	>tr|M4DD80|M4DD80_BRARP 3-oxoacyl-[acyl-carrier-protein] reductase OS=Brassica rapa subsp. pekinensis OX=51351 PE=3 SV=1	15.8	33.26	297	0	7.0495	6	1	0	0	0	0	0	4	3	5	1	1	1	22.839						24.041	24.088	24.739		23.082		-1.859	0.3824	0.51			5.346	0.002626	0.008188	up		1.006	0.9326	0.9554
517	M4D0G3	Uncharacterized protein	M4D0G3	M4D0G3	>tr|M4D0G3|M4D0G3_BRARP Uncharacterized protein OS=Brassica rapa subsp. pekinensis OX=51351 PE=3 SV=1	22.7	7.9452	75	0.0078784	1.3708	1	0	0	0	0	0	1	1	1	1	0	0	0						21.176	22.109	22.555	22.853				-1.371	0.3354	0.4628			2.092	0.02888	0.05794			1.006	0.8114	0.8808
139	M4CDD6	DUF3700 domain-containing protein	M4CDD6	M4CDD6;M4CDD5	>tr|M4CDD6|M4CDD6_BRARP DUF3700 domain-containing protein OS=Brassica rapa subsp. pekinensis OX=51351 PE=4 SV=1	32.4	7.2762	68	0	9.876	1	0	0	0	0	0	0	1	0	1	0	0	0							21.19		21.61				-1.326	0.759	0.829			-1.112	0.7122	0.776			1.006	0.841	0.897
1436	M4EQE3	WD_REPEATS_REGION domain-containing protein	M4EQE3	M4EQE3;M4E0I5;M4DJ92;M4EAX2	>tr|M4EQE3|M4EQE3_BRARP WD_REPEATS_REGION domain-containing protein OS=Brassica rapa subsp. pekinensis OX=51351 PE=4 SV=1	13.5	35.666	327	0	30.214	3	0	0	0	1	1	1	2	1	3	0	0	0				24.385	24.338	24.412	25.495	26.067	25.029				7.647	1.182e-05	0.0003014	up		16.99	3.184e-07	1.212e-05	up		1.005	0.9122	0.9464
1227	M4ECV5	Knot1 domain-containing protein	M4ECV5	M4ECV5	>tr|M4ECV5|M4ECV5_BRARP Knot1 domain-containing protein OS=Brassica rapa subsp. pekinensis OX=51351 PE=3 SV=1	31.2	8.511	77	0	8.3625	1	0	0	0	0	0	0	1	1	1	0	0	0							24.738	24.795	24.802				-1.567	0.4672	0.5862			10.37	3.008e-06	5.024e-05	up		1.005	0.9666	0.9812
463	M4E3S3	Uncharacterized protein	M4E3S3	M4E3S3;M4CX65	>tr|M4E3S3|M4E3S3_BRARP Uncharacterized protein OS=Brassica rapa subsp. pekinensis OX=51351 PE=4 SV=1	2.2	65.698	597	0.0051546	1.4714	1	0	0	0	0	0	0	1	0	1	0	1	0							21.198		21.9		21.451		-1.399	0.4524	0.574			1.02	0.8492	0.8904			1.005	0.8886	0.9316
134	M4F187	Uncharacterized protein	M4F187	M4F187;M4CCW4;M4CRU2	>tr|M4F187|M4F187_BRARP Uncharacterized protein OS=Brassica rapa subsp. pekinensis OX=51351 PE=3 SV=1	30.7	16.329	150	0	11.299	4	0	0	0	2	1	2	4	4	4	0	0	1				22.822	22.661	23.677	25.426	25.422	25.528				2.992	0.00187	0.010668	up		15.85	1.336e-07	7.77e-06	up		1.004	0.7946	0.8772
363	M4CWT6	UDP-arabinopyranose mutase	M4CWT6	M4CWT6;M4CQ26;M4E427;M4FDJ4;M4DY77;M4CA08	>tr|M4CWT6|M4CWT6_BRARP UDP-arabinopyranose mutase OS=Brassica rapa subsp. pekinensis OX=51351 PE=3 SV=1	17.1	40.641	357	0	16.159	5	3	0	1	0	2	1	4	3	3	1	2	2	21.107				21.706	21.887	25.999	26.467	26.136	21.465		21.739	-1.033	0.7888	0.847			25.69	1.218e-06	2.692e-05	up		1.003	0.822	0.8912
471	M4CXR3	NAD(P)-bd_dom domain-containing protein	M4CXR3	M4CXR3;M4EIF7	>tr|M4CXR3|M4CXR3_BRARP NAD(P)-bd_dom domain-containing protein OS=Brassica rapa subsp. pekinensis OX=51351 PE=4 SV=1	9.7	31.145	288	0.003544	1.6661	2	0	0	0	0	0	0	2	1	2	0	0	0							23.123	22.98	23.121				-1.318	0.6884	0.77			3.289	0.002288	0.007284	up		1.003	0.5886	0.717
1405	M4EN71	Peroxidase	M4EN71	M4EN71	>tr|M4EN71|M4EN71_BRARP Peroxidase OS=Brassica rapa subsp. pekinensis OX=51351 PE=3 SV=1	22.5	36.695	329	0.0057241	1.4663	1	0	0	0	1	1	1	0	0	1	0	0	0				24.314	24.073	24.826			22.38				7.647	0.00010456	0.001372	up		1.13	0.6522	0.723			-1.002	0.7552	0.8442
1300	M4EH90	Pyridoxal kinase	M4EH90	M4EH90	>tr|M4EH90|M4EH90_BRARP Pyridoxal kinase OS=Brassica rapa subsp. pekinensis OX=51351 PE=3 SV=1	20.7	34.161	309	0	8.2074	4	0	0	1	2	2	3	1	2	2	0	0	0				24.516	24.359	24.529	23.377	23.749	23.214				8.202	1.0212e-05	0.000246	up		4.04	0.0007432	0.003084	up		-1.003	0.6692	0.7744
104	M4CB70	NAC-A/B domain-containing protein	M4CB70	M4CB70	>tr|M4CB70|M4CB70_BRARP NAC-A/B domain-containing protein OS=Brassica rapa subsp. pekinensis OX=51351 PE=4 SV=1	36	20.434	189	0	6.6201	2	0	0	0	0	0	0	1	1	1	0	0	1							23.151	22.826	22.51				-1.531	0.3332	0.4572			2.676	0.006996	0.01816	up		-1.003	0.874	0.9244
322	M4CZD4	RRM domain-containing protein	M4CZD4	M4CZD4;M4CNE0	>tr|M4CZD4|M4CZD4_BRARP RRM domain-containing protein OS=Brassica rapa subsp. pekinensis OX=51351 PE=4 SV=1	3.6	29.22	276	0.0035736	1.7213	1	0	0	0	0	0	0	1	1	1	0	0	0							21.937	22.092	22.434				-1.383	0.6628	0.7558			1.678	0.2434	0.3318			-1.003	0.7226	0.8234
1490	M4EUV1	Uncharacterized protein	M4EUV1	M4EUV1	>tr|M4EUV1|M4EUV1_BRARP Uncharacterized protein OS=Brassica rapa subsp. pekinensis OX=51351 PE=4 SV=1	8.1	18.939	173	0.00064893	2.3114	1	0	0	0	1	1	1	1	1	1	0	0	0				23.155	23.284	23.525	24.157	24.336					3.766	0.0424	0.1082			3.495	0.06094	0.1052			-1.004	0.7952	0.8628
1317	M4EI68	Uncharacterized protein	M4EI68	M4EI68	>tr|M4EI68|M4EI68_BRARP Uncharacterized protein OS=Brassica rapa subsp. pekinensis OX=51351 PE=4 SV=1	13.3	18.254	166	0	2.5666	2	0	0	0	0	0	0	2	0	1	0	0	0							23.283		22.638				-1.388	0.5692	0.6752			1.863	0.2782	0.3664			-1.004	0.943	0.9666
1042	M4DZG7	cobW domain-containing protein	M4DZG7	M4DZG7	>tr|M4DZG7|M4DZG7_BRARP cobW domain-containing protein OS=Brassica rapa subsp. pekinensis OX=51351 PE=3 SV=1	6	25.617	235	0.0051576	1.4799	1	0	0	0	0	0	0	1	0	1	1	0	0							21.567		21.216				-1.272	0.8298	0.8762			-1.009	0.6458	0.7202			-1.004	0.8002	0.8786
1019	M4DXS6	Lipoxygenase	M4DXS6	M4DXS6	>tr|M4DXS6|M4DXS6_BRARP Lipoxygenase OS=Brassica rapa subsp. pekinensis OX=51351 PE=3 SV=1	6.3	97.536	857	0	11.86	4	1	0	0	2	1	2	1	1	1	1	0	0				24.526	24.607	23.275		19.871					6.47	0.0005946	0.00482	up		-1.595	0.3818	0.4722			-1.004	0.8276	0.8888
534	M4EC90	Small ubiquitin-related modifier	M4EC90	M4EC90;M4DRE0;M4D1S5;M4F3B0	>tr|M4EC90|M4EC90_BRARP Small ubiquitin-related modifier OS=Brassica rapa subsp. pekinensis OX=51351 PE=3 SV=1	12	11.12	100	0	3.851	2	0	0	0	1	1	1	1	1	1	0	0	0							22.886	22.794	22.695				-1.454	0.4994	0.6196			2.529	0.02074	0.04412	up		-1.005	0.6236	0.7362
237	M4CUN4	Ribosomal_L18e/L15P domain-containing protein	M4CUN4	M4CUN4;M4CIB8	>tr|M4CUN4|M4CUN4_BRARP Ribosomal_L18e/L15P domain-containing protein OS=Brassica rapa subsp. pekinensis OX=51351 PE=3 SV=1	8.2	16.34	146	0.0024331	1.8605	1	0	0	0	0	0	0	1	1	1	0	0	0							22.702	22.865	23.035				-1.509	0.2538	0.3868			2.811	0.004826	0.01334	up		-1.006	0.7682	0.8522
1487	M4EUR8	Coproporphyrinogen oxidase	M4EUR8	M4EUR8;M4EX67	>tr|M4EUR8|M4EUR8_BRARP Coproporphyrinogen oxidase OS=Brassica rapa subsp. pekinensis OX=51351 PE=3 SV=1	10.4	43.902	386	0	7.4808	3	2	1	2	3	2	3	0	0	0	1	1	1	23.367	24.176	23.051	25.014	24.685	25.035				24.291	22.902	23.376	2.603	0.007116	0.02878	up		-5.33	0.0003162	0.00159	down		-1.006	0.9842	0.99
247	M4FF66	U6 snRNA-associated Sm-like protein LSm8	M4FF66	M4FF66;M4CIU0	>tr|M4FF66|M4FF66_BRARP U6 snRNA-associated Sm-like protein LSm8 OS=Brassica rapa subsp. pekinensis OX=51351 GN=LSM8 PE=3 SV=1	25.5	10.698	98	0.0067758	1.3883	2	0	0	0	1	1	0	1	0	2	0	0	0				20.121	19.063		19.416		21.613				-2.84	0.06306	0.1418			-1.67	0.3652	0.4578			-1.007	0.8626	0.918
635	M4DJ04	Ferredoxin--NADP reductase, chloroplastic	M4DJ04	M4DJ04;M4D6U3	>tr|M4DJ04|M4DJ04_BRARP Ferredoxin--NADP reductase, chloroplastic OS=Brassica rapa subsp. pekinensis OX=51351 PE=3 SV=1	24.5	40.462	364	0	104.39	10	7	5	5	4	5	6	4	5	7	5	5	4	27.276	26.542	27.026	25.652	25.855	25.182	24.529	26.162	26.357	26.937	26.944	26.925	-2.613	0.00979	0.03756	down		-2.404	0.016	0.03592	down		-1.009	0.978	0.988
1329	M4EIM4	AAI domain-containing protein	M4EIM4	M4EIM4	>tr|M4EIM4|M4EIM4_BRARP AAI domain-containing protein OS=Brassica rapa subsp. pekinensis OX=51351 PE=4 SV=1	8.7	17.364	172	0	2.857	1	0	0	0	0	0	0	1	1	1	0	0	0							23.176	23.304	23.614				-1.479	0.4686	0.5828			3.811	0.001382	0.004958	up		-1.01	0.7026	0.8026
568	M4D3Q2	Ribosomal_L28e domain-containing protein	M4D3Q2	M4D3Q2	>tr|M4D3Q2|M4D3Q2_BRARP Ribosomal_L28e domain-containing protein OS=Brassica rapa subsp. pekinensis OX=51351 PE=3 SV=1	25.2	15.906	143	0.00065488	2.3665	1	0	0	0	0	0	0	1	1	1	0	0	0							23.202	23.13	22.478				-1.494	0.1618	0.2732			2.748	0.007632	0.01912	up		-1.01	0.6126	0.7338
1334	M4EJ16	HMA domain-containing protein	M4EJ16	M4EJ16	>tr|M4EJ16|M4EJ16_BRARP HMA domain-containing protein OS=Brassica rapa subsp. pekinensis OX=51351 PE=4 SV=1	10	38.37	351	0.0012571	2.0454	1	0	1	0	1	1	0	1	0	1	0	0	0		21.41			23.711		21.64		21.248				1.43	0.7224	0.7896			-1.066	0.8578	0.892			-1.01	0.9548	0.9706
1007	M4DWM1	FAD-binding PCMH-type domain-containing protein	M4DWM1	M4DWM1	>tr|M4DWM1|M4DWM1_BRARP FAD-binding PCMH-type domain-containing protein OS=Brassica rapa subsp. pekinensis OX=51351 PE=3 SV=1	5.6	59.557	531	0	8.8292	3	1	2	2	3	3	3	1	1	1	2	1	2	23.57	23.815	24.328	25.278	25.372	25.016	23.638	23.746	23.789	23.978	23.773	23.917	2.493	0.0006618	0.005202	up		-1.133	0.5432	0.631			-1.01	0.96	0.9762
274	M4CKK8	Aconitase_C domain-containing protein	M4CKK8	M4CKK8;M4CKK9	>tr|M4CKK8|M4CKK8_BRARP Aconitase_C domain-containing protein OS=Brassica rapa subsp. pekinensis OX=51351 PE=4 SV=1	5.2	26.678	252	0.0089286	1.3339	1	0	0	0	0	0	0	0	1	1	0	0	0								20.882	21.764				-1.543	0.4252	0.5476			-1.199	0.8796	0.9074			-1.01	0.7306	0.8166
571	M4D3W6	Peroxidase	M4D3W6	M4D3W6;M4E5P8	>tr|M4D3W6|M4D3W6_BRARP Peroxidase OS=Brassica rapa subsp. pekinensis OX=51351 PE=3 SV=1	24.4	36.101	324	0	17.229	8	0	0	0	0	0	0	3	6	7	0	0	0							23.215	24.338	24.838				-1.562	0.3854	0.5068			6.432	0.0003278	0.001598	up		-1.011	0.902	0.943
1259	M4EF31	Uncharacterized protein	M4EF31	M4EF31	>tr|M4EF31|M4EF31_BRARP Uncharacterized protein OS=Brassica rapa subsp. pekinensis OX=51351 PE=4 SV=1	13	6.6668	69	0.0084034	1.3472	1	0	0	0	0	0	0	1	1	1	0	0	0							22.839	23.739	23.233				-1.357	0.5192	0.6276			3.638	0.0009812	0.003702	up		-1.013	0.8006	0.8664
1153	M4E6T5	Peptidase A1 domain-containing protein	M4E6T5	M4E6T5	>tr|M4E6T5|M4E6T5_BRARP Peptidase A1 domain-containing protein OS=Brassica rapa subsp. pekinensis OX=51351 PE=3 SV=1	13.1	55.913	511	0	2.8684	2	0	0	0	2	2	2	1	0	1	0	0	0				25.09	24.746	25.113	22.611		23.251				11.99	2.836e-05	0.0005374	up		1.862	0.1532	0.2312			-1.013	0.7968	0.8726
632	M4F7U5	Dolichyl-diphosphooligosaccharide--protein glycosyltransferase 48 kDa subunit	M4F7U5	M4F7U5;M4D6I2	>tr|M4F7U5|M4F7U5_BRARP Dolichyl-diphosphooligosaccharide--protein glycosyltransferase 48 kDa subunit OS=Brassica rapa subsp. pekinensis OX=51351 PE=3 SV=1	3.7	48.366	435	0	2.7375	1	0	0	0	0	0	0	1	0	1	0	0	1							21.365		22.283				-1.425	0.4136	0.5352			1.156	0.8948	0.9208			-1.013	0.9172	0.9502
1111	M4E3U7	3-isopropylmalate dehydrogenase	M4E3U7	M4E3U7	>tr|M4E3U7|M4E3U7_BRARP 3-isopropylmalate dehydrogenase OS=Brassica rapa subsp. pekinensis OX=51351 PE=3 SV=1	18.7	43.739	406	0	24.296	5	2	2	4	0	0	1	1	2	1	3	3	4	24.85	23.828	24.728			22.351	23.844	20.968	23.582	23.904	24.666	24.779	-8.753	0.001156	0.007584	down		-3.183	0.04404	0.08094			-1.013	0.9802	0.988
1771	M4FH41	MPN domain-containing protein	M4FH41	M4FH41	>tr|M4FH41|M4FH41_BRARP MPN domain-containing protein OS=Brassica rapa subsp. pekinensis OX=51351 PE=3 SV=1	3.4	46.294	413	0	4.3704	1	0	0	0	0	0	0	1	1	1	0	1	1							23.085	23.276	23.134				-1.634	0.128	0.2372			3.263	0.003326	0.009708	up		-1.014	0.6986	0.7932
1095	M4E264	Uncharacterized protein	M4E264	M4E264	>tr|M4E264|M4E264_BRARP Uncharacterized protein OS=Brassica rapa subsp. pekinensis OX=51351 PE=4 SV=1	7.3	50.818	455	0	6.5455	2	0	0	0	0	0	0	1	0	2	0	0	0							23.202		22.67				-1.464	0.59	0.689			1.802	0.3452	0.4392			-1.014	0.9234	0.9532
14	M4C7D7	Ricin B-type lectin domain-containing protein	M4C7D7	M4C7D7	>tr|M4C7D7|M4C7D7_BRARP Ricin B-type lectin domain-containing protein OS=Brassica rapa subsp. pekinensis OX=51351 PE=4 SV=1	8.9	36.417	326	0.0089037	1.3282	2	0	0	0	1	1	1	1	1	2	0	0	1				21.627	22.509	21.836						21.81	1.38	0.3302	0.4576			-1.278	0.6574	0.7248			-1.014	0.8036	0.8778
991	M4DVN5	40S ribosomal protein S21	M4DVN5	M4DVN5	>tr|M4DVN5|M4DVN5_BRARP 40S ribosomal protein S21 OS=Brassica rapa subsp. pekinensis OX=51351 PE=3 SV=1	36.6	9.1312	82	0	12.837	1	0	0	0	0	0	0	0	1	0	1	1	0								21.894		22.162	21.153		-1.615	0.2596	0.3856			-1.262	0.75	0.8102			-1.015	0.772	0.8522
1438	M4FHU9	WD_REPEATS_REGION domain-containing protein	M4FHU9	M4FHU9;M4EQL4;M4D3S9;M4F6K7	>tr|M4FHU9|M4FHU9_BRARP WD_REPEATS_REGION domain-containing protein OS=Brassica rapa subsp. pekinensis OX=51351 PE=3 SV=1	5	54.647	497	0	2.5716	2	0	0	0	2	2	1	0	0	1	0	0	0				24.735	24.24	23.422			23.574				7.01	0.002156	0.011544	up		1.601	0.6562	0.73			-1.016	0.79	0.8702
299	M4CLX8	Uncharacterized protein	M4CLX8	M4CLX8;M4E2V1;M4E2V2	>tr|M4CLX8|M4CLX8_BRARP Uncharacterized protein OS=Brassica rapa subsp. pekinensis OX=51351 PE=3 SV=1	16.8	25.285	238	0	4.2673	3	0	0	0	1	1	1	1	1	1	1	2	0				22.956	23.131	22.885		23.169	23.254				2.864	0.015	0.05054			2.2	0.06904	0.117			-1.017	0.7656	0.853
804	M4DHE5	Uncharacterized protein	M4DHE5	M4DHE5;M4CHX4	>tr|M4DHE5|M4DHE5_BRARP Uncharacterized protein OS=Brassica rapa subsp. pekinensis OX=51351 PE=3 SV=1	18.7	101	911	0	34.434	11	0	0	0	10	11	8	0	0	2	1	0	0				26.711	26.397	26.298			23.606				31.7	8.098e-06	0.0002222	up		1.39	0.815	0.8662			-1.017	0.8096	0.8796
1789	M4FIG5	Uncharacterized protein	M4FIG5	M4FIG5	>tr|M4FIG5|M4FIG5_BRARP Uncharacterized protein OS=Brassica rapa subsp. pekinensis OX=51351 PE=3 SV=1	44.8	18.998	172	0	3.5247	3	0	0	0	3	3	2	0	0	0	0	0	0				25.158	24.364	21.873							5.253	0.01414	0.048	up		-1.153	0.763	0.8188			-1.017	0.9426	0.9668
25	M4C7U4	HTH cro/C1-type domain-containing protein	M4C7U4	M4C7U4;M4CGL6	>tr|M4C7U4|M4C7U4_BRARP HTH cro/C1-type domain-containing protein OS=Brassica rapa subsp. pekinensis OX=51351 PE=4 SV=1	9.2	15.665	142	0.0018496	1.9344	1	0	0	0	1	1	1	0	0	0	0	0	0				22.318	22.828	22.528							2.154	0.03644	0.09684			-1.296	0.6132	0.6866			-1.017	0.8216	0.891
29	M4C7Y7	Chitin-binding type-1 domain-containing protein	M4C7Y7	M4C7Y7	>tr|M4C7Y7|M4C7Y7_BRARP Chitin-binding type-1 domain-containing protein OS=Brassica rapa subsp. pekinensis OX=51351 PE=3 SV=1	5.8	30.052	278	0	7.9832	1	0	0	0	1	1	0	1	1	1	1	1	1				23.411	24.823		24.39	24.338	23.979		21.794		2.558	0.1922	0.3116			6.351	0.01094	0.02594	up		-1.019	0.893	0.9344
1759	M4FFP6	Peroxidase	M4FFP6	M4FFP6	>tr|M4FFP6|M4FFP6_BRARP Peroxidase OS=Brassica rapa subsp. pekinensis OX=51351 PE=3 SV=1	4.5	36.424	336	0	38.081	1	1	1	1	1	1	1	1	1	1	1	1	1	20.39	23.846	24.036	26.109	26.135	26.287	24.455	24.162	24.115	22.996	22.964	22.231	10.7	0.0006942	0.005426	up		2.802	0.07144	0.121			-1.019	0.972	0.9842
348	M4CXI4	Uncharacterized protein	M4CXI4	M4CXI4;M4CPI6	>tr|M4CXI4|M4CXI4_BRARP Uncharacterized protein OS=Brassica rapa subsp. pekinensis OX=51351 PE=3 SV=1	2.1	53.646	486	0.0012674	2.0983	1	0	0	0	0	0	0	1	1	1	0	0	0							21.339	21.557	21.79				-1.396	0.3294	0.461			1.069	0.79	0.8372			-1.02	0.9522	0.9704
793	M4DGS2	Uncharacterized protein	M4DGS2	M4DGS2	>tr|M4DGS2|M4DGS2_BRARP Uncharacterized protein OS=Brassica rapa subsp. pekinensis OX=51351 PE=4 SV=1	3.8	36.538	340	0.0012928	2.2715	1	1	0	0	0	0	0	1	1	1	0	0	0							20.974	20.943	20.771				-1.413	0.3298	0.4584			-1.392	0.328	0.4108			-1.021	0.8138	0.8784
1747	M4FEF0	Acyl carrier protein	M4FEF0	M4FEF0	>tr|M4FEF0|M4FEF0_BRARP Acyl carrier protein OS=Brassica rapa subsp. pekinensis OX=51351 PE=3 SV=1	21.6	14.734	134	0	54.547	1	0	0	0	0	0	0	1	0	1	0	0	0							25.586		25.368				-1.382	0.7842	0.8432			5.835	0.03402	0.06664			-1.022	0.9206	0.9552
1668	M4F8R4	Peptidylprolyl isomerase	M4F8R4	M4F8R4	>tr|M4F8R4|M4F8R4_BRARP Peptidylprolyl isomerase OS=Brassica rapa subsp. pekinensis OX=51351 PE=4 SV=1	33.1	17.743	163	0	25.06	5	0	0	0	1	0	1	3	1	2	0	0	1				22.503		22.116	24.862	23.315					1.396	0.8706	0.9096			3.327	0.08216	0.1358			-1.024	0.9236	0.9564
1318	M4EI91	NAB domain-containing protein	M4EI91	M4EI91	>tr|M4EI91|M4EI91_BRARP NAB domain-containing protein OS=Brassica rapa subsp. pekinensis OX=51351 PE=4 SV=1	6.8	183.07	1594	0	11.922	7	2	0	3	2	3	1	3	2	3	2	2	1	23.65		24.554	23.668	23.339	23.662	23.281	22.513	23.694	22.626	24.172	23.047	1.181	0.8744	0.912			-1.112	0.9764	0.9818			-1.024	0.9112	0.9512
171	M4CF17	Asparagine--tRNA ligase	M4CF17	M4CF17;M4CRM0;M4CEX2	>tr|M4CF17|M4CF17_BRARP Asparagine--tRNA ligase OS=Brassica rapa subsp. pekinensis OX=51351 PE=3 SV=1	4.9	63.534	575	0	22.117	2	0	0	0	0	0	0	2	2	1	0	0	0							24.187	23.349	23.601				-1.37	0.7686	0.8392			4.927	0.0003516	0.001694	up		-1.025	0.8868	0.9302
1295	M4EH03	14_3_3 domain-containing protein	M4EH03	M4EH03	>tr|M4EH03|M4EH03_BRARP 14_3_3 domain-containing protein OS=Brassica rapa subsp. pekinensis OX=51351 PE=3 SV=1	23.8	29.793	261	0	3.6576	2	0	0	0	1	1	0	1	1	2	1	0	1				23.131	23.465		22.906	22.734	23.465				2.096	0.2452	0.3704			2.936	0.03994	0.07602			-1.025	0.8336	0.892
1539	M4EYE1	PKS_ER domain-containing protein	M4EYE1	M4EYE1	>tr|M4EYE1|M4EYE1_BRARP PKS_ER domain-containing protein OS=Brassica rapa subsp. pekinensis OX=51351 PE=4 SV=1	6.5	40.402	372	0	3.4934	2	0	0	0	1	1	0	1	2	1	0	0	0				22.123	21.948		23.005	22.605	22.929				1.05	0.8504	0.89			2.427	0.01794	0.03862	up		-1.027	0.7828	0.8612
1203	M4EAW1	Uncharacterized protein	M4EAW1	M4EAW1	>tr|M4EAW1|M4EAW1_BRARP Uncharacterized protein OS=Brassica rapa subsp. pekinensis OX=51351 PE=3 SV=1	2.7	143.6	1340	0	2.8703	3	0	0	0	0	0	1	2	1	0	0	1	1						22.198	21.531	22.586				21.25	-1.005	0.8782	0.9138			1.175	0.826	0.867			-1.027	0.7322	0.8224
808	M4DHN0	Uncharacterized protein	M4DHN0	M4DHN0	>tr|M4DHN0|M4DHN0_BRARP Uncharacterized protein OS=Brassica rapa subsp. pekinensis OX=51351 PE=3 SV=1	20.8	22.349	202	0	4.3392	5	1	0	0	3	3	2	0	0	0	0	0	0				24.622	25.103	25.003							10.56	6.936e-06	0.0001858	up		-1.297	0.3906	0.484			-1.027	0.7196	0.8242
603	M4D5A7	Ribosomal_L2_C domain-containing protein	M4D5A7	M4D5A7	>tr|M4D5A7|M4D5A7_BRARP Ribosomal_L2_C domain-containing protein OS=Brassica rapa subsp. pekinensis OX=51351 PE=3 SV=1	24.8	27.927	258	0	14.134	1	0	0	0	0	0	0	0	1	1	0	0	0								21.048	20.326				-1.519	0.3688	0.493			-1.545	0.1796	0.2628			-1.027	0.9116	0.9476
79	M4C9Y1	Uncharacterized protein	M4C9Y1	M4C9Y1	>tr|M4C9Y1|M4C9Y1_BRARP Uncharacterized protein OS=Brassica rapa subsp. pekinensis OX=51351 PE=3 SV=1	4.7	29.327	276	0	5.5204	2	0	0	0	0	0	0	2	2	2	0	0	0							24.877	24.94	24.86				-1.617	0.1862	0.3062			10.53	1.874e-06	3.724e-05	up		-1.028	0.5838	0.718
185	M4CFT0	Pectinesterase	M4CFT0	M4CFT0;M4DSU1	>tr|M4CFT0|M4CFT0_BRARP Pectinesterase OS=Brassica rapa subsp. pekinensis OX=51351 PE=3 SV=1	6.4	49.812	456	0	2.8734	1	1	0	1	1	1	0	0	1	1	1	0	1				23.086	22.284					21.991			1.395	0.6596	0.7508			-1.322	0.7686	0.8226			-1.028	0.7832	0.8616
201	M4DDF5	Guanosine nucleotide diphosphate dissociation inhibitor	M4DDF5	M4DDF5;M4CKS0;M4CGR2;M4CTF0	>tr|M4DDF5|M4DDF5_BRARP Guanosine nucleotide diphosphate dissociation inhibitor OS=Brassica rapa subsp. pekinensis OX=51351 PE=3 SV=1	7.7	49.67	444	0	4.2723	2	0	0	0	0	0	0	1	1	0	2	0	0							21.753	22.055					-1.443	0.5724	0.679			1.08	0.865	0.9018			-1.029	0.852	0.9142
1665	M4F8H7	Uncharacterized protein	M4F8H7	M4F8H7	>tr|M4F8H7|M4F8H7_BRARP Uncharacterized protein OS=Brassica rapa subsp. pekinensis OX=51351 PE=4 SV=1	2.8	48.259	458	0	3.114	1	1	0	1	1	0	1	0	0	0	1	1	1	23.67			24.056		23.43				22.449	22.452		1.539	0.6572	0.748			-1.993	0.3646	0.4598			-1.029	0.897	0.9374
1664	M4F891	Purple acid phosphatase	M4F891	M4F891	>tr|M4F891|M4F891_BRARP Purple acid phosphatase OS=Brassica rapa subsp. pekinensis OX=51351 PE=3 SV=1	6.8	54.119	468	0	2.5728	2	0	0	0	2	0	1	0	0	0	0	0	0				23.52		22.657							1.736	0.3542	0.4876			-1.366	0.655	0.728			-1.031	0.8338	0.893
352	M4CPQ8	Transaldolase	M4CPQ8	M4CPQ8	>tr|M4CPQ8|M4CPQ8_BRARP Transaldolase OS=Brassica rapa subsp. pekinensis OX=51351 PE=3 SV=1	16.7	47.635	437	0	11.217	3	0	0	0	1	0	0	0	1	3	0	0	0				20.877				21.006	21.815				-1.545	0.6042	0.7068			-1.05	0.8758	0.908			-1.033	0.5104	0.6528
1267	M4EFA0	SCP2 domain-containing protein	M4EFA0	M4EFA0	>tr|M4EFA0|M4EFA0_BRARP SCP2 domain-containing protein OS=Brassica rapa subsp. pekinensis OX=51351 PE=4 SV=1	19.5	13.518	123	0	3.0131	2	0	0	0	0	0	0	2	2	2	0	0	0							23.491	23.772	23.648				-1.565	0.4748	0.5932			4.45	0.0004726	0.002116	up		-1.034	0.7204	0.82
1439	M4F3H8	40S ribosomal protein S30	M4F3H8	M4F3H8;M4EQM5	>tr|M4F3H8|M4F3H8_BRARP 40S ribosomal protein S30 OS=Brassica rapa subsp. pekinensis OX=51351 PE=3 SV=1	17.7	6.887	62	0.0094392	1.3062	2	0	0	0	0	0	0	2	1	2	0	0	0							23.289	23.182	22.93				-1.541	0.5018	0.608			3.161	0.003092	0.00939	up		-1.034	0.9124	0.9492
791	M4DGR8	Uncharacterized protein	M4DGR8	M4DGR8	>tr|M4DGR8|M4DGR8_BRARP Uncharacterized protein OS=Brassica rapa subsp. pekinensis OX=51351 PE=3 SV=1	3.4	41.166	379	0.00066313	2.4326	1	0	0	0	0	0	0	1	1	1	0	0	0							21.727	21.974	21.854				-1.622	0.1136	0.216			1.243	0.6898	0.7562			-1.034	0.8356	0.8942
716	M4DBZ3	D-fructose-1,6-bisphosphate 1-phosphohydrolase	M4DBZ3	M4DBZ3	>tr|M4DBZ3|M4DBZ3_BRARP D-fructose-1,6-bisphosphate 1-phosphohydrolase OS=Brassica rapa subsp. pekinensis OX=51351 PE=3 SV=1	36.2	36.85	337	0	114.79	11	2	1	1	3	2	4	6	4	4	2	3	5	24.631	24.803	24.044	24.294	23.555	23.859	25.034	24.598	25.058	24.14	25.144	24.046	-1.505	0.145	0.263			1.324	0.306	0.403			-1.035	0.899	0.9404
190	M4CG71	AIR synthase	M4CG71	M4CG71;M4CSD4	>tr|M4CG71|M4CG71_BRARP AIR synthase OS=Brassica rapa subsp. pekinensis OX=51351 PE=3 SV=1	7.5	40.748	385	0.0018821	2.0329	2	0	0	0	0	0	0	2	1	2	0	0	0							22.569	22.043	21.993				-1.7	0.1886	0.2994			1.57	0.173	0.2494			-1.036	0.8102	0.8798
62	Q9SBK8	Thionin	Q9SBK8	Q9SBK8;M4C9D6	>sp|Q9SBK8|THN_BRARP Thionin OS=Brassica rapa subsp. pekinensis OX=51351 GN=THI2 PE=2 SV=1	20.3	13.961	133	0	27.871	3	0	0	0	0	2	0	3	3	3	0	0	0					22.584		28.282	28.407	28.556				1.095	0.7406	0.8138			124	2.222e-08	3.118e-06	up		-1.037	0.9176	0.9458
31	M4F978	Uncharacterized protein	M4F978	M4F978;M4C827;Q4ABP5;M4FBR9;M4CPB6;M4CKW4;M4DMY8	>tr|M4F978|M4F978_BRARP Uncharacterized protein OS=Brassica rapa subsp. pekinensis OX=51351 PE=4 SV=1	15.4	23.074	208	0.0083893	1.3422	3	1	0	0	0	1	2	0	1	1	0	1	3						22.407		22.748	23.401			21.77	-1.101	0.8684	0.9046			1.845	0.278	0.3734			-1.037	0.9628	0.9788
397	M4CS05	Uncharacterized protein	M4CS05	M4CS05	>tr|M4CS05|M4CS05_BRARP Uncharacterized protein OS=Brassica rapa subsp. pekinensis OX=51351 PE=3 SV=1	5.2	30.404	287	0	9.4509	2	0	0	0	2	2	1	1	2	2	1	0	1				24.545	24.903	24.167	23.851	23.64	23.608				8.777	4.362e-06	0.0001482	up		4.906	9.59e-05	0.0006186	up		-1.038	0.7158	0.8098
514	M4D097	Uncharacterized protein	M4D097	M4D097;M4D096;M4DVJ6;M4F663	>tr|M4D097|M4D097_BRARP Uncharacterized protein OS=Brassica rapa subsp. pekinensis OX=51351 PE=4 SV=1	5.4	39.516	350	0.0030066	1.7885	2	0	0	0	0	1	1	2	2	2	0	0	0					21.128	21.271	22.672	24.154	22.221				-1.164	0.8338	0.8858			3.197	0.02034	0.043	up		-1.038	0.6622	0.77
1530	M4EXR2	RING-type domain-containing protein	M4EXR2	M4EXR2	>tr|M4EXR2|M4EXR2_BRARP RING-type domain-containing protein OS=Brassica rapa subsp. pekinensis OX=51351 PE=4 SV=1	2.8	43.781	397	0.0098847	1.2598	1	0	0	0	1	1	1	0	0	0	0	0	0				25.042	25.035	25.407							13.32	3.15e-06	0.0001192	up		-1.159	0.7522	0.8096			-1.038	0.7348	0.8294
961	M4DTG4	Proteasome subunit beta	M4DTG4	M4DTG4;M4E1K0;M4EDS8	>tr|M4DTG4|M4DTG4_BRARP Proteasome subunit beta OS=Brassica rapa subsp. pekinensis OX=51351 PE=3 SV=1	6.6	29.586	274	0.00066357	2.4358	2	0	0	0	0	0	0	2	2	2	0	0	0							22.654	22.585	22.677				-1.705	0.2104	0.333			2.268	0.02364	0.04784	up		-1.039	0.6646	0.775
376	M4CQU7	SHSP domain-containing protein	M4CQU7	M4CQU7	>tr|M4CQU7|M4CQU7_BRARP SHSP domain-containing protein OS=Brassica rapa subsp. pekinensis OX=51351 PE=3 SV=1	4.3	25.868	230	0	2.9752	1	0	0	0	1	0	0	1	1	1	1	0	0				21.019			21.116	21.978					-1.422	0.4738	0.5946			-1.016	0.9056	0.931			-1.039	0.9328	0.961
1369	M4FGP9	Uncharacterized protein	M4FGP9	M4FGP9;M4ELC1	>tr|M4FGP9|M4FGP9_BRARP Uncharacterized protein OS=Brassica rapa subsp. pekinensis OX=51351 PE=3 SV=1	4.8	54.649	496	0	8.7789	2	1	0	1	1	1	1	0	0	1	1	2	1	22.77		22.596	21.358	21.38				20.742	22.138	22.18	22.264	-2.102	0.04146	0.1058			-2.464	0.02176	0.04534	down		-1.039	0.9576	0.972
1245	M4F0C5	AAI domain-containing protein	M4F0C5	M4F0C5;M4EE28	>tr|M4F0C5|M4F0C5_BRARP AAI domain-containing protein OS=Brassica rapa subsp. pekinensis OX=51351 PE=3 SV=1	11.7	14.232	137	0	12.86	1	1	0	1	0	0	0	1	1	1	0	0	0	20.936		21.799				22.699	22.275	21.913				-1.376	0.498	0.6134			1.9	0.06052	0.1048			-1.04	0.7192	0.8186
1718	M4FC51	Thioredoxin-dependent peroxiredoxin	M4FC51	M4FC51	>tr|M4FC51|M4FC51_BRARP Thioredoxin-dependent peroxiredoxin OS=Brassica rapa subsp. pekinensis OX=51351 PE=4 SV=1	29.3	24.638	225	0	6.7068	2	0	0	0	1	1	0	1	1	2	0	0	0				22.938	22.861		23.062	22.649					1.705	0.5026	0.6088			1.704	0.4378	0.5258			-1.04	0.7816	0.8654
1579	M4F118	Methenyltetrahydrofolate cyclohydrolase	M4F118	M4F118;M4CB67	>tr|M4F118|M4F118_BRARP Methenyltetrahydrofolate cyclohydrolase OS=Brassica rapa subsp. pekinensis OX=51351 PE=3 SV=1	8.7	31.584	298	0.00066622	2.4846	2	0	0	0	0	0	1	0	1	1	1	1	0						21.198		22.147	21.741		21.585		-1.395	0.6328	0.736			1.171	0.6568	0.7252			-1.04	0.7028	0.8116
1516	M4EX08	Uncharacterized protein	M4EX08	M4EX08	>tr|M4EX08|M4EX08_BRARP Uncharacterized protein OS=Brassica rapa subsp. pekinensis OX=51351 PE=4 SV=1	10.7	26.993	242	0	13.728	2	0	0	0	1	2	1	1	1	1	0	0	0				23.649	23.212	23.673	23.989	23.722	23.885				4.446	7.328e-05	0.001064	up		5.681	1.444e-05	0.0001552	up		-1.041	0.6548	0.764
433	M4D4J4	Uncharacterized protein	M4D4J4	M4D4J4;M4CU81	>tr|M4D4J4|M4D4J4_BRARP Uncharacterized protein OS=Brassica rapa subsp. pekinensis OX=51351 PE=3 SV=1	2.7	53.324	487	0	4.2694	1	0	0	1	1	1	1	1	1	1	0	0	1				22.912	24.719	24.679	22.679	23.13	23.153			21.264	6.403	0.0001884	0.002116	up		2.955	0.01348	0.03048	up		-1.044	0.859	0.9174
980	M4DUM7	Uncharacterized protein	M4DUM7	M4DUM7	>tr|M4DUM7|M4DUM7_BRARP Uncharacterized protein OS=Brassica rapa subsp. pekinensis OX=51351 PE=3 SV=1	3.9	58.176	516	0	2.5852	2	0	1	0	2	0	2	1	1	1	0	0	0				24.623		23.283	21.26	22.359	22.399				2.935	0.1206	0.2268			1.492	0.755	0.8176			-1.044	0.9108	0.9488
162	M4CRD4	AAA domain-containing protein	M4CRD4	M4CRD4;M4DV35;M4CEN1	>tr|M4CRD4|M4CRD4_BRARP AAA domain-containing protein OS=Brassica rapa subsp. pekinensis OX=51351 PE=3 SV=1	13.6	44.028	391	0	32.276	3	0	0	0	0	1	1	1	2	2	1	0	1					22.128	22.262		22.046	22.77				1.27	0.7468	0.8204			1.48	0.572	0.6484			-1.044	0.812	0.8854
687	M4DAB5	Aspartokinase	M4DAB5	M4DAB5	>tr|M4DAB5|M4DAB5_BRARP Aspartokinase OS=Brassica rapa subsp. pekinensis OX=51351 PE=3 SV=1	2.6	100.6	923	0.0018326	1.8886	2	0	0	0	0	0	0	1	0	1	1	0	0							21.57		22.234				-1.527	0.5756	0.6788			1.1	0.9536	0.9622			-1.044	0.9406	0.9656
95	M4EE96	Coatomer subunit zeta	M4EE96	M4EE96;M4CAR9	>tr|M4EE96|M4EE96_BRARP Coatomer subunit zeta OS=Brassica rapa subsp. pekinensis OX=51351 PE=3 SV=1	6.2	19.609	177	0.0018519	1.9467	1	0	0	0	0	0	0	1	1	1	0	0	0							22.343	22.397	22.324				-1.548	0.4066	0.5348			1.778	0.1386	0.2064			-1.045	0.8114	0.8712
1453	M4ER98	Uncharacterized protein	M4ER98	M4ER98	>tr|M4ER98|M4ER98_BRARP Uncharacterized protein OS=Brassica rapa subsp. pekinensis OX=51351 PE=4 SV=1	20.8	27.825	255	0	17.623	5	0	0	0	5	5	4	1	1	0	0	0	0				25.695	26.937	25.132	22.926	22.217					21.91	1.1648e-05	0.0002804	up		1.47	0.6402	0.7144			-1.045	0.8544	0.9084
545	M4D2C7	PKS_ER domain-containing protein	M4D2C7	M4D2C7	>tr|M4D2C7|M4D2C7_BRARP PKS_ER domain-containing protein OS=Brassica rapa subsp. pekinensis OX=51351 PE=3 SV=1	21.4	36.79	337	0	83.988	5	3	2	2	3	4	2	4	3	4	3	3	3	25.007	26.005	24.668	25.446	25.689	26.301	25.952	25.798	25.499	24.878	25.298	25.31	1.501	0.156	0.276			1.437	0.202	0.2876			-1.046	0.87	0.9228
47	M4C8P5	Uncharacterized protein	M4C8P5	M4C8P5	>tr|M4C8P5|M4C8P5_BRARP Uncharacterized protein OS=Brassica rapa subsp. pekinensis OX=51351 PE=3 SV=1	2.5	56.46	511	0.0030157	1.8079	1	0	0	0	0	0	0	1	1	1	0	0	0							24.966	24.676	24.537				-1.573	0.1822	0.3004			8.951	1.676e-05	0.0001712	up		-1.047	0.6888	0.7992
1305	M4EHH0	Uncharacterized protein	M4EHH0	M4EHH0;M4EHF9;M4ENJ0;M4ENI9	>tr|M4EHH0|M4EHH0_BRARP Uncharacterized protein OS=Brassica rapa subsp. pekinensis OX=51351 PE=3 SV=1	4.8	32.014	290	0	3.0585	1	0	0	0	1	0	0	0	1	1	0	0	0				23.052				21.688	22.017				1.14	0.8018	0.8612			1.117	0.8594	0.8942			-1.049	0.8322	0.8938
1377	M4ELK9	HATPase_c domain-containing protein	M4ELK9	M4ELK9;M4FG03	>tr|M4ELK9|M4ELK9_BRARP HATPase_c domain-containing protein OS=Brassica rapa subsp. pekinensis OX=51351 PE=3 SV=1	1.9	82.105	726	0.0030211	1.813	1	0	0	0	0	0	1	1	1	1	0	1	0						21.909	21.681	20.545	21.432		20.777		-1.224	0.744	0.816			-1.151	0.7492	0.8056			-1.049	0.818	0.8836
907	M4DPN6	TPR_REGION domain-containing protein	M4DPN6	M4DPN6	>tr|M4DPN6|M4DPN6_BRARP TPR_REGION domain-containing protein OS=Brassica rapa subsp. pekinensis OX=51351 PE=4 SV=1	11.4	62.929	553	0	4.4697	6	0	0	0	5	4	2	0	0	0	1	1	0				24.937	24.952	24.742							10.21	3.008e-06	0.00010496	up		-1.215	0.8694	0.9064			-1.049	0.6166	0.736
1050	M4DZY4	PMEI domain-containing protein	M4DZY4	M4DZY4	>tr|M4DZY4|M4DZY4_BRARP PMEI domain-containing protein OS=Brassica rapa subsp. pekinensis OX=51351 PE=4 SV=1	19.5	18.953	174	0	22.458	2	0	0	0	2	2	2	1	2	1	0	0	0				26.234	26.131	26.173	23.948	23.715	23.98				25.69	2.884e-08	6.8e-06	up		5.222	4.436e-05	0.0003418	up		-1.05	0.7354	0.8318
1077	M4E181	Pyruvate dehydrogenase E1 component subunit beta	M4E181	M4E181	>tr|M4E181|M4E181_BRARP Pyruvate dehydrogenase E1 component subunit beta OS=Brassica rapa subsp. pekinensis OX=51351 PE=4 SV=1	26.2	39.293	366	0	5.4958	2	0	0	0	0	0	0	1	0	2	0	0	0							23.019		23.028				-1.494	0.4706	0.5936			1.938	0.182	0.2654			-1.051	0.6284	0.7424
758	M4E4M5	Uncharacterized protein	M4E4M5	M4E4M5;M4DEM3	>tr|M4E4M5|M4E4M5_BRARP Uncharacterized protein OS=Brassica rapa subsp. pekinensis OX=51351 PE=3 SV=1	11.4	9.1326	79	0.0084175	1.349	1	0	0	0	0	0	0	1	1	1	0	0	0							22.41	22.184	21.603				-1.437	0.5366	0.639			1.503	0.3722	0.4622			-1.051	0.8686	0.9126
838	M4DJX5	Pyridoxal phosphate homeostasis protein	M4DJX5	M4DJX5	>tr|M4DJX5|M4DJX5_BRARP Pyridoxal phosphate homeostasis protein OS=Brassica rapa subsp. pekinensis OX=51351 PE=3 SV=1	8.4	28.682	263	0	3.5501	2	2	0	1	0	0	0	1	1	1	1	0	1	21.686		21.839					21.942	21.984	21.813		21.727	-1.752	0.1256	0.2334			-1.004	0.8838	0.9158			-1.051	0.803	0.8802
1606	M4F2K0	Uncharacterized protein	M4F2K0	M4F2K0	>tr|M4F2K0|M4F2K0_BRARP Uncharacterized protein OS=Brassica rapa subsp. pekinensis OX=51351 PE=3 SV=1	5	52.669	478	0.00066007	2.4146	2	1	1	1	0	2	2	0	0	0	0	0	0					24.774	23.786							3.095	0.1036	0.2074			-1.161	0.806	0.856			-1.051	0.9382	0.9646
260	M4CJB1	Usp domain-containing protein	M4CJB1	M4CJB1	>tr|M4CJB1|M4CJB1_BRARP Usp domain-containing protein OS=Brassica rapa subsp. pekinensis OX=51351 PE=4 SV=1	26.8	21.604	198	0	3.9457	5	1	0	1	1	1	2	4	3	4	3	3	2	23.995		24.601	21.48	23.421	23.465	23.605	23.218	24.61	23.372	22.68	23.855	-1.504	0.5962	0.7084			1.351	0.6872	0.7534			-1.053	0.9478	0.9664
295	M4CLQ4	Acetyl-CoA carboxytransferase	M4CLQ4	M4CLQ4	>tr|M4CLQ4|M4CLQ4_BRARP Acetyl-CoA carboxytransferase OS=Brassica rapa subsp. pekinensis OX=51351 PE=3 SV=1	2.9	85.134	767	0.006795	1.4019	2	0	0	0	0	0	0	2	2	2	0	0	0							22.729	23.028	23.104				-1.607	0.232	0.3614			2.744	0.009288	0.02284	up		-1.055	0.7446	0.8366
857	M4E8R8	Ribosomal_L18e/L15P domain-containing protein	M4E8R8	M4E8R8;M4DLG0	>tr|M4E8R8|M4E8R8_BRARP Ribosomal_L18e/L15P domain-containing protein OS=Brassica rapa subsp. pekinensis OX=51351 PE=3 SV=1	11.5	28.853	270	0	3.4282	3	0	0	0	0	0	0	2	2	3	0	0	0							22.901	22.691	22.744				-1.536	0.346	0.475			2.472	0.008432	0.02068	up		-1.055	0.6786	0.7896
1504	M4EVQ6	Uncharacterized protein	M4EVQ6	M4EVQ6	>tr|M4EVQ6|M4EVQ6_BRARP Uncharacterized protein OS=Brassica rapa subsp. pekinensis OX=51351 PE=4 SV=1	8.8	36.268	339	0.0057045	1.4421	2	0	0	0	0	0	0	1	1	2	0	0	0							21.187	21.648	21.268				-1.543	0.262	0.3836			-1.041	0.8814	0.9124			-1.055	0.7324	0.828
1380	M4ELQ0	Non-specific lipid-transfer protein	M4ELQ0	M4ELQ0	>tr|M4ELQ0|M4ELQ0_BRARP Non-specific lipid-transfer protein OS=Brassica rapa subsp. pekinensis OX=51351 PE=3 SV=1	10.8	11.675	111	0	12.508	1	0	0	0	0	1	1	1	1	1	0	0	0					21.897	21.415	24.342	23.711	24.041				-1.148	0.6426	0.738			5.627	0.000443	0.002038	up		-1.056	0.6448	0.758
546	M4D2G5	PLAT domain-containing protein	M4D2G5	M4D2G5	>tr|M4D2G5|M4D2G5_BRARP PLAT domain-containing protein OS=Brassica rapa subsp. pekinensis OX=51351 PE=4 SV=1	27.5	19.726	178	0	128.4	5	3	4	3	4	5	4	5	5	5	4	4	4	25.873	26.516	26.36	27.902	27.838	27.208	27.641	27.942	27.766	26.233	26.106	26.175	2.638	0.0006374	0.005092	up		2.894	0.000305	0.00153	up		-1.056	0.801	0.8746
916	M4DQ61	Lactoylglutathione lyase	M4DQ61	M4DQ61	>tr|M4DQ61|M4DQ61_BRARP Lactoylglutathione lyase OS=Brassica rapa subsp. pekinensis OX=51351 PE=3 SV=1	8.4	26.635	237	0.00065147	2.3246	2	1	0	0	0	1	1	1	1	1	0	0	1							21.105	22.237	21.987				-1.524	0.5296	0.6404			1.189	0.8928	0.925			-1.056	0.7948	0.8668
4	D3Y692	Phytocystatin 5	D3Y692	D3Y692	>tr|D3Y692|D3Y692_BRARP Phytocystatin 5 OS=Brassica rapa subsp. pekinensis OX=51351 PE=2 SV=1	17.5	12.982	120	0	4.7398	2	0	0	0	1	2	2	1	1	1	0	0	0				23.93	23.975	23.799	24.025	23.767	23.507				5.184	4.746e-05	0.0008072	up		4.72	8.576e-05	0.000596	up		-1.059	0.8246	0.8936
217	M4F204	Sulfurtransferase	M4F204	M4F204;M4CHD4	>tr|M4F204|M4F204_BRARP Sulfurtransferase OS=Brassica rapa subsp. pekinensis OX=51351 PE=4 SV=1	2.9	41.043	375	0.0018382	1.9017	2	0	0	0	0	1	1	0	2	2	0	0	0					21.363	22.143		23.97	22.698				1.081	0.8762	0.9108			2.317	0.09056	0.1472			-1.059	0.9336	0.9624
968	M4ESA4	Uncharacterized protein	M4ESA4	M4ESA4;M4ES95;M4EPS1;M4EGJ6;M4DU16;M4DU07	>tr|M4ESA4|M4ESA4_BRARP Uncharacterized protein OS=Brassica rapa subsp. pekinensis OX=51351 PE=3 SV=1	18.9	18.544	164	0	46.166	2	0	0	0	0	0	0	1	1	0	0	1	0							24.162	24.709					-1.657	0.5054	0.6274			3.569	0.10092	0.1608			-1.063	0.8836	0.9298
1631	M4F507	Uncharacterized protein	M4F507	M4F507	>tr|M4F507|M4F507_BRARP Uncharacterized protein OS=Brassica rapa subsp. pekinensis OX=51351 PE=3 SV=1	6.3	23.565	206	0	13.971	1	0	0	0	0	0	0	1	1	1	0	0	0							22.576	23.04	22.663				-1.208	0.431	0.5606			2.566	0.019	0.04052	up		-1.063	0.7164	0.8108
407	M4CSM2	Peptidyl-prolyl cis-trans isomerase	M4CSM2	M4CSM2	>tr|M4CSM2|M4CSM2_BRARP Peptidyl-prolyl cis-trans isomerase OS=Brassica rapa subsp. pekinensis OX=51351 PE=3 SV=1	11.5	19.603	182	0.0012903	2.2541	2	0	0	0	0	0	0	1	1	1	0	0	1							22.8	21.954	22.32				-1.414	0.5926	0.6936			1.87	0.1334	0.199			-1.063	0.898	0.9358
1187	M4E9E9	Uncharacterized protein	M4E9E9	M4E9E9	>tr|M4E9E9|M4E9E9_BRARP Uncharacterized protein OS=Brassica rapa subsp. pekinensis OX=51351 PE=3 SV=1	17.4	12.217	115	0	4.5848	2	1	2	2	2	2	2	1	1	2	2	2	2	22.946	22.534	23.97	25.442	25.991	24.365	22.982	24.462	23.207	22.416	23.314	23.453	4.334	0.002532	0.01336	up		1.32	0.484	0.5774			-1.063	0.875	0.926
1160	M4E7G2	FAD-binding PCMH-type domain-containing protein	M4E7G2	M4E7G2	>tr|M4E7G2|M4E7G2_BRARP FAD-binding PCMH-type domain-containing protein OS=Brassica rapa subsp. pekinensis OX=51351 PE=3 SV=1	8.5	59.105	527	0.009434	1.3054	1	0	0	1	1	1	0	0	0	0	0	0	0				23.22	22.79								1.71	0.3766	0.503			-1.268	0.7992	0.853			-1.063	0.7622	0.8498
[truncated: 480 more rows]
[truncated: 17 more columns]

## Sheet: Table S2
Table S2: Differentially present proteins between the various pericarp samples. Up and down represent DP passing the cutoff of FC>1.6 or <-1.6 and adjusted p-value < 0.05 in any of the pairwise comparisons
[truncated: 1,250 more rows]
[truncated: 24 more columns]

## Sheet: Table S3
Table 3: Differentially present proteins in pericarps of HS vs. control that pass the cutoff FC>2 and p value<0.05
[truncated: 211 more rows]
[truncated: 17 more columns]

[truncated: 5 more sheets: Table S4, Table S5, Table S6, Table S7, Table S8]
